# Supplementary material for: A cool temperature–induced ubiquitination-controlled transcription factor promotes starch degradation and ripening in kiwifruit
Source: Plant Commun. 2026 Jan 21;7(7):101736. doi: 10.1016/j.xplc.2026.101736 (PMC13370233; doi:10.1016/j.xplc.2026.101736)
Supplement: Supplemental Dataset 1. Summary of metabolome profiling [file mmc2.xlsx]

## Sheet: Header
Data Set S1. Summary of metabolome profiling
A: metabolites index defined in this study
B: the ion mode of the metabolite based on two scan model of MS
C: the metabolite's ionization mode
D: Q1 (Da)
E: Q3 (Da)
F: The molecular weight (Da) of metabolite
G: The formula of metabolite
H: The compound name of the metabolite from database
I: InChl (International Chemical Identifier) information from the InChl website (https://www.inchi.info)
J: Data sources of metabolite
K: the identification level of metabolite:
	0 = the information such as metabolite ion fragments is consistent by comparison with chemical standards
	1 = identified by reference reports and metabolic databases such as massbank and has a high score (> 0.8)
	2 = identified by reference reports and metabolic databases such as massbank and has a low score (< 0.8)
L: The metabolite classes to which metabolites belong
M: KEGG ID of metabolite from KEGG website (https://www.genome.jp/kegg/ )
N: CAS registry number of the metabolite
O-Z: Standardized data of metabolites

## Sheet: Metabolome Data
Index	Ion mode	Ionization model	Q1 (Da)	Q3 (Da)	Molecular Weight (Da)	Formula	Compounds	InChl	Data sources	Level of identification	Class	KEGG ID	CAS	Harvest-1	Harvest-2	Harvest-3	ETH-1	ETH-2	ETH-3	CT-1	CT-2	CT-3	RT-1	RT-2	RT-3
km1210	Negative	[M-H]-	461.1	299.2	462.1	-	Chrysoeriol 7-O-hexoside	-	kzmet	0	Flavone	-	-	0.0884808	0.0888982	0.147746	0.0680301	0.0934891	0.0219533	0.103088	0.10601	0.0738731	0.0705342	0.0797162	0.0680301
kz000799	Negative	[M-H]-	461.109	299.2	462.116	C22H22O11	Chrysoeriol-7-O-glucoside	-	kzmet	0	Flavone	-	-	0.0859692	0.0884023	0.122871	0.0782644	0.0660989	0.0575831	0.130981	0.0965126	0.0502839	0.100568	0.0790754	0.0977291
kz000655	Positive	[M+H]+	244.093	112	243.086	C9H13N3O5	Cytidine	-	kzmet	0	Nucleotides and derivatives	C00475	65-46-3	0.127076	0.169675	0.118412	0.129242	0.124188	0.122022	0.0452708	0.046787	0.0353791	0.0567509	0.0485199	0.0394946
kz001235	Negative	[M-H]-	295.228	195.14	296.235	C18H32O3	9S-Hyroxy-10E,12E-octadecadienoic acid	-	kzmet	0	Free fatty acids	-	-	0.123676	0.127912	0.123676	0.109699	0.109276	0.10504	0.0995341	0.0775095	0.0842863	0.0512495	0.051673	0.0550614
ms002471	Negative	[M-H]-	367.103	193.051	368.111	C17H20O9	methyl chlorogenate	InChI=1S/C17H20O9/c1-25-16(23)17(24)7-12(20)15(22)13(8-17)26-14(21)5-3-9-2-4-10(18)11(19)6-9/h2-6,12-13,15,18-20,22,24H,7-8H2,1H3	massbank	0	Phenolic acids	-	-	0.0645059	0.0714967	0.0606927	0.0673657	0.0622815	0.0673657	0.150937	0.142358	0.171274	0.0937401	0.0943756	0.0880203
kz000637	Positive	[M+H]+	136.062	119	135.054	C5H5N5	Adenine	-	kzmet	0	Nucleotides and derivatives	C00147	73-24-5	0.0569682	0.0629992	0.0621027	0.182559	0.171964	0.156479	0.0797066	0.0937245	0.0986145	0.0706601	0.0487368	0.0647107
kz000232	Positive	[M]+	184	125	184.074	C5H15NO4P+	O-Phosphocholine	-	kzmet	0	Alkaloids	C00588	107-73-3	0.200285	0.155672	0.18842	0.137162	0.133365	0.133365	0.0583768	0.0503085	0.0512577	0.0215472	0.0312767	0.029663
kz001188	Negative	[M-H]-	339.072	177	340.079	C15H16O9	Esculin(6,7-DihydroxyCoumarin-6-glucoside)	-	kzmet	0	Coumarins	C09264	531-75-9	0.110045	0.0989123	0.107486	0.0872681	0.0881638	0.0849648	0.109917	0.102751	0.111068	0.106974	0.0963532	0.102239
kz003107	Positive	[M+H]+	435.091	303.066	434.085	C20H18O11	Reynoutrin	-	kzmet	0	Flavonols	-	549-32-6	0.0933247	0.104342	0.117952	0.119248	0.110823	0.121841	0.0985094	0.0777706	0.0855476	0.104342	0.0926766	0.0939728
kz000888	Negative	[M-H]-	463.088	300	464.095	C21H20O12	Quercetin-3-O-β-D-Galactoside (Hyperin)	-	kzmet	0	Flavonols	C10073	482-36-0	0.103299	0.113575	0.0973499	0.111412	0.113575	0.114657	0.100595	0.101136	0.0897783	0.111952	0.0973499	0.100054
kz000881	Positive	[M+H]+	435.092	303	434.085	C20H18O11	Avicularin	-	kzmet	0	Flavonols	-	572-30-5	0.11755	0.0976821	0.119205	0.112583	0.119205	0.123344	0.0960265	0.0910596	0.107616	0.100166	0.0877483	0.0976821
kz005201	Negative	[M-H]-	609.183	301.086	610.19	C28H34O15	Hesperidin	-	kzmet	0	Flavanone	C09755	520-26-3	0.106195	0.0962389	0.100664	0.0471239	0.0699115	0.0767699	0.265487	0.103982	0.132301	0.109292	0.0754425	0.0924779
kz005200	Negative	[M-H]-	609.182	301	610.19	C28H34O15	Hesperetin 7-O-neohesperidoside(Neohesperidin)	-	kzmet	0	Flavanone	C09806	13241-33-3	0.107911	0.106406	0.100602	0.0468616	0.0672829	0.0745916	0.294497	0.110275	0.130696	0.106836	0.0814703	0.0982373
km1325	Positive	[M+H]+	611.2	465.1	610.2	-	Luteolin 8-O-hexosyl-O-hexoside	-	kzmet	0	Flavone	-	-	0.120144	0.122302	0.120719	0.122734	0.114532	0.130647	0.121871	0.102158	0.0961151	0.0955396	0.0906475	0.105324
ms006214	Positive	[M+H]+	376.038	308.001	375.03	C15H16Cl3N3O2	Prochloraz	InChI=1S/C15H16Cl3N3O2/c1-2-4-20(15(22)21-5-3-19-10-21)6-7-23-14-12(17)8-11(16)9-13(14)18/h3,5,8-10H,2,4,6-7H2,1H3	mzcloud	0	Alkaloids	-	-	0.0286682	0.0334838	0.0306998	0.00740406	0.00782543	0.00681716	0.270128	0.255079	0.267871	0.171558	0.13243	0.14146
kz000833	Positive	[M+H]+	611.161	465.1	610.153	C27H30O16	Luteolin-8-O-hexosyl-O-hexoside	-	kzmet	0	Flavone	-	-	0.121393	0.116134	0.134044	0.120824	0.135039	0.126937	0.0999289	0.105188	0.10533	0.102772	0.0909737	0.0965174
km1142	Positive	[M+H]+	295.2	179.2	294.2	C18H30O3	9-Hydroxy-(10E,12Z,15Z)-octadecatrienoic acid	-	kzmet	0	LPC	-	-	0.153933	0.172043	0.178834	0.157329	0.138087	0.153933	0.0792303	0.0803622	0.0950764	0.0557442	0.0561969	0.0616865
kz002979	Positive	[M+H]+	463.123	301.078	462.116	C22H22O11	6-C-Methylkaempferol 3-glucoside	-	kzmet	0	Flavonols	-	-	0.12274	0.141096	0.11726	0.0890411	0.0973973	0.110411	0.121507	0.126712	0.126164	0.118493	0.112192	0.123151
kz000882	Negative	[M-H]-	447.093	285.041	448.101	C21H20O11	Kaempferol-7-O-glucoside	-	kzmet	0	Flavonols	-	16290-07-6	0.123786	0.130097	0.13835	0.0956311	0.0747573	0.100971	0.13932	0.131553	0.130097	0.108738	0.120874	0.121845
kz002977	Positive	[M+H]+	463.123	301.07	462.116	C22H22O11	Diosmetin-7-O-galactoside	-	kzmet	0	Flavone	-	-	0.123795	0.127513	0.13729	0.112366	0.0907464	0.1187	0.110438	0.140457	0.108648	0.118287	0.115395	0.113192
kz000884	Positive	[M+H]+	449.108	287.057	448.101	C21H20O11	Kaempferol-3-O-glucoside (Astragalin)	-	kzmet	0	Flavonols	C12249	480-10-4	0.125731	0.145614	0.140936	0.10117	0.0847953	0.115205	0.102339	0.139766	0.121637	0.126901	0.115789	0.104678
kz001096	Positive	[M+H]+	104.1	60.1	103.1	C5H13NO	Choline	-	kzmet	0	Alkaloids	C00114	62-49-7	0.11175	0.130268	0.104087	0.191571	0.148148	0.141124	0.0868455	0.106003	0.0823755	0.122605	0.107918	0.0957854
kz000315	Positive	[M+H]+	104.071	58	103.063	C4H9NO2	2-Aminoisobutyric acid	-	kzmet	0	Amino acids and derivatives	C03665	62-57-7	0.0978261	0.141304	0.125362	0.186232	0.165217	0.181159	0.0623188	0.0963768	0.0775362	0.092029	0.135507	0.0971014
ms002672	Positive	[M+H]+	179.07	43.0179	178.062	C10H10O3	4-Methoxycinnamic acid	InChI=1S/C10H10O3/c1-13-9-5-2-8(3-6-9)4-7-10(11)12/h2-7H,1H3,(H,11,12)/b7-4+	mzcloud	0	Phenolic acids	-	-	0.452153	0.476555	0.545455	0	0	0	0	0	0	0	0	0
ms002921	Positive	[M+H]+	231.065	153.018	230.057	C13H10O4	Phlorobenzophenone	InChI=1S/C13H10O4/c14-9-6-10(15)12(11(16)7-9)13(17)8-4-2-1-3-5-8/h1-7,14-16H	massbank	0	Phenolic acids	-	-	0.152768	0.173444	0.18493	0.112221	0.120606	0.138985	0.0988973	0.103607	0.0979784	0.101654	0.11314	0.117161
kz000484	Negative	[M-H]-	151.04	136	152.047	C8H8O3	Vanillin	-	kzmet	0	Phenolic acids	C00755	121-33-5	0.21519	0.121157	0.121157	0.0922242	0.0788427	0.0931284	0.173599	0.219711	0.0638336	0.141049	0.125678	0.0751356
kz000467	Positive	[M+H]+	123.044	79	122.037	C7H6O2	Benzoic acid	-	kzmet	0	Phenolic acids	C00180	65-85-0	0	0	0	0	0	0	0.679837	0.86287	0	0	0	0
kz000441	Negative	[M-H]-	463.125	301	464.132	C22H24O11	Hesperetin 5-O-glucoside	-	kzmet	0	Flavanone	-	69651-80-5	0.122835	0.136364	0.140693	0.142316	0.136905	0.126623	0.115801	0.127165	0.122835	0.141234	0.116883	0.114177
kz001571	Negative	[M-H]-	463.089	301.03	464.095	C21H20O12	6-Hydroxyluteolin 5-glucoside	-	kzmet	0	Flavone	-	-	0.128678	0.133167	0.122693	0.135661	0.133666	0.149626	0.1202	0.123691	0.114713	0.127182	0.131172	0.123691
kz000889	Negative	[M-H]-	463.088	301	464.095	C21H20O12	Spiraeoside	-	kzmet	0	Flavonols	-	20229-56-5	0.126795	0.136206	0.12531	0.141654	0.126795	0.13373	0.115899	0.136206	0.127786	0.147103	0.120357	0.124319
km0931	Negative	[M-H]-	463	301	464.096	C21H20O12	Quercetin 3-O-glucoside (Isotrifoliin)	-	kzmet	0	Flavonols	C05623	21637-25-2	0.135149	0.141316	0.121274	0.134635	0.131552	0.137718	0.113566	0.116136	0.122816	0.135663	0.144913	0.135149
ms006513	Negative	[M-H]-	513.307	277.218	514.315	C27H46O9	MGMG 18:3	InChI=1S/C27H46O9/c1-2-3-4-5-6-7-8-9-10-11-12-13-14-15-16-17-23(30)34-19-21(29)20-35-27-26(33)25(32)24(31)22(18-28)36-27/h3-4,6-7,9-10,21-22,24-29,31-33H,2,5,8,11-20H2,1H3	massbank	0	Glycerol ester	-	-	0.154966	0.167808	0.175514	0.10274	0.117295	0.100171	0.143836	0.142979	0.129281	0.118151	0.121575	0.112158
kz000187	Negative	[M-H]-	239	223	240.245	C16H32O	Palmitaldehyde	-	kzmet	0	Others	C00517	629-80-1	0.143412	0.184245	0.162334	0.110547	0.11951	0.116522	0.0509909	0.055373	0.0648342	0.213126	0.215118	0.187232
kz002214	Positive	[M+H]+	465.102	303.061	464.095	C21H20O12	isohyperoside	-	kzmet	0	Flavonols	-	35589-21-0	0.133865	0.151394	0.152191	0.156175	0.149801	0.148207	0.129084	0.137849	0.138645	0.115538	0.121912	0.119522
kz000971	Negative	[M-H]-	289.072	245	290.079	C15H14O6	Catechin	-	kzmet	0	Flavanols	C06562	154-23-4	0.0790343	0.114358	0.122236	0.103177	0.108005	0.127065	0.182211	0.131639	0.147141	0.175858	0.180686	0.183736
kz000511	Negative	[M-H]-	193.051	134.01	194.058	C10H10O4	Ferulic acid	-	kzmet	0	Phenolic acids	C01494	537-98-4	0.219748	0.162633	0.150048	0.133107	0.0963214	0.140368	0.14424	0.0856728	0.114714	0.128267	0.165053	0.1394
km0099	Positive	[M+H]+	465.1	303.2	464.1	-	Hesperetin O-hexoside	-	kzmet	0	Flavanone	-	-	0.156278	0.132791	0.162602	0.131888	0.140018	0.176152	0.124661	0.124661	0.134598	0.130081	0.127371	0.144535
km1361	Positive	[M+H]+	353.1	261.8	352.1	C21H36O4	MAG (18:3) isomer2	-	kzmet	0	Glycerol ester	-	-	0.139276	0.179792	0.192454	0.130413	0.121043	0.114206	0.135477	0.151937	0.140542	0.126614	0.132945	0.132945
kz000507	Negative	[M-H]-	181.051	151	182.058	C9H10O4	Syringic Aldehyde	-	kzmet	0	Phenolic acids	-	134-96-3	0.157098	0.208768	0.167537	0.138309	0.14405	0.188413	0.14405	0.123695	0.105428	0.0929019	0.151879	0.0913361
kz003714	Negative	[M-H]-	331.067	169.014	332.074	C13H16O10	6-O-Galloyl-β-D-glucose	-	kzmet	0	Phenolic acids	-	13186-19-1	0.173651	0.166185	0.144268	0.16185	0.163536	0.162813	0.138969	0.109104	0.123796	0.124037	0.118497	0.136802
ms002363	Positive	[M+H]+	165.091	105.07	164.083	C10H12O2	Eugenol	InChI=1S/C10H12O2/c1-3-4-8-5-6-9(11)10(7-8)12-2/h3,5-7,11H,1,4H2,2H3	mzcloud	0	Alcohols and polyols	-	-	0.155463	0.284427	0.105998	0.199629	0.128964	0.134264	0.0826782	0.134264	0.15458	0.104231	0.16253	0.112181
ms001354	Positive	[M+H]+	146.06	128.05	145.052	C9H7NO	8-Hydroxyquinoline	InChI=1S/C9H7NO/c11-8-5-1-3-7-4-2-6-10-9(7)8/h1-6,11H	mzcloud	0	Alkaloids	-	-	0.128454	0.140403	0.169529	0.166542	0.20463	0.18596	0.138163	0.132935	0.103809	0.144137	0.150859	0.11053
kz002673	Negative	[M-H]-	449.11	287.057	450.116	C21H22O11	Eriodictyol-O-glucoside	-	kzmet	0	Flavone	-	-	0.202537	0.192913	0.177165	0.128609	0.144794	0.145232	0.145232	0.125547	0.124234	0.129921	0.120735	0.140857
ms003220	Negative	[M-H]-	151.04	136.017	152.048	C8H8O3	Methyl salicylate	InChI=1S/C8H8O3/c1-11-8(10)6-4-2-3-5-7(6)9/h2-5,9H,1H3	mzcloud	0	Phenolic acids	-	-	0.224168	0.170461	0.180385	0.105079	0.0869819	0.130765	0.243433	0.265032	0.089317	0.131349	0.130765	0.0607122
kz002557	Negative	[M-H]-	301.094	139.046	302.1	C13H18O8	4-O-glucosyl-3,4-dihydroxybenzyl alcohol	-	kzmet	0	Phenolic acids	-	-	0.178709	0.170039	0.156551	0.153661	0.139692	0.148844	0.132948	0.143064	0.150771	0.155106	0.170039	0.146917
kz003497	Negative	[M-H]-	331.069	169.01	332.074	C13H16O10	3-O-Galloyl-β-D-glucose	-	kzmet	0	Phenolic acids	-	-	0.160735	0.181401	0.15752	0.177268	0.149713	0.170838	0.14558	0.150861	0.136165	0.147646	0.141217	0.131343
kz001190	Positive	[M+H]+	355.102	193.049	354.095	C16H18O9	Scopolin	-	kzmet	0	Coumarins	C01527	531-44-2	0.176119	0.161194	0.159403	0.153433	0.16	0.162985	0.148657	0.126567	0.156418	0.157612	0.146866	0.143881
kz001334	Negative	[M-H]-	577.135	407.1	578.142	C30H26O12	Procyanidin B4	-	kzmet	0	Proanthocyanidins	C10238	29106-51-2	0.17921	0.148754	0.177448	0.146237	0.119809	0.143217	0.150264	0.186761	0.168135	0.159829	0.135414	0.156053
kz003540	Negative	[M-H]-	449.109	287.056	450.116	C21H22O11	Dihydrokaempferol-7-O-glucoside	-	kzmet	0	Flavonols	-	-	0.203139	0.206278	0.190583	0.133184	0.165919	0.145291	0.134529	0.12287	0.144843	0.131839	0.142152	0.160987
kz000559	Positive	[M+H]+	369.118	177.1	368.111	C17H20O9	3-O-Feruloyl quinic acid	-	kzmet	0	Phenolic acids	C02572	1899-29-2	0.133689	0.12439	0.133841	0.126829	0.127744	0.116768	0.248476	0.234756	0.260671	0.153963	0.145427	0.140396
kz005232	Positive	[M+H]+	373.128	343	372.121	C20H20O7	Tangeretin	-	kzmet	0	Flavonols	C10190	481-53-8	0.208719	0.198943	0.18996	0.0906209	0.0734478	0.0739762	0.258917	0.129458	0.150859	0.335535	0.143197	0.0937913
kz002326	Positive	[M+H]+	515.322	261.221	514.314	C27H46O9	2-γ-Linolenoyl-glycerol-glucoside	-	kzmet	0	Glycerol ester	-	-	0.201791	0.201791	0.186159	0.116527	0.153474	0.154896	0.149211	0.153474	0.163422	0.157738	0.159159	0.169106
km0893	Positive	Protonated	433.1	271	433.1	-	Pelargonidin 3-O-beta-D-glucoside（Callistephin chloride)	-	kzmet	0	Anthocyanins	-	18466-51-8	0.225296	0.314229	0.0772727	0.174111	0.163043	0.178261	0.161265	0.197628	0.0624506	0.0735178	0.195257	0.221344
km1364	Positive	[M+H]+	353.3	261.1	352.3	C21H36O4	MAG (18:3) isomer3	-	kzmet	0	Glycerol ester	-	-	0.224438	0.186605	0.242331	0.158487	0.180215	0.178937	0.174591	0.138037	0.162321	0.118609	0.143916	0.142894
ms001625	Positive	[M+H]+	282.12	136.062	281.112	C11H15N5O4	2'-O-Methyladenosine	InChI=1S/C11H15N5O4/c1-19-8-7(18)5(2-17)20-11(8)16-4-15-6-9(12)13-3-14-10(6)16/h3-5,7-8,11,17-18H,2H2,1H3,(H2,12,13,14)	mzcloud	0	Nucleotides and derivatives	-	-	0.100614	0.120328	0.14849	0.188172	0.165131	0.172811	0.145929	0.16385	0.0910138	0.281618	0.256016	0.252176
kz000504	Negative	[M-H]-	179.035	135.046	180.042	C9H8O4	Caffeic acid	-	kzmet	0	Phenolic acids	C01197	331-39-5	0.265407	0.274404	0.292398	0.188934	0.193432	0.188934	0.071525	0.0641775	0.0641775	0.181436	0.178438	0.173939
kz000982	Negative	[M-H]-	561.14	289.2	562.148	C30H26O11	Epicatechin-epiafzelechin	-	kzmet	0	Flavanols	-	-	0.21971	0.160836	0.167449	0.148038	0.172568	0.138012	0.203925	0.226109	0.204352	0.155077	0.171928	0.18558
ms003095	Negative	[M-H]-	365.088	202.027	366.096	C17H18O9	1-hydroxy-4-[(2S,3R,4S,5S,6R)-3,4,5-trihydroxy-6-(hydroxymethyl)oxan-2-yl]oxynaphthalene-2-carboxylic acid	InChI=1S/C17H18O9/c18-6-11-13(20)14(21)15(22)17(26-11)25-10-5-9(16(23)24)12(19)8-4-2-1-3-7(8)10/h1-5,11,13-15,17-22H,6H2,(H,23,24)	massbank	0	Phenolic acids	-	-	0.209394	0.195947	0.187302	0.149842	0.177697	0.149842	0.20171	0.206512	0.187302	0.188262	0.149842	0.162328
kz000542	Negative	[M-H]-	331.067	169.014	332.074	C13H16O10	1-O-Galloyl-β-D-glucose	-	kzmet	0	Phenolic acids	-	58511-73-2	0.183598	0.192833	0.177687	0.183229	0.184337	0.179535	0.190248	0.171777	0.19505	0.187662	0.185076	0.178057
kz003755	Positive	[M+H]+	597.145	303.05	596.138	C26H28O16	Quercetin-3-sambubioside	-	kzmet	0	Flavonols	-	83048-35-5	0.150132	0.187476	0.171633	0.160317	0.136929	0.174651	0.187854	0.186722	0.205206	0.195398	0.22633	0.236892
kz003833	Positive	[M+H]+	743.205	303.053	742.196	C32H38O20	Quercetin-O-pentosyl-O-rhamnoside-O-glucoside	-	kzmet	0	Flavonols	-	-	0.222529	0.227704	0.219079	0.250129	0.154218	0.154563	0.181128	0.186303	0.205279	0.15232	0.153528	0.134035
kz001907	Negative	[M-H]-	433.115	271.06	434.121	C21H22O10	Butin-O-glucoside	-	kzmet	0	Flavone	-	-	0.123547	0.12336	0.170791	0.126922	0.15748	0.155981	0.143232	0.158793	0.169291	0.31871	0.303712	0.301837
kz001834	Negative	[M-H]-	309.06	193.05	310.069	C14H14O8	feruloylmalic acid	-	kzmet	0	Phenolic acids	-	-	0.14429	0.31928	0.169464	0.20262	0.195252	0.170692	0.206713	0.107041	0.216946	0.191363	0.117683	0.22104
kz000394	Negative	[M-H]-	245.093	203.2	246.1	C13H14N2O3	Acetyltryptophan	-	kzmet	0	Amino acids and derivatives	C03137	2280-01-05	0.142051	0.148025	0.0788251	0.300365	0.2539	0.308662	0.262197	0.207434	0.243943	0.119316	0.0580816	0.155327
kz005216	Positive	[M+H]+	403.139	373.096	402.131	C21H22O8	Nobiletin	-	kzmet	0	Flavone	C10112	478-01-3	0.188428	0.23345	0.210105	0.0758713	0.061364	0.060697	0.24679	0.163749	0.185093	0.51359	0.22011	0.119893
km1259	Positive	[M+H]+	694.1	353.7	693.1	C33H60O14	DGMG (18:1)	-	kzmet	0	Glycerol ester	-	-	0.282787	0.245156	0.26155	0.191505	0.206036	0.241058	0.169151	0.170268	0.174739	0.141207	0.146423	0.122206
km1261	Positive	[M+H]+	696.4	355.2	695.4	C33H58O14	DGMG (18:2) isomer2	-	kzmet	0	Glycerol ester	-	-	0.209922	0.260052	0.23107	0.193995	0.193734	0.230026	0.196867	0.220104	0.183551	0.182507	0.135248	0.120366
ms004145	Negative	[M-H]-	679.371	517.317	680.379	C36H56O12	(2R,3R,4R,6aR,6bS,8aS,11R,12R,12aS,14bR)-2,3,12-trihydroxy-4,6a,6b,11,12,14b-hexamethyl-8a-[(2S,3R,4S,5S,6R)-3,4,5-trihydroxy-6-(hydroxymethyl)oxan-2-yl]oxycarbonyl-1,2,3,4a,5,6,7,8,9,10,11,12a,14,14a-tetradecahydropicene-4-carboxylic acid	InChI=1S/C36H56O12/c1-17-9-12-36(30(45)48-28-25(41)24(40)23(39)20(16-37)47-28)14-13-32(3)18(26(36)35(17,6)46)7-8-21-31(2)15-19(38)27(42)34(5,29(43)44)22(31)10-11-33(21,32)4/h7,17,19-28,37-42,46H,8-16H2,1-6H3,(H,43,44)	massbank	0	Terpenoids	-	-	0	0	0	0.0783232	0.0656371	0.0667402	0.52289	0.392168	0.634308	0.237728	0.264755	0.214562
kz003877	Negative	[M-H]-	449.1	287.05	450.116	C21H22O11	Aromadendrin 7-glucoside	-	kzmet	0	Triterpene	-	-	0.21174	0.20021	0.194706	0.199161	0.171122	0.214623	0.216981	0.207285	0.216981	0.233229	0.213574	0.20283
ms002750	Negative	[M-H]-	449.109	259.061	450.117	C21H22O11	3,5-dihydroxy-2-(4-hydroxyphenyl)-7-[3,4,5-trihydroxy-6-(hydroxymethyl)oxan-2-yl]oxy-2,3-dihydrochromen-4-one	InChI=1S/C21H22O11/c22-7-13-15(25)17(27)19(29)21(32-13)30-10-5-11(24)14-12(6-10)31-20(18(28)16(14)26)8-1-3-9(23)4-2-8/h1-6,13,15,17-25,27-29H,7H2	massbank	0	Flavanols	-	-	0.22792	0.172899	0.22792	0.202991	0.179843	0.204772	0.224359	0.167023	0.222578	0.224359	0.22792	0.229701
kz000430	Negative	[M-H]-	449.109	287	450.116	C21H22O11	Eriodictyol O-hexoside	-	kzmet	0	Flavanone	-	-	0.196465	0.240444	0.241677	0.179203	0.221537	0.204275	0.198109	0.180025	0.214139	0.233868	0.204275	0.202219
kz003038	Negative	[M-H]-	675.41	397.137	676.419	C38H60O10	3-O-(2-O-Acetyl-β-D-glucopyranosyl) oleanolic acid	-	kzmet	0	Triterpene	-	-	0.247405	0.307958	0.297578	0.228374	0.212803	0.233564	0.188581	0.202422	0.178201	0.15692	0.12699	0.138235
ms004853	Positive	[M+H]+	487.342	201.164	486.334	C30H46O5	(3β,5ξ,9ξ)-3,23-Dihydroxy-1-oxoolean-12-en-28-oic acid	InChI=1S/C30H46O5/c1-25(2)11-13-30(24(34)35)14-12-27(4)18(19(30)16-25)7-8-21-28(27,5)10-9-20-26(3,17-31)22(32)15-23(33)29(20,21)6/h7,19-22,31-32H,8-17H2,1-6H3,(H,34,35)/t19-,20?,21?,22-,26-,27+,28+,29-,30-/m0/s1	mzcloud	0	Terpenoids	-	-	0.0721831	0.0622066	0.0915493	0.149061	0.128521	0.135563	0.434859	0.455986	0.544601	0.164906	0.164906	0.123239
ms003650	Negative	[M-H]-	187.097	125.097	188.105	C9H16O4	Azelaic acid	InChI=1S/C9H16O4/c10-8(11)6-4-2-1-3-5-7-9(12)13/h1-7H2,(H,10,11)(H,12,13)	mzcloud	0	Free fatty acids	-	-	0.242316	0.245568	0.20979	0.211416	0.217922	0.214669	0.214669	0.232558	0.232558	0.155798	0.193527	0.160677
kz000631	Positive	[M+H]+	112.051	95	111.043	C4H5N3O	Cytosine	-	kzmet	0	Nucleotides and derivatives	C00380	71-30-7	0.422535	0.302177	0.208707	0.236236	0.325224	0.196543	0.146607	0.158771	0.132522	0.102433	0.134443	0.165813
kz000475	Negative	[M-H]-	137.024	93	138.032	C7H6O3	4-Hydroxybenzoic acid	-	kzmet	0	Phenolic acids	C00156	99-96-7	0.505741	0.500273	0.527611	0.360853	0.459267	0.209951	0	0	0	0	0	0
kz001004	Negative	[M-H]-	681.24	519.188	682.247	C32H42O16	Pinoresinol diglucoside	-	kzmet	0	Lignans	-	63902-38-5	0.186592	0.192867	0.198151	0.209709	0.27609	0.268824	0.22358	0.180647	0.198151	0.170079	0.220938	0.247358
ms002410	Negative	[M-H]-	177.056	161.024	178.064	C10H10O3	Coniferyl aldehyde	InChI=1S/C10H10O3/c1-13-10-7-8(3-2-6-11)4-5-9(10)12/h2-7,12H,1H3	massbank	0	Phenolic acids	-	-	0.413457	0.411137	0.260789	0.315545	0.229234	0.244548	0	0	0.315081	0	0.295592	0.152668
kz001315	Negative	[M-H]-	187.098	125	188.105	C9H16O4	Anchoic Acid	-	kzmet	0	Organic acids	C08261	123-99-9	0.226695	0.256356	0.247881	0.230932	0.239407	0.21822	0.211441	0.241525	0.233051	0.175847	0.207627	0.166949
kz005400	Positive	[M+H]+	247.129	86.09	246.122	C10H18N2O5	Ile-Asp	-	kzmet	0	Amino acids and derivatives	-	-	0.13082	0.160754	0.206208	0.217295	0.279379	0.278271	0.215078	0.317073	0.308204	0.190687	0.172949	0.18071
kz004763	Positive	[M+H]+	672.416	331.286	671.409	C31H61O14N	3-Hydroxypropyl palmitate glc-glucosamine	-	kzmet	0	Alkaloids	-	-	0.233333	0.202887	0.222572	0.286089	0.275591	0.291339	0.204199	0.23727	0.218635	0.167717	0.204987	0.153018
ms004061	Negative	[M-H]-	306.077	128.035	307.084	C10H17N3O6S	Glutathione (reduced)	InChI=1S/C10H17N3O6S/c11-5(10(18)19)1-2-7(14)13-6(4-20)9(17)12-3-8(15)16/h5-6,20H,1-4,11H2,(H,12,17)(H,13,14)(H,15,16)(H,18,19)	massbank	0	Amino acids and derivatives	-	-	1.09999	0.751059	0.873681	0	0	0	0	0	0	0	0	0
kz002995	Positive	[M+H]+	551.103	303.051	550.096	C24H22O15	Quercetin-7-O-(6'-O-malonyl)-β-D-glucoside	-	kzmet	0	Flavonols	-	-	0.278821	0.310461	0.306506	0.274867	0.227408	0.21752	0.237295	0.312438	0.205656	0.142179	0.134072	0.0953134
ms003901	Positive	[M+H]+	211.133	81.0336	210.125	C12H18O3	Jasmonic acid	InChI=1S/C12H18O3/c1-2-3-4-5-10-9(8-12(14)15)6-7-11(10)13/h3-4,9-10H,2,5-8H2,1H3,(H,14,15)/b4-3-/t9-,10-/m1/s1	mzcloud	0	Organic acids	-	-	0.529444	0.566667	0.677778	0.24	0.207222	0.274444	0	0	0	0.0811111	0.0766667	0.0916667
kz002330	Positive	[M+H]+	677.374	261.221	676.367	C33H56O14	2-γ-Linolenoyl-glycerol-diglucoside	-	kzmet	0	Glycerol ester	-	-	0.296389	0.260906	0.33396	0.275517	0.240033	0.298476	0.225423	0.258819	0.152369	0.133375	0.131914	0.148612
ms001689N	Negative	[M-H]-	329.088	167.035	330.096	C14H18O9	Benzoic acid + 1O, 1MeO, O-Hex	InChI=1S/C14H18O9/c1-21-8-4-6(2-3-7(8)16)13(20)23-14-12(19)11(18)10(17)9(5-15)22-14/h2-4,9-12,14-19H,5H2,1H3	massbank	0	Phenolic acids	-	-	0.261041	0.247382	0.271665	0.232205	0.221581	0.210958	0.212475	0.203369	0.203369	0.218546	0.239794	0.239794
kz002546	Negative	[M-H]-	299.078	137.025	300.085	C13H16O8	Isosalicylic acid O-glycoside	-	kzmet	0	Phenolic acids	-	-	0.199185	0.199185	0.184042	0.245778	0.224811	0.246942	0.307513	0.2947	0.278393	0.19569	0.196855	0.193361
kz003262	Negative	[M-H]-	187.1	123.1	188.047	C11H8O3	Ayapin	-	kzmet	0	Coumarins	C18078	494-56-4	0.247826	0.249638	0.229348	0.297101	0.227899	0.244203	0.227536	0.273188	0.24058	0.196014	0.178623	0.168116
kz001339	Negative	[M-H]-	865.199	577.1	866.206	C45H38O18	Procyanidin C1	-	kzmet	0	Proanthocyanidins	C17624	37064-30-5	0.242843	0.243957	0.257324	0.197171	0.191601	0.220564	0.260666	0.238387	0.251754	0.243957	0.201626	0.232817
kz003517	Negative	[M-H]-	299.078	137.024	300.085	C13H16O8	Glucosyloxybenzoic acid	-	kzmet	0	Phenolic acids	-	-	0.189208	0.185704	0.192712	0.241766	0.241766	0.246438	0.309507	0.29082	0.288484	0.195048	0.213735	0.198552
kz005179	Negative	[M-H]-	389.111	167.036	390.116	C16H22O11	Monotropein	-	kzmet	0	Terpenoids	-	5945-50-6	0.279129	0.270807	0.285531	0.226633	0.224072	0.230474	0.233675	0.192061	0.196543	0.201024	0.231114	0.233035
kz003695	Positive	[M+H]+	107.049	77.03	106.042	C7H6O	Benzaldehyde	-	kzmet	0	Others	C00261	100-52-7	0	0	0	1.1461	0.748455	0.9119	0	0	0	0	0	0
kz001120	Positive	[M+H]+	551.151	303.043	550.143	C24H26N2O13	Betanin	-	kzmet	0	Alkaloids	-	7659-95-2	0.319661	0.250337	0.310033	0.135182	0.184094	0.271519	0.267668	0.294627	0.311958	0.15829	0.163104	0.173503
ms003301	Positive	[M+H]+	303.05	229.05	302.042	C15H10O7	Quercetin	InChI=1S/C15H10O7/c16-7-4-10(19)12-11(5-7)22-15(14(21)13(12)20)6-1-2-8(17)9(18)3-6/h1-5,16-19,21H	mzcloud	0	Flavonols	-	-	0.189452	0.226318	0.270865	0.30978	0.298003	0.265745	0.223246	0.25448	0.170507	0.139785	0.283666	0.223758
ms001891	Negative	[M-H]-	359.099	197.046	360.106	C15H20O10	[3,4,5-trihydroxy-6-(hydroxymethyl)oxan-2-yl] 3-hydroxy-4,5-dimethoxybenzoate	InChI=1S/C15H20O10/c1-22-8-4-6(3-7(17)13(8)23-2)14(21)25-15-12(20)11(19)10(18)9(5-16)24-15/h3-4,9-12,15-20H,5H2,1-2H3	massbank	0	Phenolic acids	-	-	0.307403	0.275751	0.306867	0.251609	0.258047	0.243026	0.180794	0.213519	0.192597	0.223176	0.196352	0.221567
kz004161	Positive	[M]+	581.15	287.054	581.151	C26H29O15+	Cyanidin 3-O-(2''-O-xylopyranosyl)galactopyranoside	-	kzmet	0	Anthocyanins	-	-	0.509682	0.442911	0.488538	0.239261	0.279323	0.274872	0.0924772	0.101936	0.0899176	0.117961	0.1213	0.130203
ms001970	Positive	[M+H]+	581.151	287.055	580.143	C26H28O15	5,7-dihydroxy-2-(4-hydroxyphenyl)-3-[(2S,3R,4S,5S,6R)-3,4,5-trihydroxy-6-[[(2S,3R,4S,5S)-3,4,5-trihydroxyoxan-2-yl]oxymethyl]oxan-2-yl]oxychromen-4-one	InChI=1S/C26H28O15/c27-10-3-1-9(2-4-10)23-24(19(33)16-12(29)5-11(28)6-14(16)39-23)41-26-22(36)20(34)18(32)15(40-26)8-38-25-21(35)17(31)13(30)7-37-25/h1-6,13,15,17-18,20-22,25-32,34-36H,7-8H2	massbank	0	Flavonols	-	-	0.460226	0.464289	0.472417	0.274307	0.296658	0.328152	0.0879813	0.0921467	0.0948898	0.12293	0.101189	0.109723
kz002764	Positive	[M]+	581.154	287.067	581.151	C26H29O15+	Cyanidin 3-Sambubioside	-	kzmet	0	Anthocyanins	-	-	0.527155	0.440458	0.516193	0.233184	0.303936	0.303936	0.0816143	0.0827105	0.077429	0.115595	0.116592	0.116592
kz000552	Negative	[M-H]-	353.088	135.1	354.095	C16H18O9	Cryptochlorogenic acid	-	kzmet	0	Phenolic acids	-	905-99-7	0.122853	0.112486	0.125484	0.165558	0.194956	0.1702	0.45335	0.490484	0.448708	0.219712	0.207334	0.210429
kz003003	Positive	[M+H]+	223.206	207.03	222.198	C15H26O	Elemol	-	kzmet	0	Others	-	639-99-6	0.368196	0.266624	0.250754	0.24758	0.29043	0.239645	0.280908	0.196794	0.174575	0.249167	0.169814	0.203142
kz003634	Positive	[M+H]+	371.102	209.048	370.126	C17H22O9	Sinapaldehyde Glucoside	-	kzmet	0	Phenolic acids	-	154461-65-1	0.229173	0.263759	0.194586	0.240602	0.238496	0.217444	0.213233	0.300451	0.199398	0.306767	0.214436	0.330827
km0184	Positive	[M+H]+	449	303	448	C21H20O11	Quercetin 3-O-a-L-rhamnoside (Quercitrin)	-	kzmet	0	Flavonols	C01750	522-12-3	0.269461	0.245509	0.239521	0.265469	0.257485	0.291417	0.223553	0.237525	0.237525	0.229541	0.253493	0.233533
ms002087	Negative	[M-H]-	325.093	163.04	326.101	C15H18O8	Coumaroyl Hexoside (isomer of 691, 692)	InChI=1S/C15H18O8/c16-7-10-12(19)13(20)14(21)15(22-10)23-11(18)6-3-8-1-4-9(17)5-2-8/h1-6,10,12-17,19-21H,7H2	massbank	0	Phenolic acids	-	-	0.310909	0.29697	0.288485	0.249091	0.235152	0.253333	0.241212	0.228485	0.22303	0.235152	0.239394	0.214545
kz004160	Positive	[M]+	581.15	287.053	581.151	C26H29O15+	Cyanidin 3-O-(2''-O-xylopyranosyl)glucopyranoside	-	kzmet	0	Anthocyanins	-	-	0.45194	0.526896	0.559965	0.274471	0.288801	0.284392	0.0910494	0.0960097	0.0927028	0.115741	0.122354	0.112434
kz004015	Negative	[M-H]-	325.093	163.04	326.1	C15H18O8	Cis-p-coumaric acid 4-O-glucoside	-	kzmet	0	Others	-	-	0.282258	0.326613	0.31682	0.24712	0.250576	0.246544	0.199885	0.217742	0.221774	0.24712	0.235023	0.232719
kz000419	Negative	[M-H]-	435.13	166.7	436.137	C21H24O10	Phlorizin	-	kzmet	0	Chalcones	C01604	60-81-1	0.30833	0.25568	0.258925	0.214569	0.246304	0.24991	0.252795	0.260368	0.25027	0.246664	0.241255	0.251352
km1485	Negative	[M-H]-	359.1	182.1	360.1	C15H20O10	Syringic acid O-glucoside	-	kzmet	0	Phenolic acids	-	-	0.324982	0.33861	0.298773	0.259985	0.25055	0.282	0.193941	0.197086	0.189747	0.236922	0.245309	0.223294
ms002632	Positive	[M+H]+	271.06	149.024	270.052	C15H10O5	Genistein	InChI=1S/C15H10O5/c16-9-3-1-8(2-4-9)11-7-20-13-6-10(17)5-12(18)14(13)15(11)19/h1-7,16-18H	mzcloud	0	Flavones	-	-	0.350725	0.290106	0.215415	0.260879	0.206755	0.323663	0.310673	0.245724	0.279281	0.103053	0.216497	0.242477
kz000444	Positive	[M+H]+	131.129	114.103	130.122	C5H14N4	Agmatine	-	kzmet	0	Alkaloids	C00179	306-60-5	0.234948	0.579448	0.230874	0.241286	0.121775	0.302852	0.241738	0.185604	0.137619	0.304663	0.131281	0.337709
kz003370	Positive	[M+H]+	375.129	177.05	374.121	C16H22O10	Swertiamarin	-	kzmet	0	Terpenoids	-	-	0.347801	0.32588	0.37995	0.126553	0.109455	0.128306	0.391641	0.356569	0.391641	0.154903	0.207511	0.136782
kz005220	Positive	[M+H]+	465.139	303.09	464.132	C22H24O11	Hesperetin-7-O-glucoside	-	kzmet	0	Flavanone	C16422	31712-49-9	0.352121	0.281199	0.207789	0.257559	0.306084	0.206545	0.325992	0.30484	0.262536	0.253826	0.206545	0.149309
kz002376	Positive	[M+H]+	534.355	184.073	533.348	C27H52NO7P	LysoPC 19:2(2n isomer)	-	kzmet	0	LPC	-	-	0.373853	0.420489	0.379205	0.412844	0.355505	0.378823	0.187309	0.172783	0.193425	0.0948012	0.0974771	0.10474
kz000972	Positive	[M+H]+	291.086	139.036	290.079	C15H14O6	Epicatechin	-	kzmet	0	Flavanols	C09727	490-46-0	0.236598	0.26638	0.263071	0.244871	0.258107	0.256453	0.253144	0.269689	0.272998	0.272998	0.304434	0.276307
kz003693	Positive	[M+H]+	611.161	303.048	610.153	C27H30O16	Quercetin-3-O-(2-O-α-L-rhamnopyranosyl)-β-D-galactopyranoside	-	kzmet	0	Flavonols	-	-	0.267123	0.226598	0.263128	0.290525	0.269977	0.341895	0.22089	0.217466	0.241438	0.31621	0.300228	0.236872
kz001025	Negative	[M-H]-	175.025	85.0288	176.032	C6H8O6	D-Glucurono-6,3-lactone	-	kzmet	0	Others	C02670	32449-92-6	0.315501	0.185949	0.502739	0.211408	0.351273	0.273606	0.266194	0.215276	0.254592	0.240413	0.185627	0.202707
kz002217	Positive	[M+H]+	167.107	93.0706	166.099	C10H14O2	Rhododendrol	-	kzmet	0	Others	-	501-96-2	0.398946	0.436085	0.419312	0.222835	0.242003	0.232419	0.153349	0.257578	0.166527	0.200072	0.251587	0.234815
kz000947	Positive	[M+H]+	627.192	465.2	626.185	C28H34O16	6-O-Hexosyl-hesperetin O-hexoside	-	kzmet	0	Flavanone	-	-	0.25535	0.196008	0.251753	0.278727	0.296709	0.253552	0.204999	0.276929	0.226578	0.307499	0.303902	0.390218
kz001069	Positive	[M+H]+	478.293	337.274	477.286	C23H44NO7P	LysoPE 18:2(2n isomer)	-	kzmet	0	LPE	-	-	0.168616	0.174667	0.162566	0.234772	0.242436	0.233965	0.407422	0.427592	0.399758	0.267043	0.265026	0.284792
kz002398	Positive	[M+H]+	476.277	335.258	475.27	C23H42NO7P	LysoPE 18:3(2n isomer)	-	kzmet	0	LPE	-	-	0.210038	0.22204	0.242226	0.2024	0.20731	0.200764	0.377523	0.434261	0.402073	0.260229	0.263502	0.269504
ms000407	Positive	[M+H]+	124.039	80.0496	123.031	C6H5NO2	Nicotinic acid	InChI=1S/C6H5NO2/c8-6(9)5-2-1-3-7-4-5/h1-4H,(H,8,9)	mzcloud	0	Alkaloids	-	-	0.206869	0.25708	0.208877	0.181563	0.327375	0.353485	0.405704	0.25708	0.289215	0.299257	0.228962	0.287206
kz003850	Negative	[M-H]-	523.21	361.14	524.226	C26H36O11	(-)-secoisolariciresinol 4-O-β-D-giucopyranoside	-	kzmet	0	Lignans	-	-	0.32833	0.317386	0.331457	0.273609	0.289243	0.284553	0.262664	0.268918	0.237649	0.259537	0.242339	0.239212
ms002827	Positive	[M+H]+	163.075	103.054	162.067	C10H10O2	Methyl cinnamate	InChI=1S/C10H10O2/c1-12-10(11)8-7-9-5-3-2-4-6-9/h2-8H,1H3/b8-7+	mzcloud	0	Phenolic acids	-	-	0.300752	0.281203	0.278195	0.305263	0.249624	0.278195	0.230075	0.273684	0.263158	0.315789	0.278195	0.291729
kz001335	Negative	[M-H]-	577.135	425.1	578.142	C30H26O12	Procyanidin B1	-	kzmet	0	Proanthocyanidins	-	20315-25-7	0.22207	0.249486	0.239205	0.189171	0.202193	0.202193	0.447567	0.446196	0.448252	0.270733	0.222755	0.239205
kz000553	Negative	[M-H]-	353.088	191	354.095	C16H18O9	Neochlorogenic acid(5-O-Caffeoylquinic acid)	-	kzmet	0	Phenolic acids	C17147	906-33-2	0.111786	0.111786	0.115431	0.168894	0.178615	0.145808	0.568044	0.557108	0.580194	0.272783	0.281288	0.294046
kz003809	Negative	[M-H]-	451.123	289.07	452.132	C21H24O11	Sieboldin	-	kzmet	0	Chalcones	-	18777-73-6	0.323237	0.285158	0.318044	0.396798	0.388576	0.445695	0.183038	0.241454	0.181307	0.19775	0.221549	0.223713
kz000700	Positive	[M]+	449.108	287.055	449.108	C21H21O11+	Cyanidin-3-O-glucoside (Kuromanin)	-	kzmet	0	Anthocyanins	C08604	47705-70-4	0.635095	0.651982	0.638767	0.386197	0.324523	0.331131	0.063583	0.0674743	0.0682085	0.0969163	0.0800294	0.0917768
km1049	Positive	[M+H]+	123.1	79.9	122.1	C6H6N2O	Niacinamide	-	kzmet	0	Vitamin	C00153	98-92-0	0.408318	0.456172	0.432916	0.345707	0.182021	0.203041	0.321109	0.239714	0.267889	0.22898	0.156082	0.197227
kz002397	Positive	[M+H]+	474.262	333.242	473.254	C23H40NO7P	LysoPE 18:4	-	kzmet	0	LPE	-	-	0.336691	0.351079	0.202014	0.195971	0.235971	0.203741	0.359712	0.500719	0.348201	0.184173	0.258993	0.296403
km1405	Positive	[M+H]+	286	124	285	C12H15NO7	Nicotinic acid-hexoside	-	kzmet	0	Vitamin	-	-	0.134789	0.1215	0.101092	0.0664452	0.0730897	0.0683436	0.439962	0.498339	0.463218	0.5458	0.488847	0.560038
kz000662	Positive	[M+H]+	268.104	136.062	267.097	C10H13N5O4	Adenosine	-	kzmet	0	Nucleotides and derivatives	C00212	58-61-7	0.218175	0.240192	0.224179	0.57446	0.592474	0.684548	0.204163	0.189351	0.172138	0.145116	0.17534	0.144516
ms002983	Negative	[M-H]-	361.166	165.056	362.173	C20H26O6	Secoisolariciresinol	InChI=1S/C20H26O6/c1-25-19-9-13(3-5-17(19)23)7-15(11-21)16(12-22)8-14-4-6-18(24)20(10-14)26-2/h3-6,9-10,15-16,21-24H,7-8,11-12H2,1-2H3	massbank	0	Lignans	-	-	0.421184	0.479829	0.259463	0.207926	0.27368	0.376755	0.257686	0.259463	0.287898	0.264795	0.307446	0.202595
kz001098	Positive	[M+H]+	136.062	118.9	135.054	C5H5N5	Aminopurine	-	kzmet	0	Alkaloids	-	452-06-2	0.171869	0.347689	0.36448	0.731924	0.564994	0.492888	0.162979	0.198538	0.190636	0.0854405	0.10964	0.185697
kz000532	Negative	[M-H]-	315.072	153.017	316.079	C13H16O9	Protocatechuic acid-4-glucoside	-	kzmet	0	Phenolic acids	-	-	0.322834	0.324141	0.300614	0.296693	0.309763	0.305842	0.286237	0.299307	0.286237	0.31107	0.278395	0.305842
ms001158	Positive	[M+H]+	179.034	119.049	178.026	C9H6O4	Daphnetin	InChI=1S/C9H6O4/c10-6-3-1-5-2-4-7(11)13-9(5)8(6)12/h1-4,10,12H	massbank	0	Coumarins	-	-	0.501677	0.488263	0.441985	0.250168	0.287056	0.289068	0.215292	0.240778	0.235412	0.235412	0.295104	0.181087
kz000258	Positive	[M+H]+	256.2	124.1	256.082	C11H14NO6+	Nicotinate D-ribonucleoside	-	kzmet	0	Vitamin	C05841	17720-18-2	0.250582	0.314939	0.265644	0.302615	0.349172	0.325893	0.368342	0.37108	0.328632	0.232781	0.267014	0.328632
kz005185	Negative	[M-H]-	433.113	271.062	434.121	C21H22O10	6-O-Caffeoylarbutin	-	kzmet	0	Phenolic acids	-	136172-60-6	0.36223	0.342694	0.36223	0.319902	0.281644	0.329263	0.288156	0.327228	0.284493	0.271062	0.294261	0.31746
ms000491	Positive	[M+H]+	165.055	95.0493	164.047	C9H8O3	2-Hydroxycinnamic acid	InChI=1S/C9H8O3/c10-8-4-2-1-3-7(8)5-6-9(11)12/h1-6,10H,(H,11,12)/b6-5+	mzcloud	0	Phenolic acids	-	-	0.255431	0.293614	0.227781	0.700461	0.388413	0.549045	0.302831	0.140882	0.359447	0.128637	0.325214	0.114417
kz000256	Negative	[M-H]-	649.1	145	650.227	C24H42O20	D(+)-Melezitose O-rhamnoside	-	kzmet	0	Saccharides and Alcohols	-	-	0.260486	0.233672	0.398391	0.296878	0.216434	0.293047	0.3371	0.199196	0.331354	0.442444	0.411799	0.39456
ms002209	Negative	[M-H]-	577.135	407.077	578.143	C30H26O12	Procyanidin B2	InChI=1S/C30H26O12/c31-13-7-20(37)24-23(8-13)41-29(12-2-4-16(33)19(36)6-12)27(40)26(24)25-21(38)10-17(34)14-9-22(39)28(42-30(14)25)11-1-3-15(32)18(35)5-11/h1-8,10,22,26-29,31-40H,9H2/t22-,26-,27-,28-,29-/m1/s1	massbank	0	Proanthocyanidins	-	-	0.311146	0.341257	0.303222	0.290544	0.309562	0.325938	0.351823	0.313788	0.365557	0.321712	0.286318	0.298468
kz000366	Positive	[M+H]+	182.081	136.1	181.074	C9H11NO3	L-(-)-Tyrosine	-	kzmet	0	Amino acids and derivatives	C00082	60-18-4	0.105762	0.131291	0.175055	0.545587	0.534646	0.491612	0.343545	0.448578	0.40992	0.257476	0.20496	0.230489
kz002550	Negative	[M-H]-	355.103	193.052	356.111	C16H20O9	Feruloyl glucose	-	kzmet	0	Phenolic acids	C17759	-	0.348788	0.423224	0.438111	0.295619	0.276478	0.270098	0.284985	0.278605	0.295619	0.429604	0.329647	0.261591
kz000912	Negative	[M-H]-	623.162	315.023	624.169	C28H32O16	Isorhamnetin-3-O-rutinoside (Narcissin)	-	kzmet	0	Flavonols	-	604-80-8	0.27519	0.266522	0.301192	0.307692	0.383532	0.331528	0.411701	0.36403	0.392199	0.318527	0.294691	0.307692
kz003644	Positive	[M+NH4]+	538.22	359.14	520.194	C26H32O11	Matairesinoside	-	kzmet	0	Lignans	-	23202-85-9	0.354742	0.313598	0.330657	0.323633	0.302559	0.338685	0.36578	0.387858	0.32564	0.299548	0.306573	0.305569
km1307	Positive	[M+H]+	479.2	317.2	478.2	C22H22O12	Isorhamnetin 5-O-hexoside	-	kzmet	0	Flavonols	-	-	0.229918	0.425773	0.340619	0.173148	0.224241	0.249787	0.181663	0.535055	0.271076	0.48964	0.435708	0.420097
kz001333	Negative	[M-H]-	577.135	407.1	578.142	C30H26O12	Procyanidin B3	-	kzmet	0	Proanthocyanidins	-	23567-23-9	0.301802	0.345345	0.31006	0.323574	0.28979	0.331081	0.382132	0.370871	0.369369	0.338589	0.368619	0.322823
kz001137	Negative	[M-H]-	193.035	73	194.043	C6H10O7	D-Glucoronic acid	-	kzmet	0	Saccharides and Alcohols	C00191	6556-12-03	0.386619	0.27694	0.356457	0.371081	0.271456	0.288822	0.300704	0.160863	0.20382	0.605978	0.513664	0.318984
kz000354	Positive	[M+H]+	166.086	120.081	165.079	C9H11NO2	L-Phenylalanine	-	kzmet	0	Amino acids and derivatives	C00079	63-91-2	0.192642	0.200669	0.216054	0.598662	0.634783	0.636789	0.390635	0.387291	0.410702	0.141806	0.129097	0.126421
kz001058	Positive	[M+H]+	492.308	184.073	491.301	C24H46NO7P	LysoPC 16:2(2n isomer)	-	kzmet	0	LPC	-	-	0.184943	0.195854	0.152209	0.427714	0.412439	0.373159	0.474632	0.52264	0.48227	0.28096	0.294053	0.300055
kz001223	Negative	[M-H]-	277.217	277.217	278.225	C18H30O2	α-Linolenic Acid	-	kzmet	0	Free fatty acids	C06427	463-40-1	0.431502	0.47619	0.471795	0.267399	0.282784	0.27619	0.268864	0.210989	0.127473	0.441758	0.394139	0.465934
kz001062	Positive	[M+H]+	518.324	184.073	517.317	C26H48NO7P	LysoPC 18:3(2n isomer)	-	kzmet	0	LPC	-	-	0.35086	0.345946	0.331204	0.394103	0.362654	0.332187	0.394103	0.425553	0.403931	0.249631	0.276167	0.286978
kz000107	Positive	[M+H]+	167.1	121.1	166.031	C6H6N4S	6-Methylmercaptopurine	-	kzmet	0	Nucleotides and derivatives	C16614	50-66-8	0.21542	0.18424	0.204082	0.651927	0.599017	0.604686	0.417611	0.451625	0.411943	0.139645	0.145692	0.134165
ms002957	Negative	[M-H]-	359.15	149.024	360.158	C20H24O6	1,2,3,4-Tetrahydro-7-hydroxy-1-(4-hydroxy-3-methoxyphenyl)-6-methoxy-2,3-naphthalenedimethanol	InChI=1S/C20H24O6/c1-25-18-6-11(3-4-16(18)23)20-14-8-17(24)19(26-2)7-12(14)5-13(9-21)15(20)10-22/h3-4,6-8,13,15,20-24H,5,9-10H2,1-2H3	mzcloud	0	Lignans	-	-	0.42678	0.45712	0.576456	0.453074	0.461165	0.076254	0.333738	0.262945	0.32767	0.303398	0.214401	0.271036
kz000011	Negative	[M-H]-	188.1	128	189.064	C7H11NO5	N-Acetyl-L-glutamic acid	-	kzmet	0	Amino acids and derivatives	C00624	1188-37-0	0.499266	0.436858	0.495595	0.569016	0.620411	0.572687	0.213289	0.20815	0.160426	0.121512	0.146476	0.120411
kz001278	Negative	[M-H]-	117.056	59	118.063	C5H10O3	3-Hydroxy-3-methyl butyric acid	-	kzmet	0	Organic acids	-	625-08-1	0.6319	0.654739	0.666159	0.814617	0.658546	0.742292	0	0	0	0	0	0
kz004756	Positive	[M+H]+	120.081	103.055	119.073	C8H9N	N-Benzylmethylene isomethylamine	-	kzmet	0	Alkaloids	-	-	0.216638	0.213172	0.206239	0.582322	0.719237	0.65338	0.381282	0.438475	0.426343	0.133969	0.127556	0.12773
kz000229	Positive	[M+H]+	86.1	69.2	85.0891	C5H11N	Piperidine	-	kzmet	0	Alkaloids	C01746	110-89-4	0.13304	0.0977974	0.111894	0.698678	0.690749	0.606167	0.464317	0.547137	0.5163	0.121586	0.126872	0.140969
km0788	Positive	[M+H]+	550.37	184	549.37	C28H56NO7P	LysoPC 20:1 (2n isomer)	-	kzmet	0	LPC	-	-	0.35542	0.310389	0.324863	0.42779	0.495336	0.456739	0.329688	0.4101	0.4101	0.175298	0.262142	0.313606
ms003433	Positive	[M+H]+	336.167	204.125	335.159	C15H21N5O4	N6-Isopentenyladenosine	InChI=1S/C15H21N5O4/c1-8(2)3-4-16-13-10-14(18-6-17-13)20(7-19-10)15-12(23)11(22)9(5-21)24-15/h3,6-7,9,11-12,15,21-23H,4-5H2,1-2H3,(H,16,17,18)	massbank	0	Nucleotides and derivatives	-	-	0.154587	0.0640972	0.0670297	0.992878	1.02639	1.01801	0.338081	0.308337	0.134059	0.0578132	0.0624214	0.0573942
kz004549	Positive	[M+H]+	520.34	184.073	519.332	C26H50NO7P	LysoPC 18:2(isomer)	-	kzmet	0	LPC	-	-	0.279379	0.27864	0.250554	0.440503	0.400591	0.439763	0.445676	0.459719	0.444937	0.28677	0.276423	0.311899
kz000914	Positive	[M+H]+	627.156	303.1	626.148	C27H30O17	6-Hydroxykaempferol-3,6-O-Diglucoside	-	kzmet	0	Flavonols	-	-	0.302184	0.43932	0.342233	0.355583	0.253641	0.381068	0.430825	0.298544	0.305825	0.39199	0.372573	0.456311
km0258	Negative	[M-H]-	263	219	264.136	C15H20O4	(+)-cis,trans-Abscisic acid (ABA)	-	kzmet	0	Organic acids	C06082	21293-29-8	0.64971	0.652229	0.634601	0.594309	0.581717	0.634601	0.140267	0.145052	0.148829	0.066482	0.0536389	0.056409
ms004121	Negative	[M-H]-	263.129	204.116	264.137	C15H20O4	(±)-Abscisic acid	InChI=1S/C15H20O4/c1-10(7-13(17)18)5-6-15(19)11(2)8-12(16)9-14(15,3)4/h5-8,19H,9H2,1-4H3,(H,17,18)/b6-5+,10-7-/t15-/m0/s1	mzcloud	0	Organic acids	-	-	0.661111	0.633333	0.616667	0.611111	0.611111	0.638889	0.156111	0.151111	0.149444	0.0583333	0.0431111	0.0468889
ms003733	Negative	[M-H]-	461.109	314.044	462.117	C22H22O11	5,8-dihydroxy-2-(4-hydroxyphenyl)-7-methoxy-3-[(2S,3R,4R,5R,6S)-3,4,5-trihydroxy-6-methyloxan-2-yl]oxychromen-4-one	InChI=1S/C22H22O11/c1-8-14(25)17(28)18(29)22(31-8)33-21-16(27)13-11(24)7-12(30-2)15(26)20(13)32-19(21)9-3-5-10(23)6-4-9/h3-8,14,17-18,22-26,28-29H,1-2H3	massbank	0	Flavonols	-	-	0.315376	0.303194	0.338387	0.299134	0.315376	0.335679	0.35869	0.414185	0.408771	0.437195	0.450731	0.406064
kz004778	Negative	[M-H]-	623.163	315.05	624.169	C28H32O16	Tamarixetin 3-O-rutinoside	-	kzmet	0	Flavone	-	-	0.296245	0.239917	0.29694	0.41516	0.378999	0.367177	0.388039	0.437413	0.456189	0.394993	0.360223	0.355355
kz004018	Positive	[M+H]+	516.304	184.073	515.297	C21H46N3O9P	LysoPC 18:4	-	kzmet	0	LPC	-	-	0.385068	0.429159	0.422105	0.313345	0.315109	0.341564	0.430335	0.441505	0.414462	0.278072	0.3398	0.325103
kz004021	Positive	[M+H]+	132.102	57.1	131.095	C6H13NO2	6-Deoxyfagomine	-	kzmet	0	Alkaloids	-	197449-09-5	0.13521	0.148087	0.112215	0.770787	0.686166	0.573032	0.49117	0.53532	0.547277	0.147167	0.149007	0.144408
km0884	Negative	[M-H]-	277.13	146	278.13	C11H22N2O4S	Pantetheine	-	kzmet	0	Others	C00831	496-65-1	0.492332	0.39027	0.369646	0.39027	0.42623	0.251719	0.228979	0.586991	0.602856	0.186145	0.240085	0.31412
kz001382	Positive	[M+H]+	787.228	479.118	786.222	C34H42O21	isorhamnetin-O-rutinoside-O-glucoside	-	kzmet	0	Flavonols	-	-	0.621171	0.40889	0.434535	0.482975	0.663912	0.665337	0.356176	0.192335	0.666762	0	0	0
kz000330	Positive	[M+H]+	132.102	86.2	131.095	C6H13NO2	L-Leucine	-	kzmet	0	Amino acids and derivatives	C00123	61-90-5	0.123647	0.146946	0.144194	0.57971	0.664098	0.566868	0.62007	0.627408	0.508164	0.19446	0.19446	0.179967
kz001283	Positive	[M+H]+	132.102	69	131.095	C6H13NO2	6-Aminocaproic acid	-	kzmet	0	Organic acids	C02378	60-32-2	0.148467	0.0744253	0.0921456	0.79023	0.761494	0.707854	0.503831	0.510536	0.522989	0.151341	0.155172	0.141762
ms002270	Negative	[M-H]-	355.103	193.051	356.111	C16H20O9	(Z)-3-[4-methoxy-2-[(2S,3R,4S,5S,6R)-3,4,5-trihydroxy-6-(hydroxymethyl)oxan-2-yl]oxyphenyl]prop-2-enoic acid	InChI=1S/C16H20O9/c1-23-9-4-2-8(3-5-12(18)19)10(6-9)24-16-15(22)14(21)13(20)11(7-17)25-16/h2-6,11,13-17,20-22H,7H2,1H3,(H,18,19)	massbank	0	Phenolic acids	-	-	0.407981	0.438268	0.534474	0.317121	0.407981	0.347408	0.317121	0.390166	0.301087	0.438268	0.427579	0.345626
kz000491	Positive	[M+H]+	165.055	119	164.047	C9H8O3	p-Coumaric acid	-	kzmet	0	Phenolic acids	C00811	501-98-4	0.494675	0.461043	0.633408	0.507287	0.553531	0.470852	0.177971	0.184978	0.235426	0.43722	0.273262	0.246637
kz002196	Positive	[M+H]+	625.17	317.06	624.169	C28H32O16	2'-Hydoxy,5-methoxy Genistein-O-rhamnosyl-glucoside	-	kzmet	0	Isoflavones	-	-	0.376418	0.368115	0.370883	0.420703	0.370883	0.417935	0.459452	0.38749	0.426239	0.359812	0.390257	0.348741
kz000102	Negative	[M-H]-	309.207	209.1	310.214	C18H30O4	9-HpOTrE	-	kzmet	0	Free fatty acids	C16321	111004-08-1	3.49121	0.0081543	0.0104492	0.00610352	0.00673828	0.00556641	0.576172	0.571289	0.00537109	0.00605469	0.00986328	0.00546875
kz002371	Positive	[M+H]+	506.324	184.073	505.317	C25H48NO7P	LysoPC 17:2	-	kzmet	0	LPC	-	-	0.249294	0.239887	0.228363	0.442145	0.373942	0.395108	0.555033	0.540922	0.517404	0.357479	0.380997	0.425682
kz002378	Positive	[M+H]+	536.371	184.073	535.364	C27H54NO7P	LysoPC 19:1	-	kzmet	0	LPC	-	-	0.358159	0.458577	0.390795	0.3841	0.465272	0.405858	0.430126	0.476151	0.52887	0.288703	0.263598	0.291213
kz000329	Positive	[M+H]+	132.102	86	131.095	C6H13NO2	L-Isoleucine	-	kzmet	0	Amino acids and derivatives	C00407	73-32-5	0.139163	0.134512	0.142698	0.693953	0.667907	0.686512	0.546977	0.619535	0.52093	0.187907	0.202791	0.20093
kz000231	Positive	[M+H]+	132.1	86.1	131.058	C5H9NO3	5-Aminolevulinate	-	kzmet	0	Alkaloids	C00430	106-60-5	0.101345	0.170404	0.13991	0.665471	0.696861	0.699552	0.536323	0.58565	0.544395	0.207175	0.208072	0.190135
kz000533	Negative	[M-H]-	315.072	153	316.079	C13H16O9	2,5-Dihydroxy benzoic acid O-hexside	-	kzmet	0	Phenolic acids	-	-	0.424455	0.426521	0.426521	0.385211	0.438914	0.364556	0.366622	0.373851	0.362491	0.434783	0.359393	0.39967
ms002066	Positive	[M+H]+	413.142	136.062	412.135	C15H20N6O8	N6-Threonylcarbamoyladenosine	InChI=1S/C15H20N6O8/c1-5(23)7(14(26)27)19-15(28)20-11-8-12(17-3-16-11)21(4-18-8)13-10(25)9(24)6(2-22)29-13/h3-7,9-10,13,22-25H,2H2,1H3,(H,26,27)(H2,16,17,19,20,28)/t5-,6-,7+,9-,10-,13-/m1/s1	massbank	0	Nucleotides and derivatives	-	-	0.293377	0.33722	0.309235	0.360541	0.421642	0.401119	0.475746	0.471082	0.550373	0.419776	0.432369	0.339552
kz001036	Negative	[M-H]-	277.123	146	278.13	C11H22N2O4S	(R)-Pantetheine	-	kzmet	0	Others	C00831	496-65-1	0.25889	0.211478	0.243294	0.352464	0.447286	0.421709	0.686213	0.469744	0.499064	0.473487	0.485964	0.266999
kz004771	Negative	[M-H]-	451.124	289.072	452.132	C21H24O11	Epicatechin glucoside	-	kzmet	0	Flavanols	-	-	0.39721	0.406307	0.38205	0.448757	0.391146	0.400243	0.336568	0.333535	0.327471	0.521528	0.46695	0.445725
kz001156	Positive	[M+H]+	170.081	134.1	169.074	C8H11NO3	Pyridoxine	-	kzmet	0	Vitamin	C00314	65-23-6	0.298578	0.266193	0.406793	0.439179	0.479463	0.419431	0.42654	0.349131	0.389415	0.482622	0.458136	0.466825
kz000312	Negative	[M-H]-	145.014	101	146.022	C5H6O5	A-Ketoglutaric acid	-	kzmet	0	Organic acids	C00026	328-50-7	0.182133	0.215467	0.146933	0.618667	0.4	0.634667	0.509333	0.557333	0.570667	0.330667	0.296	0.432
km1475	Positive	Protonated	258.2	104.2	258.2	C8H21NO6P	sn-Glycero-3-phosphocholine	-	kzmet	0	Alkaloids	C00670	28319-77-9	0.530349	0.51214	0.506829	0.261002	0.279211	0.313354	0.213961	0.175266	0.2261	0.748103	0.581942	0.619879
kz000302	Negative	[M-H]-	175.1	115	176.068	C7H12O5	2-Isopropylmalate	-	kzmet	0	Organic acids	C02504	-	0.52131	0.507221	0.560056	0.373371	0.419162	0.383938	0.556534	0.531877	0.500176	0.187038	0.216626	0.235999
kz001232	Negative	[M-H]-	293.212	193.1	294.219	C18H30O3	13-HOTrE(r)	-	kzmet	0	Free fatty acids	-	74784-20-6	3.39829	0.0182272	0.019558	0.0181797	0.0195342	0.0182747	0.582224	0.834125	0.0237405	0.0159933	0.0278042	0.0247148
ms005984	Positive	[M+H]+	275.2	81.0701	274.193	C18H26O2	Nandrolone	InChI=1S/C18H26O2/c1-18-9-8-14-13-5-3-12(19)10-11(13)2-4-15(14)16(18)6-7-17(18)20/h10,13-17,20H,2-9H2,1H3	massbank	0	Terpenoids	-	-	0.916782	0.754508	1.00277	0.542302	0.37448	0.445215	0.21914	0.227462	0.203883	0.118169	0.124272	0.120527
ms000681	Positive	[M+H]+	132.102	44.0495	131.094	C6H13NO2	L-Norleucine	InChI=1S/C6H13NO2/c1-2-3-4-5(7)6(8)9/h5H,2-4,7H2,1H3,(H,8,9)/t5-/m0/s1	mzcloud	0	Amino acids and derivatives	-	-	0.142191	0.147889	0.172753	0.704481	0.652681	0.619011	0.611241	0.699301	0.619011	0.221704	0.226107	0.24605
ms003372	Negative	[M-H]-	519.187	357.135	520.195	C26H32O11	4-[4-(4-Hydroxy-3-methoxyphenyl)tetrahydro-1H,3H-furo[3,4-c]furan-1-yl]-2-methoxyphenyl hexopyranoside	InChI=1S/C26H32O11/c1-32-18-7-12(3-5-16(18)28)24-14-10-35-25(15(14)11-34-24)13-4-6-17(19(8-13)33-2)36-26-23(31)22(30)21(29)20(9-27)37-26/h3-8,14-15,20-31H,9-11H2,1-2H3	mzcloud	0	Lignans	-	-	0.391353	0.390798	0.39745	0.322062	0.335366	0.338692	0.528825	0.5	0.460643	0.470621	0.45898	0.468958
km0997	Positive	[M+H]+	347.3	285	346.251	C22H34O3	Troxerutin (Trihydroxyethyl rutin)	-	kzmet	0	Flavonols	-	7085-55-4	0.343081	0.406154	0.434824	0.614488	0.550459	0.447248	0.338303	0.213112	0.424312	0.442469	0.482607	0.380352
kz001319	Negative	[M-H]-	193.035	72.795	194.043	C6H10O7	D-Galacturonic acid(Gal A)	-	kzmet	0	Organic acids	C00333	685-73-4	0.353112	0.441694	0.308215	0.245116	0.428346	0.531489	0.571533	0.332484	0.328844	0.374954	0.916151	0.361607
ms002250	Negative	[M-H]-	357.119	195.066	358.127	C16H22O9	3-[4-methoxy-2-[(2S,3R,4S,5S,6R)-3,4,5-trihydroxy-6-(hydroxymethyl)oxan-2-yl]oxyphenyl]propanoic acid	InChI=1S/C16H22O9/c1-23-9-4-2-8(3-5-12(18)19)10(6-9)24-16-15(22)14(21)13(20)11(7-17)25-16/h2,4,6,11,13-17,20-22H,3,5,7H2,1H3,(H,18,19)	massbank	0	Phenolic acids	-	-	0.391276	0.389138	0.414796	0.461835	0.493906	0.470387	0.446868	0.406243	0.425486	0.442591	0.453282	0.41052
kz000997	Negative	[M-H]-	519.187	357.136	520.194	C26H32O11	Terpineol monO-glucoside	-	kzmet	0	Lignans	-	-	0.419337	0.405846	0.388983	0.355256	0.331085	0.325464	0.541877	0.517144	0.469365	0.539629	0.492411	0.485666
kz000812	Negative	[M-H]-	521.094	329.2	522.101	C23H22O14	Tricin O-saccharic acid	-	kzmet	0	Flavone	-	-	0.401473	0.428484	0.43892	0.431553	0.398404	0.442603	0.504604	0.489257	0.469613	0.432167	0.418048	0.420503
ms002401	Negative	[M-H]-	223.061	193.014	224.069	C11H12O5	Sinapinic acid	InChI=1S/C11H12O5/c1-15-8-5-7(3-4-10(12)13)6-9(16-2)11(8)14/h3-6,14H,1-2H3,(H,12,13)/b4-3+	mzcloud	0	Phenolic acids	-	-	0.515063	0.382248	0.502106	0.615484	0.233236	0.492387	0.4276	0.709427	0.511824	0.5345	0.160998	0.283123
kz001019	Negative	[M-H]-	140.012	78.9591	141.019	C2H8NO4P	O-Phosphorylethanolamine	-	kzmet	0	Others	C00346	1071-23-4	0.715596	0.772936	0.91055	0.236239	0.25	0.263761	0.360092	0.334862	0.408257	0.272936	0.5	0.37156
kz000585	Negative	[M-H]-	499.146	163.2	500.153	C22H28O13	3-O-p-coumaroyl quinic acid O-hexoside	-	kzmet	0	Phenolic acids	-	-	0.207669	0.275896	0.234562	0.458167	0.64243	0.771912	0.393924	0.717131	0.348606	0.432769	0.340637	0.63247
kz002558	Negative	[M-H]-	341.089	179.034	342.095	C15H18O9	6-O-caffeoyl-β-glucose	-	kzmet	0	Phenolic acids	-	-	0.565625	0.536719	0.521094	0.425	0.4875	0.476562	0.347656	0.375781	0.369531	0.471094	0.45	0.433594
kz000988	Positive	[M+H]+	258.11	104.111	257.103	C8H20NO6P	Choline alfoscerate	-	kzmet	0	Alkaloids	C00670	28319-77-9	0.517625	0.606542	0.539854	0.377898	0.396951	0.365195	0.211496	0.190537	0.184821	0.663703	0.666878	0.793903
kz002129	Positive	[M+H]+	249.196	150	248.189	C15H24N2O	Sophoridine	-	kzmet	0	Alkaloids	-	6882-68-4	0.558652	0.536356	0.556175	0.521491	0.582188	0.516537	0.445931	0.424873	0.357983	0.388951	0.357983	0.37037
ms004502	Negative	[M-H]-	165.979	134.007	166.987	C7H5NS2	2-Mercaptobenzothiazole	InChI=1S/C7H5NS2/c9-7-8-5-3-1-2-4-6(5)10-7/h1-4H,(H,8,9)	mzcloud	0	Alkaloids	-	-	0.461315	0.240465	0.334181	0.719215	0.755539	1.0425	0.32619	0.584817	0.321831	0.302579	0.291682	0.267708
kz005196	Negative	[M-H]-	579.172	271.062	580.179	C27H32O14	Naringenin-7-O-Neohesperidoside(Naringin)	-	kzmet	0	Flavanone	C09789	10236-47-2	0.400245	0.460052	0.418647	0.464653	0.53366	0.490722	0.492256	0.481521	0.453918	0.52906	0.447784	0.481521
kz004133	Negative	[M-H]-	175.025	87.0088	176.032	C6H8O6	L-Ascorbic acid	-	kzmet	0	Vitamin	C00072	50-81-7	0.48913	0.543478	0.635452	0.522575	0.430602	0.464047	0.375418	0.576923	0.217391	0.365803	0.547659	0.497492
kz002650	Negative	[M-H]-	345.083	139.04	346.09	C14H18O10	1-O-(3,4-dihydroxy-5-methoxy-benzoyl)-β-D-glucoside	-	kzmet	0	Phenolic acids	-	-	0.490036	0.511271	0.439399	0.547207	0.519438	0.555374	0.36426	0.447566	0.341392	0.560274	0.508004	0.447566
ms002297	Positive	[M+H]+	305.066	259.061	304.058	C15H12O7	Taxifolin	InChI=1S/C15H12O7/c16-7-4-10(19)12-11(5-7)22-15(14(21)13(12)20)6-1-2-8(17)9(18)3-6/h1-5,14-19,21H/t14-,15+/m0/s1	mzcloud	0	Flavanols	-	-	0.428066	0.656582	0.534277	0.537496	0.498874	0.640489	0.383006	0.405536	0.41841	0.466688	0.389443	0.386225
kz005000	Negative	[M-H]-	345.119	165.055	346.126	C15H22O9	6-DeoxyCatalpol	-	kzmet	0	Terpenoids	-	99499-99-7	0.693305	0.608627	0.635089	0.388992	0.269913	0.365176	0.399577	0.436623	0.587457	0.312252	0.529241	0.584811
kz005197	Negative	[M-H]-	579.172	271	580.179	C27H32O14	Naringenin-7-O-Rutinoside(Narirutin)	-	kzmet	0	Flavanone	C09793	14259-46-2	0.445532	0.449395	0.458408	0.464847	0.485449	0.4906	0.543394	0.454545	0.448107	0.54597	0.445532	0.580737
kz000652	Positive	[M+H]+	228.098	112	227.091	C9H13N3O4	Deoxycytidine	-	kzmet	0	Nucleotides and derivatives	C00881	951-77-9	0.320883	0.972151	0.789416	0.265331	0.452452	0.544551	0.592062	0.472919	0.305533	0.245596	0.437103	0.415905
kz001117	Positive	[M+H]+	343.296	240.7	342.288	C19H38N2O3	Cocamidopropyl betaine	-	kzmet	0	Alkaloids	-	4292-10-08	0.314698	0.424707	0.430117	0.429216	0.333634	0.343553	0.592426	0.702435	0.666366	0.455365	0.724076	0.420198
kz001340	Positive	[M+H]+	867.213	577.132	866.206	C45H38O18	Procyanidin C2	-	kzmet	0	Proanthocyanidins	-	37064-31-6	0.594937	0.540084	0.556962	0.394937	0.36962	0.42616	0.535865	0.510549	0.489451	0.41308	0.514768	0.544304
kz000056	Negative	[M-H]-	299.1	137.1	300.085	C13H16O8	Salicylic acid glucoside	-	kzmet	0	Phenolic acids	-	-	0.383312	0.387548	0.440491	0.465904	0.476493	0.459551	0.51673	0.504024	0.512495	0.624735	0.580263	0.586616
kz003900	Positive	[M+H]+	304.15	185.093	303.143	C12H21N3O6	Nicotianamine	-	kzmet	0	Amino acids and derivatives	-	34441-14-0	0.589678	0.604169	0.560696	0.484896	0.528369	0.37677	0.527254	0.402408	0.567384	0.477093	0.421358	0.418014
ms000785	Negative	[M-H]-	611.144	306.077	612.152	C20H32N6O12S2	Glutathione (oxidized)	InChI=1S/C20H32N6O12S2/c21-9(19(35)36)1-3-13(27)25-11(17(33)23-5-15(29)30)7-39-40-8-12(18(34)24-6-16(31)32)26-14(28)4-2-10(22)20(37)38/h9-12H,1-8,21-22H2,(H,23,33)(H,24,34)(H,25,27)(H,26,28)(H,29,30)(H,31,32)(H,35,36)(H,37,38)	massbank	0	Amino acids and derivatives	-	-	0.751929	0.591036	0.714168	0.471187	0.384173	0.467903	0.444919	0.49253	0.518798	0.451486	0.369397	0.385815
kz002364	Positive	[M+H]+	479.108	317.06	478.111	C22H22O12	Isorhamnetin-3-O-glucoside	-	kzmet	0	Flavonols	-	-	0.419953	0.4653	0.429811	0.479101	0.490931	0.417981	0.554022	0.593454	0.522476	0.555994	0.565852	0.56388
kz000314	Positive	[M+H]+	104.071	86	103.063	C4H9NO2	N,N-Dimethylglycine	-	kzmet	0	Amino acids and derivatives	C01026	1118-68-9	0.627221	0.611541	0.551955	0.664855	0.809116	0.855112	0.428601	0.355425	0.451599	0.270751	0.235208	0.21221
kz000546	Negative	[M-H]-	337.093	173.1	338.1	C16H18O8	1-O-p-Coumaroyl quinic acid	-	kzmet	0	Phenolic acids	-	-	0.288222	0.278713	0.237015	0.345282	0.308705	0.369422	0.819312	0.958303	0.855889	0.574982	0.59327	0.569861
kz002829	Positive	[M+H]+	479.118	317.06	478.111	C22H22O12	Isorhamnetin-7-O-glucoside	-	kzmet	0	Flavonols	-	-	0.47924	0.477174	0.508159	0.456517	0.406941	0.489568	0.561867	0.563933	0.553605	0.586656	0.568064	0.572196
kz000335	Positive	[M+H]+	144.102	84.0813	143.095	C7H13NO2	1,2-N-Methylpipecolic acid	-	kzmet	0	Amino acids and derivatives	-	7730-87-2	0.597987	0.899941	0.615749	0.433689	0.384843	0.489935	0.463292	0.435169	0.503256	0.553582	0.451451	0.408526
kz000641	Positive	[M+H]+	152.057	135	151.049	C5H5N5O	2-Hydroxy-6-aminopurine	-	kzmet	0	Nucleotides and derivatives	-	3373-53-3	0.319306	0.277593	0.280546	0.701366	0.860096	0.92285	0.598007	0.690292	0.734588	0.318199	0.271318	0.271318
kz001132	Negative	[M-H]-	179.056	87	180.063	C6H12O6	Inositol	-	kzmet	0	Saccharides and Alcohols	C00137	87-89-8	0.809583	0.801322	0.718711	0.574143	0.582404	0.47088	0.405204	0.358116	0.361421	0.40727	0.412639	0.365138
kz001184	Positive	[M+H]+	325.092	163	324.085	C15H16O8	Skimmin	-	kzmet	0	Coumarins	-	93-39-0	0.546951	0.600194	0.609874	0.550177	0.550177	0.59374	0.445305	0.496934	0.393675	0.463053	0.506615	0.519522
ms007737	Positive	[M+H]+	363.311	89.0599	362.303	C20H42O5	3,6,9,12-Tetraoxatetracosan-1-ol	InChI=1S/C20H42O5/c1-2-3-4-5-6-7-8-9-10-11-13-22-15-17-24-19-20-25-18-16-23-14-12-21/h21H,2-20H2,1H3	massbank	0	Others	-	-	0.66834	0.579437	0.681937	0.451836	0.34829	0.487397	0.504131	0.412091	0.589896	0.405815	0.825227	0.324234
kz001261	Positive	[M+H]+	104.071	68.8	103.063	C4H9NO2	γ-Aminobutyric acid	-	kzmet	0	Organic acids	C00334	1956-12-02	0.666252	0.678705	0.628892	0.703611	0.803238	0.921544	0.417808	0.402242	0.442715	0.262765	0.214819	0.232877
kz002982	Positive	[M+H]+	479.118	317.073	478.111	C22H22O12	6-methoxykaempferol-3-O-glucoside	-	kzmet	0	Flavonols	-	63422-27-5	0.511281	0.531981	0.455392	0.445042	0.387083	0.467812	0.5651	0.6065	0.56303	0.666529	0.57131	0.61271
kz004170	Positive	[M+H]+	479.118	317.065	478.111	C22H22O12	Rhamnetin 3-O-β-D-Glucoside	-	kzmet	0	Flavonols	-	27875-34-9	0.526654	0.488118	0.488118	0.460287	0.41961	0.479555	0.586598	0.652965	0.56733	0.601584	0.603725	0.631556
ms001097	Negative	[M-H]-	209.03	85.0296	210.038	C6H10O8	D-Saccharic acid	InChI=1S/C6H10O8/c7-1(3(9)5(11)12)2(8)4(10)6(13)14/h1-4,7-10H,(H,11,12)(H,13,14)/t1-,2-,3-,4+/m0/s1	mzcloud	0	Saccharides and Alcohols	-	-	0.653118	0.604775	0.659037	0.474546	0.535714	0.529795	0.630426	0.454815	0.575178	0.454815	0.449882	0.528808
kz002807	Negative	[M-H]-	131.035	87.0459	132.042	C5H8O4	Dimethylmalonic acid	-	kzmet	0	Organic acids	-	595-46-0	0.324482	0.266065	0.306957	0.701009	0.876261	0.796601	0.653213	0.695698	0.584174	0.465746	0.439724	0.45778
kz001136	Negative	[M-H]-	181.072	101	182.079	C6H14O6	Dulcitol	-	kzmet	0	Saccharides and Alcohols	C01697	608-66-2	0.74428	0.784825	0.605271	0.538662	0.697944	0.654503	0.434405	0.408341	0.390964	0.480741	0.474949	0.359108
ms007764	Positive	[M+H]+	403.233	129.019	402.225	C20H34O8	Citroflex A-4	InChI=1S/C20H34O8/c1-5-8-11-26-16(22)14-20(25,19(24)28-13-10-7-3)17(15(4)21)18(23)27-12-9-6-2/h17,25H,5-14H2,1-4H3	mzcloud	0	Organic acids	-	-	0.339954	0.466005	0.458365	0.760122	0.805959	0.809778	0.39343	0.39343	0.508021	0.668449	0.580596	0.39343
kz000337	Positive	[M]+	144.102	84.0813	144.102	C7H14NO2+	Proline betaine(ProBet)	-	kzmet	0	Amino acids and derivatives	-	1195-94-4	0.694184	0.756723	0.719199	0.525328	0.481551	0.519074	0.465916	0.565979	0.553471	0.531582	0.462789	0.378361
kz001598	Positive	[M+H]+	144.102	84.1	143.095	C7H13NO2	Stachydrine	-	kzmet	0	Alkaloids	C10172	471-87-4	0.579824	0.763957	0.640548	0.495593	0.493634	0.464251	0.628795	0.550441	0.487757	0.497551	0.5857	0.493634
kz000974	Positive	[M+H]+	307.081	139	306.074	C15H14O7	Gallocatechin	-	kzmet	0	Flavanols	C12127	970-73-0	0.463247	0.472015	0.423791	0.679527	0.851966	0.512933	0.651761	0.606459	0.629841	0.438404	0.515856	0.442788
kz000191	Positive	[M+H]+	275.1	213.2	273.267	C16H35NO2	N-Lauryldiethanolamine	-	kzmet	0	Others	-	1541-67-9	1.61466	0.165924	0.191679	0.305597	0.77266	0.464091	1.15404	1.06488	0.3368	0.347697	0.222387	0.204061
kz001024	Positive	[M+H]+	169.097	134	168.09	C8H12N2O2	4-(Aminomethyl)-5-(hydroxymethyl)-2-methylpyridin-3-ol	-	kzmet	0	Others	C00534	85-87-0	0.953888	0.813743	0.718807	0.378391	0.750452	0.470163	0.461121	0.483725	0.84991	0.299729	0.220163	0.497288
kz000331	Positive	[M+H]+	133.061	74	132.053	C4H8N2O3	L-Asparagine	-	kzmet	0	Amino acids and derivatives	C00152	70-47-3	0.292992	0.376914	0.335689	0.612485	0.608068	0.624264	0.830389	0.789164	0.78033	0.689046	0.452002	0.535925
kz001295	Negative	[M-H]-	145.051	101	146.058	C6H10O4	2-Methylglutaric acid	-	kzmet	0	Organic acids	-	617-62-9	0.585913	0.551169	0.603285	0.786481	0.746999	0.704359	0.630133	0.546431	0.510107	0.46115	0.386924	0.421668
km1262	Positive	[M+H]+	696.4	355.4	695.4	C33H58O14	DGMG (18:2) isomer3	-	kzmet	0	Glycerol ester	-	-	0.597242	0.607761	0.691912	0.755026	0.693081	0.913978	0.557504	0.471014	0.546985	0.366994	0.383357	0.358813
kz001285	Negative	[M-H]-	131.035	87	132.042	C5H8O4	2-Methylsuccinic acid	-	kzmet	0	Organic acids	-	498-21-5	0.299687	0.319249	0.341158	0.770736	0.931142	0.782473	0.649452	0.649452	0.696401	0.49687	0.528169	0.555556
kz001227	Negative	[M-H]-	281.249	281.248	282.256	C18H34O2	Elaidic Acid	-	kzmet	0	Free fatty acids	-	112-79-8	0.582227	0.689479	0.526047	0.715015	0.494893	0.414198	0.883555	0.602656	0.369765	0.546476	0.776302	0.536261
ms002310	Negative	[M-H]-	337.093	163.04	338.101	C16H18O8	5-p-Coumaroylquinic acids	InChI=1S/C16H18O8/c17-10-4-1-9(2-5-10)3-6-13(19)24-12-8-16(23,15(21)22)7-11(18)14(12)20/h1-6,11-12,14,17-18,20,23H,7-8H2,(H,21,22)	massbank	0	Phenolic acids	-	-	0.306573	0.369484	0.348357	0.387793	0.384977	0.432394	1	0.943662	1.00469	0.713615	0.647887	0.615023
ms001745	Positive	[M+H]+	307.082	139.039	306.074	C15H14O7	(-)-Epigallocatechin	InChI=1S/C15H14O7/c16-7-3-9(17)8-5-12(20)15(22-13(8)4-7)6-1-10(18)14(21)11(19)2-6/h1-4,12,15-21H,5H2/t12-,15-/m1/s1	mzcloud	0	Flavanols	-	-	0.587839	0.574364	0.530571	0.712481	0.736062	0.76638	0.560889	0.554152	0.616473	0.537308	0.547415	0.448038
kz000263	Positive	[M+H]+	332.134	152.072	331.127	C14H21NO8	Pyridoxine-5'-O-glucoside	-	kzmet	0	Vitamin	C03996	-	0.659359	0.58296	0.601229	0.558047	0.508221	0.458396	0.581299	0.702541	0.523169	0.694237	0.747384	0.592925
kz001294	Negative	[M-H]-	145.051	101	146.058	C6H10O4	Adipic Acid	-	kzmet	0	Organic acids	C06104	124-04-9	0.639038	0.62322	0.561531	0.792471	0.795634	0.7118	0.615312	0.688073	0.605821	0.447643	0.419171	0.322683
kz000183	Positive	[M+H]+	165.1	123	164.084	C10H12O2	Hinokitiol	-	kzmet	0	Others	C09904	499-44-5	1.32265	0.0694188	0.0456914	0	0	0	2.94188	2.56513	0.0682966	0.0596393	0.0937876	0.0791984
km1260	Positive	[M+H]+	696.4	355.3	695.4	C33H58O14	DGMG (18:2) isomer1	-	kzmet	0	Glycerol ester	-	-	0.787587	0.719408	0.746444	0.745269	0.699424	0.880451	0.540731	0.51487	0.507817	0.439638	0.346773	0.36323
km1173	Negative	[M-H]-	341	135	342	C15H18O9	Caffeic acid O-glucoside	-	kzmet	0	Phenolic acids	-	-	1.06341	1.06341	1.17569	0.377807	0.465654	0.383091	0.377147	0.358653	0.317041	0.566711	0.601057	0.581902
kz001159	Positive	[M+H]+	245.095	227	244.088	C10H16N2O3S	Biotin	-	kzmet	0	Vitamin	C00120	58-85-5	0.613311	0.486799	0.561056	0.475798	0.506051	0.387789	0.775578	0.684818	0.808581	0.70132	0.651815	0.679318
kz000466	Negative	[M-H]-	121.029	92	122.037	C7H6O2	4-Hydroxybenzaldehyde	-	kzmet	0	Phenolic acids	C00633	123-08-0	0.924801	0.551144	0.6539	0.52312	0.532461	0.681924	0.714619	0.709949	0.593181	0.499766	0.527791	0.471742
kz005408	Positive	[M+H]+	296.067	104.108	295.057	C8H14N3O7P	5-aminoimidazole ribonucleotide	-	kzmet	0	Nucleotides and derivatives	-	25635-88-5	0.505279	0.475113	0.53733	0.473228	0.510935	0.510935	0.241327	0.20362	0.211161	1.2632	1.17081	1.38763
kz004752	Positive	[M+H]+	274.274	256.265	273.267	C16H35NO2	Hexadecylsphingosine	-	kzmet	0	Lipids	-	-	2.0297	0.0792079	0.0798267	0.0990099	0.0829208	0.0798267	2.32054	2.3453	0.0940594	0.0965347	0.108292	0.0866337
ms005931P	Positive	[M+H]+	295.227	133.065	294.219	C18H30O3	9-Oxo-10(E),12(E)-octadecadienoic acid	InChI=1S/C18H30O3/c1-2-3-4-5-6-8-11-14-17(19)15-12-9-7-10-13-16-18(20)21/h6,8,11,14H,2-5,7,9-10,12-13,15-16H2,1H3,(H,20,21)/b8-6+,14-11+	mzcloud	0	Free fatty acids	-	-	3.13668	0.209805	0.216037	0.303282	0.275239	0.197341	0.712505	1.81762	0.178646	0.167221	0.100229	0.189032
kz000402	Positive	[M+H]+	281.113	166	280.106	C13H16N2O5	Asp-phe	-	kzmet	0	Amino acids and derivatives	-	13433-09-5	0.523198	0.417901	0.676209	0.559395	0.523198	0.572557	0.848963	0.737085	0.94439	0.597236	0.62356	0.508391
ms005949	Positive	[M+H]+	183.08	105.034	182.073	C13H10O	Benzophenone	InChI=1S/C13H10O/c14-13(11-7-3-1-4-8-11)12-9-5-2-6-10-12/h1-10H	mzcloud	0	Others	-	-	0.709722	0.568123	0.467968	0.632015	0.538767	0.549128	0.72699	0.704542	0.675186	0.782248	0.804697	0.376446
km1293	Negative	[M-H]-	549.2	387.1	550.2	C25H26O14	Hesperetin O-malonylhexoside	-	kzmet	0	Flavanone	-	-	0.570698	0.609029	0.596252	0.477002	0.570698	0.643101	0.681431	0.706985	0.715503	0.694208	0.647359	0.647359
kz000403	Negative	[M-H]-	306.077	143	307.084	C10H17N3O6S	Glutathione reduced form	-	kzmet	0	Amino acids and derivatives	C00051	70-18-8	0.650073	0.559297	0.699854	0.82284	0.600293	0.860908	0.597365	0.603221	0.568082	0.565154	0.500732	0.591508
kz001097	Positive	[M+H]+	118.086	59	117.079	C5H11NO2	Betaine	-	kzmet	0	Alkaloids	C00719	107-43-7	0.916609	0.999311	1.01999	0.560303	0.534804	0.419021	0.566506	0.635424	0.592006	0.518952	0.408684	0.52929
kz000318	Positive	[M+H]+	116.071	70.1	115.063	C5H9NO2	L-Proline	-	kzmet	0	Amino acids and derivatives	C00148	147-85-3	0.588102	0.644868	0.628974	0.740236	0.776567	0.778837	0.762943	0.644868	0.681199	0.44505	0.501817	0.529064
kz000567	Positive	[M+H]+	427.051	295.049	426.043	C17H14O13	Ditartaroyl-hydroxylcoumarin	-	kzmet	0	Phenolic acids	-	-	0.680328	0.685792	0.644809	0.639344	0.562842	0.60929	0.724044	0.581967	0.647541	0.704918	0.612022	0.639344
kz005317	Positive	[M+H]+	261.113	189.055	260.105	C15H16O4	meranzin	-	kzmet	0	Coumarins	-	23971-42-8	0.556908	0.49821	1.98998	3.87974	0.0853257	0.153185	0.101503	0.170365	0.124696	0.0586972	0.0761632	0.0734431
ms000764	Negative	[M-H]-	565.049	323.029	566.056	C15H24N2O17P2	Uridine 5'-diphosphogalactose	InChI=1S/C15H24N2O17P2/c18-3-5-8(20)10(22)12(24)14(32-5)33-36(28,29)34-35(26,27)30-4-6-9(21)11(23)13(31-6)17-2-1-7(19)16-15(17)25/h1-2,5-6,8-14,18,20-24H,3-4H2,(H,26,27)(H,28,29)(H,16,19,25)/t5-,6-,8+,9-,10+,11-,12-,13-,14-/m1/s1	mzcloud	0	Nucleotides and derivatives	-	-	0.61885	0.675705	0.507326	0.701946	0.509512	0.551061	0.653838	0.802537	0.754428	0.732561	0.616663	0.684452
kz000684	Negative	[M-H]-	565.048	323.1	566.055	C15H24N2O17P2	Uridine 5'-diphospho-D-glucose	-	kzmet	0	Nucleotides and derivatives	C00029	133-89-1	0.557717	0.642023	0.700389	0.629053	0.5869	0.57393	0.726329	0.619326	0.729572	0.768482	0.629053	0.651751
kz003946	Negative	[M-H]-	343.103	181.051	344.111	C15H20O9	Dihydrocaffeoylglucose	-	kzmet	0	Phenolic acids	-	-	0.798578	0.787915	0.742891	0.674171	0.581754	0.622038	0.572275	0.584123	0.609005	0.659953	0.624408	0.584123
km0227	Positive	[M+H]+	183.08	69	182.079	C6H14O6	D-Mannitol	-	kzmet	0	Alcohols and polyols	C00392	69-65-8	0.753217	0.968963	0.862983	0.686601	0.576079	0.606359	0.504164	0.575322	0.528388	0.541257	0.668433	0.64648
ms002054	Negative	[M-H]-	423.13	261.077	424.138	C20H24O10	Rutarin	InChI=1S/C20H24O10/c1-20(2,26)11-6-9-5-8-3-4-12(22)29-16(8)18(17(9)28-11)30-19-15(25)14(24)13(23)10(7-21)27-19/h3-5,10-11,13-15,19,21,23-26H,6-7H2,1-2H3	massbank	0	Coumarins	-	-	0.691902	0.639156	0.642259	0.645361	0.772572	0.465405	0.626745	0.772572	0.710518	0.62054	0.614334	0.760161
kz000087	Negative	[M-H]-	297.324	183.1	298.324	C20H42O	1-Eicosanol	-	kzmet	0	Free fatty acids	-	629-96-9	0.751385	0.770429	0.730609	1.24654	1.07514	1.12708	0.443213	0.443213	0.455332	0.377424	0.328947	0.315097
kz000296	Negative	[M-H]-	147	87.1	148.037	C5H8O5	Citramalate	-	kzmet	0	Organic acids	C00815	2306-22-1	0.571877	0.686253	0.69298	0.623458	0.686253	0.704194	0.677282	0.688495	0.780444	0.60776	0.652613	0.719892
kz003518	Negative	[M-H]-	315.109	153.056	316.116	C14H20O8	5-(2-Hydroxyethyl)-2-O-glucosylohenol	-	kzmet	0	Phenolic acids	-	-	0.65583	0.616592	0.644619	0.644619	0.557735	0.599776	0.650224	0.807175	0.784753	0.745516	0.745516	0.65583
kz000057	Negative	[M-H]-	311.1	149.1	312.048	C13H12O9	Caftaric acid	-	kzmet	0	Phenolic acids	-	67879-58-7	0.663606	0.555092	0.605175	0.613523	0.663606	0.634391	0.751252	0.680301	0.688648	0.742905	0.713689	0.826377
kz001216	Negative	[M-H]-	253.217	235.19	254.225	C16H30O2	Palmitoleic Acid	-	kzmet	0	Free fatty acids	C08362	373-49-9	0.58669	0.783713	0.582312	0.647986	0.726795	0.374343	1.23905	1.19089	0.538529	0.418564	0.507881	0.604203
ms002372	Positive	[M+H]+	352.162	220.12	351.154	C15H21N5O5	9-ribosyl-trans-zeatin	InChI=1S/C15H21N5O5/c1-8(4-21)2-3-16-13-10-14(18-6-17-13)20(7-19-10)15-12(24)11(23)9(5-22)25-15/h2,6-7,9,11-12,15,21-24H,3-5H2,1H3,(H,16,17,18)/t9-,11-,12-,15-/m1/s1	massbank	0	Nucleotides and derivatives	-	-	0.148201	0.191054	0.143737	0.224087	0.252656	0.221409	1.11597	1.16061	1.23203	1.2856	1.14276	1.14276
kz002392	Positive	[M+H]+	452.277	311.258	451.27	C21H42NO7P	LysoPE 16:1(2n isomer)	-	kzmet	0	LPE	-	-	0.729525	0.669305	0.717481	0.590158	0.560908	0.512732	0.949759	1.05127	0.929112	0.495526	0.514453	0.548864
km1373	Positive	[M+H]+	534.1	337.7	533.1	C27H48O9	MGMG (18:2) isomer2	-	kzmet	0	Glycerol ester	-	-	0.621849	0.74958	0.729412	0.732773	0.591597	0.642017	0.631933	0.756303	0.736134	0.742857	0.739496	0.598319
kz003519	Negative	[M-H]-	315.109	153.1	316.116	C14H20O8	Cimidahurinine	-	kzmet	0	Phenolic acids	-	142542-89-0	0.67613	0.616362	0.653717	0.593948	0.657452	0.627568	0.67613	0.81808	0.825551	0.747105	0.694808	0.698543
kz004010	Positive	[M+H]+	181.124	107.087	180.115	C11H16O2	Dihydroactinidiolide	-	kzmet	0	Others	-	17092-92-1	0.892468	0.831519	0.905529	0.613844	0.544188	0.59643	0.526774	0.618198	0.605137	0.679147	0.805398	0.687854
km1372	Positive	[M+H]+	534.4	263.3	533.4	C27H48O9	MGMG (18:2) isomer1	-	kzmet	0	Glycerol ester	-	-	0.67206	0.653391	0.684505	0.734287	0.640946	0.759179	0.684505	0.696951	0.734287	0.703174	0.765401	0.665837
ms002241	Positive	[M+H]+	298.097	136.062	297.089	C11H15N5O3S	5'-S-Methyl-5'-thioadenosine	InChI=1S/C11H15N5O3S/c1-20-2-5-7(17)8(18)11(19-5)16-4-15-6-9(12)13-3-14-10(6)16/h3-5,7-8,11,17-18H,2H2,1H3,(H2,12,13,14)/t5-,7-,8-,11-/m1/s1	mzcloud	0	Nucleotides and derivatives	-	-	1.11042	1.20968	0.907775	1.0732	1.01737	0.901572	0.492142	0.467328	0.539702	0.212986	0.229529	0.252275
kz001245	Negative	[M-H]-	311.223	293.213	312.23	C18H32O4	13-Oxo-9-hydroxy-10-octadecenoic acid	-	kzmet	0	Free fatty acids	-	-	1.09108	1.13998	1.1522	1.02689	1.10636	1.02078	0.427873	0.525672	0.485941	0.160452	0.148227	0.155562
kz002368	Positive	[M+H]+	482.324	184.073	481.317	C23H48NO7P	LysoPC 15:0(2n isomer)	-	kzmet	0	LPC	-	-	0.724951	0.583497	0.662083	0.992141	1.18271	0.958743	0.451866	0.444008	0.497053	0.585462	0.636542	0.726916
ms006148	Negative	[M-H]-	249.15	205.16	250.157	C15H22O3	2-[(1S,2S,4aR,8aS)-1-hydroxy-4a-methyl-8-methylidene-1,2,3,4,5,6,7,8a-octahydronaphthalen-2-yl]prop-2-enoic acid	InChI=1S/C15H22O3/c1-9-5-4-7-15(3)8-6-11(10(2)14(17)18)13(16)12(9)15/h11-13,16H,1-2,4-8H2,3H3,(H,17,18)	massbank	0	Organic acids	-	-	1.58109	0.503667	0.518337	0.517522	0.502037	0.506112	1.06764	1.14099	0.506112	0.578647	0.629177	0.523227
kz001013	Positive	[M+H]+	122.096	105	121.089	C8H11N	Phenethylamine	-	kzmet	0	Others	C05332	64-04-0	0.66476	0.743707	0.765446	0.654462	0.69222	0.643021	0.847826	0.830664	0.832952	0.693364	0.679634	0.686499
ms006009	Negative	[M-H]-	277.217	59.0139	278.225	C18H30O2	α-Eleostearic acid	InChI=1S/C18H30O2/c1-2-3-4-5-6-7-8-9-10-11-12-13-14-15-16-17-18(19)20/h5-10H,2-4,11-17H2,1H3,(H,19,20)/b6-5+,8-7+,10-9-	mzcloud	0	Free fatty acids	-	-	2.00151	0.135952	0.112915	0.143505	0.118958	0.108132	2.63092	2.24068	0.342397	0.213998	0.628147	0.176234
kz001071	Positive	[M+H]+	480.308	339.289	479.301	C23H46NO7P	LysoPE 18:1(2n isomer)	-	kzmet	0	LPE	-	-	0.977078	1.03983	1.00141	0.605711	0.599308	0.594186	0.866948	0.902804	0.979639	0.452043	0.44564	0.420028
kz000320	Positive	[M+H]+	118.086	72.1	117.079	C5H11NO2	L-Valine	-	kzmet	0	Amino acids and derivatives	C00183	72-18-4	0.42506	0.428474	0.426767	0.926938	0.940594	0.9662	1.03619	0.986685	0.947422	0.638443	0.62308	0.616251
ms005483	Positive	[M+H]+	172.17	88.0759	171.162	C10H21NO	Decanamide	InChI=1S/C10H21NO/c1-2-3-4-5-6-7-8-9-10(11)12/h2-9H2,1H3,(H2,11,12)	mzcloud	0	Lipids	-	-	0.778218	0.511162	0.659295	0.682245	0.571667	0.577926	0.911746	0.853328	0.50073	0.974338	1.0411	0.918005
kz000668	Positive	[M+H]+	298.097	136	297.09	C11H15N5O3S	5'-Deoxy-5'-(methylthio)adenosine	-	kzmet	0	Nucleotides and derivatives	C00170	2457-80-9	1.3171	1.14149	1.01976	1.0896	1.03173	1.12552	0.550788	0.516863	0.542806	0.211535	0.223508	0.219517
kz001073	Positive	[M+H]+	482.324	341.305	481.317	C23H48NO7P	LysoPE 18:0(2n isomer)	-	kzmet	0	LPE	-	-	1.19702	0.670703	1.034	0.441081	0.768514	0.568235	1.05729	0.964136	0.99674	0.448533	0.470424	0.414998
kz003109	Negative	[M-H]-	477.104	314.046	478.111	C22H22O12	Mearnsitrin	-	kzmet	0	Flavone	-	30484-88-9	0.693493	0.667808	0.714897	0.578767	0.579623	0.541096	0.898973	0.907534	0.890411	0.950342	0.856164	0.797089
ms001178	Negative	[M-H]-	103.04	57.0346	104.048	C4H8O3	3-Hydroxybutyric acid	InChI=1S/C4H8O3/c1-3(5)2-4(6)7/h3,5H,2H2,1H3,(H,6,7)	mzcloud	0	Organic acids	-	-	0.561254	0.874644	0.80057	0.837607	0.977208	1.151	0.769231	0.549858	0.584046	0.672365	0.700855	0.612536
kz000032	Positive	[M+H]+	293.161	163.039	292.154	C14H20N4O3	Caffeoylagmatine	-	kzmet	0	Alkaloids	-	-	0.608507	0.619373	0.321329	0.68457	0.718721	0.594536	0.988823	1.04781	1.41571	0.619373	0.672152	0.814964
kz000019	Negative	[M-H]-	308.1	146.1	309.106	C11H19NO9	L-Glutamic acid O-glycoside	-	kzmet	0	Amino acids and derivatives	-	-	0.455077	0.797035	0.633208	0.837342	0.812638	0.643609	0.946561	1.01287	0.5877	0.569497	0.76583	1.07138
km1152	Positive	[M+H]+	400.2	136.11	399.2	-	Adenosine O-ribose	-	kzmet	0	Nucleotides and derivatives	-	-	0.605435	0.784314	0.663915	0.712074	0.808394	0.650155	0.877193	0.856553	0.725834	0.829033	0.863433	0.811834
kz003305	Negative	[M-H]-	165.02	121.034	166.027	C8H6O4	5,7-Dyhydroxy-1(3H)-isobenzofuran-one	-	kzmet	0	Others	-	-	0.582524	0.633923	0.919475	0.953741	0.89663	0.788121	0.731011	0.805254	0.902342	0.7253	0.571102	0.89663
km1304	Positive	[M+H]+	162	118.1	161	C9H7NO2	Indole carboxylic acid	-	kzmet	0	Alkaloids	C19837	771-50-6	0.657258	0.725806	0.770161	0.681452	0.701613	0.685484	0.870968	1.03629	0.967742	0.790323	0.754032	0.850806
kz001276	Negative	[M-H]-	117.019	73	118.027	C4H6O4	Succinic acid	-	kzmet	0	Organic acids	C00042	110-15-6	0.459324	0.467322	0.485603	1.89671	1.78245	1.86243	0.515311	0.526737	0.519881	0.326782	0.32564	0.332495
ms006609	Positive	[M+H]+	315.195	187.112	314.187	C20H26O3	1,4a-dimethyl-9-oxo-7-propan-2-yl-3,4,10,10a-tetrahydro-2H-phenanthrene-1-carboxylic acid	InChI=1S/C20H26O3/c1-12(2)13-6-7-15-14(10-13)16(21)11-17-19(15,3)8-5-9-20(17,4)18(22)23/h6-7,10,12,17H,5,8-9,11H2,1-4H3,(H,22,23)	massbank	0	Terpenoids	-	-	0.775036	1.0508	0.902758	0.82148	0.8418	0.798258	0.835994	0.75762	0.438316	0.772134	0.725689	0.801161
kz001138	Negative	[M-H]-	195.051	74.9	196.058	C6H12O7	Gluconic acid	-	kzmet	0	Saccharides and Alcohols	C00257	526-95-4	1.16177	1.10098	1.31712	0.790274	0.67207	0.813914	0.530226	0.715974	0.32489	0.726106	0.817291	0.57413
kz001275	Negative	[M-H]-	117.019	73	118.027	C4H6O4	Methylmalonic acid	-	kzmet	0	Organic acids	C02170	516-05-2	0.480256	0.506344	0.429266	1.90917	1.77873	1.86173	0.506344	0.549034	0.54429	0.351002	0.339144	0.332029
kz000341	Positive	[M+H]+	148.06	84	147.053	C5H9NO4	L-Glutamic acid	-	kzmet	0	Amino acids and derivatives	C00025	56-86-0	1.39401	1.16796	1.31271	0.707912	0.717827	0.644458	0.69998	0.604799	0.610748	0.547293	0.604799	0.596867
kz000321	Positive	[M+H]+	118.086	101	117.079	C5H11NO2	5-Aminovaleric acid	-	kzmet	0	Amino acids and derivatives	C00431	660-88-8	0.997317	1.11136	1.05098	0.997317	0.854204	0.977191	0.760286	0.760286	0.514311	0.451699	0.599284	0.65966
kz000276	Positive	[M+H]+	133.1	105.1	132.069	C8H8N2	4-Aminoindole	-	kzmet	0	Alkaloids	-	5192-23-4	0.457729	0.648314	0.60922	0.793289	0.780257	0.840528	1.07346	0.86822	0.920345	1.05066	0.829125	0.923603
ms005923	Positive	[M+H]+	415.211	119.086	414.204	C24H30O6	Bis(4-ethylbenzylidene)sorbitol	InChI=1S/C24H30O6/c1-3-15-5-9-17(10-6-15)23-27-14-20-22(30-23)21(19(26)13-25)29-24(28-20)18-11-7-16(4-2)8-12-18/h5-12,19-26H,3-4,13-14H2,1-2H3	mzcloud	0	Others	-	-	0.591572	0.567261	0.56456	0.578066	0.583468	0.540249	0.721232	3.75473	0.437601	0.537547	0.572663	0.388979
kz001135	Negative	[M-H]-	181.072	71	182.079	C6H14O6	D-Sorbitol	-	kzmet	0	Saccharides and Alcohols	C00794	50-70-4	0.827032	0.98535	0.966446	0.81758	0.708885	0.782136	0.739603	0.770321	0.796314	0.741966	0.850662	0.862476
kz002396	Positive	[M+H]+	468.308	327.289	467.301	C22H46NO7P	LysoPE 17:0	-	kzmet	0	LPE	-	-	0.539668	0.511993	0.524293	0.714945	0.73647	0.691882	0.410517	0.341328	0.439729	1.52214	1.67589	1.75277
kz000180	Positive	[M+H]+	142.097	124.087	141.09	C6H11N3O	Histidinol	-	kzmet	0	Others	C00860	501-28-0	0.749132	0.804246	0.824658	0.689937	0.749132	0.822617	0.798122	0.798122	0.881813	0.936926	0.892019	0.922637
kz000201	Negative	[M-H]-	181.071	71.0137	182.079	C6H14O6	D-galacitol	-	kzmet	0	Others	-	608-66-2	0.793955	0.75078	1.0626	0.688414	0.985848	0.733989	0.760374	0.777165	0.688414	0.83953	0.930679	0.861118
kz004013	Positive	[M+H]+	225.149	95.0842	224.141	C13H20O3	Solatuberenol A	-	kzmet	0	Others	-	-	0.741321	0.741321	0.676372	0.911534	0.745801	0.734602	0.947368	0.81075	0.842105	0.985442	0.806271	0.945129
kz002374	Positive	[M+H]+	522.355	184.073	521.348	C26H52NO7P	LysoPC 18:1(2n isomer)	-	kzmet	0	LPC	-	-	1.21785	1.2224	1.1746	0.869565	0.912816	0.890052	0.748919	0.837696	0.794446	0.407466	0.396085	0.441612
kz000227	Positive	[M+H]+	482.324	341.305	481.317	C23H48NO7P	LysoPE 18:0	-	kzmet	0	LPE	-	69747-55-3	0.463542	0.532118	0.47309	0.690104	0.735243	0.724826	0.480903	0.49566	0.507812	1.45833	1.57986	1.77951
kz000290	Negative	[M-H]-	118	74	119.022	C3H5NO4	Aminomalonic acid	-	kzmet	0	Organic acids	C00872	1068-84-4	0.49664	0.479112	0.482033	2.03038	2.05668	1.93982	0.484955	0.511247	0.51709	0.335963	0.306748	0.35057
ms001828	Positive	[M+H]+	132.081	117.057	131.073	C9H9N	Skatole	InChI=1S/C9H9N/c1-7-6-10-9-5-3-2-4-8(7)9/h2-6,10H,1H3	mzcloud	0	Alkaloids	-	-	0.118269	0.154738	0.134288	1.8439	1.98023	1.97001	0.858896	1.00545	1.13156	0.250511	0.267212	0.300273
kz000681	Positive	[M+H]+	384.115	252	383.108	C14H17N5O8	N6-Succinyl Adenosine	-	kzmet	0	Nucleotides and derivatives	-	4542-23-8	0.898502	0.794509	1.05241	0.78619	0.761231	0.678037	1.03161	0.881864	0.707155	0.790349	0.819468	0.827787
kz004035	Positive	[M+H]+	188.071	118.065	187.063	C11H9NO2	3-Indoleacrylic acid	-	kzmet	0	Alkaloids	-	1204-06-4	0.164868	0.153091	0.144586	1.77952	2.00523	1.90383	0.915931	0.958456	1.01734	0.290481	0.382728	0.353288
kz001200	Positive	[M+H]+	161.107	144	160.1	C10H12N2	Tryptamine	-	kzmet	0	Alkaloids	C00398	61-54-1	0.694951	0.827694	0.809474	0.769131	0.74961	0.736596	0.908381	1.00469	1.03852	0.842009	0.775638	0.917491
kz001064	Positive	[M+H]+	524.371	184.073	523.364	C26H54NO7P	LysoPC 18:0	-	kzmet	0	LPC	-	19420-57-6	0.464152	0.51353	0.535256	0.923366	0.862137	0.775232	0.586609	0.577721	0.594509	1.22457	1.47146	1.55046
kz000283	Positive	[M+H]+	206.1	147.5	205.074	C11H11NO3	Methoxyindoleacetic acid	-	kzmet	0	Alkaloids	C05660	3471-31-6	0.145817	0.14502	0.139442	1.88048	1.92032	1.90438	1.00398	1.11554	0.98008	0.286853	0.30757	0.288446
kz000060	Positive	[M+H]+	321.1	147.3	320.09	C16H16O7	Trans-5-O-(4-Coumaroyl)shikimate	-	kzmet	0	Phenolic acids	C02947	-	0.0867184	0.0734824	0.0942492	1.90324	1.86216	1.75491	0.449566	0.472387	0.506618	0.997262	0.979005	0.979005
kz001198	Positive	[M+H]+	118.065	91	117.058	C8H7N	Indole	-	kzmet	0	Alkaloids	C00463	120-72-9	0.20934	0.136071	0.169082	1.64251	2.01288	2.01288	1.00644	0.966184	1.11755	0.305958	0.246377	0.457327
ms004932	Negative	[M-H]-	229.145	167.144	230.152	C12H22O4	Dodecanedioic acid	InChI=1S/C12H22O4/c13-11(14)9-7-5-3-1-2-4-6-8-10-12(15)16/h1-10H2,(H,13,14)(H,15,16)	mzcloud	0	Free fatty acids	-	-	0.691152	0.669449	0.69783	0.851419	0.785476	0.755426	1.16861	1.15192	1.14357	0.769616	0.819699	0.783806
kz001065	Positive	[M+H]+	524.371	184.073	523.364	C26H54NO7P	LysoPC 18:0(2n isomer)	-	kzmet	0	LPC	-	-	0.471318	0.509302	0.548837	0.883721	0.906977	0.79845	0.555039	0.587597	0.613178	1.24031	1.54264	1.64341
kz001163	Positive	[M+H]+	377.146	243	376.138	C17H20N4O6	Riboflavin	-	kzmet	0	Vitamin	C00255	83-88-5	0.892288	0.752071	0.732951	0.701083	0.777565	0.777565	1.07075	0.975143	0.790312	1.00701	0.975143	0.905035
kz000391	Positive	[M+H]+	241.031	152	240.024	C6H12N2O4S2	L-(-)-Cystine	-	kzmet	0	Amino acids and derivatives	C00491	56-89-3	1.2623	1.02138	1.44214	1.07228	0.525959	0.794028	0.648117	0.939939	0.699016	0.83814	0.580251	0.590431
ms001663	Positive	[M+H]+	382.171	220.118	381.163	C16H23N5O6	Zeatin-7-N-glucoside	InChI=1S/C16H23N5O6/c1-8(4-22)2-3-17-14-10-15(19-6-18-14)20-7-21(10)16-13(26)12(25)11(24)9(5-23)27-16/h2,6-7,9,11-13,16,22-26H,3-5H2,1H3,(H,17,18,19)/b8-2+/t9-,11-,12+,13-,16-/m1/s1	mzcloud	0	Alkaloids	-	-	0.815615	0.850471	0.74939	0.822586	0.784245	0.941094	0.989892	0.923667	0.78076	0.97595	0.895783	0.927152
kz000240	Positive	[M+H]+	382.2	220.2	381.165	C16H23N5O6	Trans-Zeatin-9-N-Glucoside	-	kzmet	0	Alkaloids	-	-	0.791058	0.950129	0.884208	0.879908	0.798223	0.805388	0.924334	0.965893	0.941531	0.855546	0.878475	0.844081
kz002938	Negative	[M-H]-	145.062	109.041	146.058	C6H10O4	2,2-Dimethylsuccinic acid	-	kzmet	0	Phenolic acids	-	-	0.376643	0.589351	0.456578	0.703157	0.522964	0.539222	1.17464	1.19631	1.32638	1.40902	0.948381	1.34806
kz002556	Negative	[M-H]-	299.077	137.025	300.085	C13H16O8	4-O-glucosyl-4-hydroxybenzoic acid	-	kzmet	0	Phenolic acids	-	-	0.642222	0.6509	0.680191	0.923194	0.857019	0.8798	0.988284	0.94923	1.02083	0.948145	1.07399	1.0013
kz001308	Negative	[M-H]-	165.041	75	166.048	C5H10O6	D-Xylonic acid	-	kzmet	0	Organic acids	C00502	526-91-0	0.941512	0.898716	0.912981	0.912981	0.791726	0.920114	0.777461	0.820257	0.941512	0.991441	0.948645	0.770328
kz000378	Negative	[M-H]-	203.083	116.051	204.09	C11H12N2O2	L-Tryptophan	-	kzmet	0	Amino acids and derivatives	C00078	73-22-3	0.159104	0.146567	0.177015	2.17313	1.93731	2.24478	0.970149	0.934328	1.03284	0.307463	0.268358	0.286269
kz002485	Negative	[M-H]-	203.082	116.05	204.042	C11H8O4	3-methoxy-juglone	-	kzmet	0	Quinones	-	-	0.171498	0.176922	0.16009	2.11333	2.11333	2.30036	0.884608	0.961287	1.02674	0.310454	0.284272	0.27305
kz001061	Positive	[M+H]+	510.355	184.073	509.348	C25H52NO7P	LysoPC 17:0	-	kzmet	0	LPC	-	50930-23-9	0.61116	0.649542	0.602303	0.773546	0.746974	0.770593	0.602303	0.605255	0.608208	1.46738	1.74786	1.60909
kz002403	Positive	[M+H]+	504.308	363.289	503.301	C25H46NO7P	LysoPE 20:3(2n isomer)	-	kzmet	0	LPE	-	-	0.957096	1.01944	1.0231	0.869087	0.861753	0.839751	1.08911	1.16978	1.09644	0.605061	0.671067	0.641731
kz001009	Positive	[M+H]+	106.086	88	105.079	C4H11NO2	Diethanolamine	-	kzmet	0	Others	C06772	111-42-2	1.09475	0.703096	0.597395	0.814458	0.61627	0.811627	1.32125	1.29294	1.01925	0.99094	0.853152	0.748396
kz000295	Negative	[M-H]-	145.06	101.06	146.058	C6H10O4	Methylglutaric acid	-	kzmet	0	Organic acids	-	18069-17-5	0.811881	0.642244	0.477228	0.660066	0.430363	0.739274	1.15512	1.11551	1.28053	1.37294	1.06931	1.27393
kz001293	Positive	[M+H]+	146.092	87	145.085	C5H11N3O2	4-Guanidinobutyric acid	-	kzmet	0	Organic acids	C01035	463-00-3	1.02956	0.779817	0.907238	0.927625	0.993884	1.11621	0.897044	1.00408	0.932722	0.942915	0.825688	0.764526
kz001032	Positive	[M+H]+	222.097	84.0451	221.09	C8H15NO6	N-Acetyl-D-galactosamine	-	kzmet	0	Others	-	1811-31-0	0.943513	0.862818	0.900062	0.943513	0.97455	0.962135	0.931099	0.88144	0.968343	0.931099	0.931099	0.906269
ms005950	Positive	[M+H]+	135.08	91.0544	134.073	C9H10O	2,4-Dimethylbenzaldehyde	InChI=1S/C9H10O/c1-7-3-4-9(6-10)8(2)5-7/h3-6H,1-2H3	mzcloud	0	Others	-	-	0.430942	0.643428	1.04214	0.524054	1.07079	0.488242	0.87024	3.7603	0.410648	0.858302	0.524054	0.58971
kz000251	Positive	[M+H]+	222	144	221.09	C8H15NO6	N-Acetyl-D-glucosamine	-	kzmet	0	Saccharides and Alcohols	C00140	7512-17-6	0.944471	0.92074	0.89701	0.939725	0.963455	0.835311	0.953963	0.892264	0.915994	0.934979	1.02041	1.00617
kz000494	Negative	[M-H]-	165.019	121	166.027	C8H6O4	Terephthalic acid	-	kzmet	0	Phenolic acids	C06337	100-21-0	0.90167	0.920223	0.955473	1.07978	1.05751	1.10761	0.90538	0.923933	0.929499	0.909091	0.786642	0.805195
kz002373	Positive	[M+H]+	510.355	184.073	509.348	C25H52NO7P	LysoPC 17:0(2n isomer)	-	kzmet	0	LPC	-	-	0.800283	1.06941	0.764873	1.20042	0.941926	1.06232	0.672805	0.750708	0.817989	1.02337	0.941926	1.23938
kz002372	Positive	[M+H]+	508.34	184.073	507.332	C25H50NO7P	LysoPC 17:1	-	kzmet	0	LPC	-	-	0.978571	1.06429	1.02857	1.05714	0.978571	1.06429	0.992857	1.09286	1.00714	0.634286	0.672857	0.714286
kz000246	Negative	[M-H]-	121	59	122.058	C4H10O4	Threitol	-	kzmet	0	Saccharides and Alcohols	-	7541-59-5	1.12629	0.895568	1.21736	0.928962	0.965392	0.810565	1.05039	0.935033	0.941105	0.780206	0.822708	0.8136
kz002375	Positive	[M+H]+	532.34	184.073	531.332	C27H50NO7P	LysoPC 19:3	-	kzmet	0	LPC	-	-	1.06805	1.50068	1.12213	1.52321	1.38351	1.40604	0.545291	0.648941	0.567823	0.635421	0.509238	0.403785
km0125	Positive	[M+H]+	102.05	56	101.048	C4H7NO2	1-Aminocyclopropane carboxylic acid	-	kzmet	0	Organic acids	C01234	22059-21-8	0.690326	0.850754	0.841031	1.15216	1.29801	1.59942	0.933398	0.777832	0.894507	0.777832	0.889645	0.690326
kz002548	Negative	[M-H]-	325.093	163.039	326.1	C15H18O8	p-Coumaric acid-O-glycoside	-	kzmet	0	Phenolic acids	-	-	1.27732	1.27341	1.04448	1.00676	1.10952	0.959938	0.599636	0.731009	0.597034	0.784339	1.10302	0.970343
ms002503	Negative	[M-H]-	165.056	77.0397	166.064	C9H10O3	DL-α-Methoxyphenylacetic acid	InChI=1S/C9H10O3/c1-12-8(9(10)11)7-5-3-2-4-6-7/h2-6,8H,1H3,(H,10,11)	mzcloud	0	Phenolic acids	-	-	1.03545	0.967923	1.0242	1.15363	1.05234	1.0242	0.917276	0.979178	1.00169	0.77659	0.810355	0.748452
ms003157	Positive	[M+H]+	263.128	227.107	262.12	C15H18O4	(3aS,10aR,10bR)-6,10a-Dimethyl-3-methylene-3,3a,4,5,7,8,10a,10b-octahydrofuro[3',2':6,7]cyclohepta[1,2-b]pyran-2,9-dione	InChI=1S/C15H18O4/c1-8-4-5-10-9(2)14(17)18-13(10)15(3)11(8)6-7-12(16)19-15/h10,13H,2,4-7H2,1,3H3/t10-,13+,15+/m0/s1	mzcloud	0	Others	-	-	0.734855	0.854343	1.03955	0.926037	0.776676	1.0515	0.860318	1.0754	1.08735	1.12319	0.794599	1.17099
kz000654	Positive	[M+H]+	243.098	127	242.09	C10H14N2O5	Thymidine	-	kzmet	0	Nucleotides and derivatives	C00214	50-89-5	0.837096	0.731736	0.927405	0.991085	1.03392	0.92509	0.970244	0.897302	1.0594	1.02929	1.2157	0.919301
ms000479	Positive	[M+H]+	127.039	81.0336	126.031	C6H6O3	Pyrogallol	InChI=1S/C6H6O3/c7-4-2-1-3-5(8)6(4)9/h1-3,7-9H	mzcloud	0	Phenolic acids	-	-	0.695532	0.701239	0.682485	0.88878	1.01924	0.719178	0.937704	1.3454	1.03555	1.21494	0.809687	1.49217
kz000686	Positive	[M+H]+	664.116	136.2	663.109	C21H27N7O14P2	Nicotinic acid adenine dinucleotide	-	kzmet	0	Nucleotides and derivatives	C00003	53-84-9	0.341194	0.396387	0.669343	1.09383	0.977421	0.820873	1.17411	1.33467	1.66583	1.15404	1.08379	0.908179
kz000368	Negative	[M-H]-	187.072	125	188.08	C7H12N2O4	N-α-Acetyl-L-glutamine	-	kzmet	0	Amino acids and derivatives	-	2490-97-3	0.787576	1.04271	0.776484	1.00943	1.11481	0.981697	0.831947	0.915141	1.02052	1.14254	0.965058	1.07044
kz000117	Negative	[M-H]-	742.1	620.1	743.075	C21H28N7O17P3	NADP (Nicotinamide adenine dinucleotide phosphate)	-	kzmet	0	Nucleotides and derivatives	C00006	53-59-8	0.780294	0.681104	0.730699	1.15887	1.08613	1.00347	0.760456	0.869565	0.867912	1.03984	1.2779	1.41015
kz000879	Positive	[M+H]+	433.149	418.1	432.142	C22H24O9	3,5,6,7,8,3',4'-Heptamethoxyflavone	-	kzmet	0	Flavonols	-	1178-24-1	0.937076	0.953674	0.90086	0.338011	0.353101	0.353101	0.307832	0.291233	0.319903	2.35401	2.35401	2.29365
kz001177	Positive	[M+H]+	207.065	151	206.058	C11H10O4	Scoparone	-	kzmet	0	Coumarins	C09311	120-08-1	0.886173	0.870894	0.939649	1.07716	1.22231	1.24523	0.932009	0.92437	0.909091	0.947288	0.939649	0.939649
kz001148	Positive	[M+H]+	365.105	203.053	355.111	C12H21O11Na	Turanose	-	kzmet	0	Saccharides and Alcohols	-	547-25-1	0.602644	0.582367	0.729986	0.867872	0.924649	0.819207	1.04631	1.0382	1.13553	1.31398	1.37075	1.46808
kz002386	Positive	[M+H]+	426.262	285.242	425.254	C19H40NO7P	LysoPE 14:0(2n isomer)	-	kzmet	0	LPE	-	-	0.331895	0.368404	0.310322	1.79223	1.9084	1.80883	0.338533	0.340192	0.353468	1.34252	1.49021	1.53833
km0233	Positive	[M+H]+	130	84	129.043	C5H7NO3	5-oxoproline	-	kzmet	0	Amino acids and derivatives	C01879	149-87-1	0.302043	0.427529	0.515564	1.28891	1.33755	1.40078	1.43482	1.3035	1.37646	0.953307	0.802529	0.783074
ms005700	Positive	[M+H]+	327.008	98.9844	326	C9H18Cl3O4P	Tris(1-chloro-2-propyl)phosphate	InChI=1S/C9H18Cl3O4P/c1-7(4-10)14-17(13,15-8(2)5-11)16-9(3)6-12/h7-9H,4-6H2,1-3H3	massbank	0	Others	-	-	0.97525	0.84561	1.11962	1.10194	0.907484	0.860342	1.06659	1.12552	0.97525	1.14025	1.02239	0.836771
kz001055	Positive	[M+H]+	468.308	184.073	467.301	C22H46NO7P	LysoPC 14:0(2n isomer)	-	kzmet	0	LPC	-	-	0.29791	0.331258	0.315696	2.55669	2.53446	2.60116	0.269008	0.271232	0.29791	0.818141	0.842597	0.842597
kz001307	Negative	[M-H]-	165.019	77	166.027	C8H6O4	Phthalic acid	-	kzmet	0	Organic acids	C01606	88-99-3	0.940187	0.934579	0.975701	1.17009	1.11776	1.14766	1.02243	1.10467	1.05234	0.876636	0.848598	0.809346
kz000343	Positive	[M+H]+	150.058	61	149.051	C5H11NO2S	L-Methionine	-	kzmet	0	Amino acids and derivatives	C00073	63-68-3	0.470356	0.501976	0.426877	1.49407	1.57312	1.39921	1.32411	1.79051	1.39526	0.620553	0.537549	0.517787
kz000003	Positive	[M+H]+	106	60	105.043	C3H7NO3	L-Serine	-	kzmet	0	Amino acids and derivatives	C00065	56-45-1	0.722441	0.725555	0.725555	1.02034	1.08989	0.989205	1.20407	1.0027	1.33901	1.07951	0.944571	1.23521
kz000834	Positive	[M+H]+	611.161	449.3	610.153	C27H30O16	Luteolin-3',7-di-O-glucoside	-	kzmet	0	Flavone	-	52187-80-1	1.0396	1.08361	1.29813	0.935094	1.05061	1.13311	0.907591	1.0011	0.929593	0.79758	0.863586	1.07811
km1035	Positive	[M+H]+	468.1	184.4	467.1	C22H46NO7P	LysoPC 14:0	-	kzmet	0	LPC	-	-	0.295988	0.353229	0.269569	2.58806	2.5636	2.70548	0.321429	0.260274	0.301859	0.758317	0.841487	0.870841
kz003942	Negative	[M-H]-	205.158	189.129	206.167	C14H22O	2,6-Di-t-butylphenol	-	kzmet	0	Phenolic acids	-	128-39-2	0.39111	1.00447	1.00159	1.86174	1.70299	1.00736	0.339154	0.389667	1.07952	1.19498	1.17333	0.997258
kz001066	Positive	[M+H]+	426.262	285.242	425.254	C19H40NO7P	LysoPE 14:0	-	kzmet	0	LPE	-	-	0.346801	0.3367	0.3367	1.90236	1.83502	1.90236	0.393939	0.335017	0.360269	1.26599	1.5404	1.59596
kz003797	Negative	[M-H]-	367.14	205.08	368.147	C18H24O8	3-Prenyl-4-O-β-D-glucopyranosyloxy-4-hydroxyl-benzoic acid	-	kzmet	0	Phenolic acids	-	-	1.02755	0.95309	0.893522	0.967982	1.0201	0.945644	1.09456	1.14669	1.0201	1.01266	0.997766	1.10201
kz000640	Positive	[M+H]+	150.077	133	149.07	C6H7N5	1-Methyladenine	-	kzmet	0	Nucleotides and derivatives	C02216	5142-22-3	0.479764	0.355844	0.603683	1.31878	1.55753	1.52342	1.29604	1.56889	1.54616	0.734425	0.741246	0.510459
kz000250	Positive	[M+H]+	180	162	179.079	C6H13NO5	Glucosamine	-	kzmet	0	Saccharides and Alcohols	C00329	3416-24-8	0.970068	1.04872	0.823684	1.11427	0.967883	0.908892	1.00721	1.14267	0.996286	1.09023	1.16015	1.13175
kz000490	Positive	[M+H]+	163.075	91.1	162.068	C10H10O2	4-MethoxycinnaMaldehyde	-	kzmet	0	Phenolic acids	-	1963-36-6	0.957221	0.876861	0.961948	1.08485	1.0494	1.05176	1.04231	1.17466	0.90995	1.21012	1.08958	1.01394
kz001158	Positive	[M+H]+	220.118	202.1	219.111	C9H17NO5	D-Pantothenic Acid	-	kzmet	0	Vitamin	C00864	79-83-4	1.06022	1.09415	1.08567	1.0687	1.00085	1.04326	0.873622	1.09415	1.02629	1.11959	1.11111	0.907549
kz001147	Negative	[M-H]-	341.109	119	342.116	C12H22O11	D-(+)-Sucrose	-	kzmet	0	Saccharides and Alcohols	C00089	57-50-1	0.653662	0.852156	0.773443	1.01643	1.57426	1.10541	0.944559	1.34839	1.09514	0.968515	1.32444	0.906913
ms006878	Negative	[M-H]-	435.252	152.996	436.26	C21H41O7P	Oleoyl-L-α-lysophosphatidic acid	InChI=1S/C21H41O7P/c1-2-3-4-5-6-7-8-9-10-11-12-13-14-15-16-17-21(23)27-18-20(22)19-28-29(24,25)26/h9-10,20,22H,2-8,11-19H2,1H3,(H2,24,25,26)/b10-9-/t20-/m1/s1	mzcloud	0	Lipids	-	-	1.30877	1.48666	1.70267	0.946633	1.17535	1.43583	0.870394	1.09022	1.21601	0.50953	0.466328	0.484117
ms004669	Positive	[M+H]+	447.129	237.076	446.121	C22H22O10	1,2-Bis(p-(2-hydroxyethoxycarbonyl)benzoyloxy)ethane	InChI=1S/C22H22O10/c23-9-11-29-19(25)15-1-5-17(6-2-15)21(27)31-13-14-32-22(28)18-7-3-16(4-8-18)20(26)30-12-10-24/h1-8,23-24H,9-14H2	massbank	0	Phenolic acids	-	-	1.13189	0.984252	0.945866	0.932087	0.984252	0.994094	1.24016	1.09252	0.917323	1.3878	1.04331	1.08268
ms000526	Negative	[M-H]-	503.162	89.0245	504.17	C18H32O16	D-Raffinose	InChI=1S/C18H32O16/c19-1-5-8(22)11(25)13(27)16(31-5)30-3-7-9(23)12(26)14(28)17(32-7)34-18(4-21)15(29)10(24)6(2-20)33-18/h5-17,19-29H,1-4H2/t5-,6-,7-,8+,9-,10-,11+,12+,13-,14-,15+,16?,17?,18+/m1/s1	mzcloud	0	Saccharides and Alcohols	-	-	0.425967	0.304936	0.358378	0.564288	0.809494	0.97768	1.21817	1.80761	1.83904	0.925809	1.58755	1.94907
km1075	Positive	[M+H]+	162.1	97.9	161.1	C6H11NO4	2-Aminoadipic acid (L-Homoglutamic acid)	-	kzmet	0	Amino acids and derivatives	C00956	542-32-5	0.878974	1.0553	0.892332	1.21827	1.28774	1.24232	1.25301	1.19156	1.19423	0.889661	0.838899	0.860273
ms000424	Positive	[M+H]+	162.076	98.0602	161.068	C6H11NO4	L-2-Aminoadipic acid	InChI=1S/C6H11NO4/c7-4(6(10)11)2-1-3-5(8)9/h4H,1-3,7H2,(H,8,9)(H,10,11)/t4-/m0/s1	mzcloud	0	Amino acids and derivatives	-	-	0.940171	0.971251	1.02564	1.29759	1.37529	1.23543	1.12665	1.15773	1.14219	0.916861	0.854701	0.815851
ms001678	Negative	[M-H]-	218.103	146.082	219.111	C9H17NO5	Pantothenic acid	InChI=1S/C9H17NO5/c1-9(2,5-11)7(14)8(15)10-4-3-6(12)13/h7,11,14H,3-5H2,1-2H3,(H,10,15)(H,12,13)/t7-/m0/s1	mzcloud	0	Organic acids	-	-	0.968931	0.918905	1.03739	1.01896	0.982096	1.09005	1.17167	1.19537	1.20326	1.09268	1.09268	1.14271
ms001147	Positive	[M+H]+	130.05	84.0445	129.042	C5H7NO3	L-Pyroglutamic acid	InChI=1S/C5H7NO3/c7-4-2-1-3(6-4)5(8)9/h3H,1-2H2,(H,6,7)(H,8,9)/t3-/m0/s1	mzcloud	0	Amino acids and derivatives	-	-	0.392476	0.600786	0.589556	1.30825	1.43178	1.24649	1.43739	1.42617	1.70691	0.80292	0.830994	1.15104
kz002367	Positive	[M+H]+	222.075	130.064	221.069	C11H11NO4	Methyl dioxindole-3-acetate	-	kzmet	0	Others	-	57061-18-4	0.971398	1.17107	1.08473	1.03346	1.11981	1.24123	1.07124	1.20615	1.19536	1.20076	0.882353	0.928225
kz001068	Positive	[M+H]+	454.293	313.274	453.286	C21H44NO7P	LysoPE 16:0	-	kzmet	0	LPE	-	53862-35-4	0.726916	0.771821	0.749369	0.968285	0.959865	0.985125	0.541678	0.491159	0.564131	1.85798	2.19478	2.31546
kz002408	Positive	[M+H]+	150.057	61.01	149.048	C8H7NO2	p-hydroxymandelonitrile	-	kzmet	0	Alkaloids	-	-	0.573445	0.485223	0.489634	1.50419	1.68946	1.76004	1.60565	1.71592	1.69387	0.586678	0.538156	0.489634
kz000364	Positive	[M+H]+	179.048	76	178.041	C5H10N2O3S	Cys-Gly	-	kzmet	0	Amino acids and derivatives	C01419	19246-18-5	1.77219	0.902757	1.25871	0.646774	0.746743	1.42987	1.22236	0.654347	1.29506	0.875492	0.742199	1.59043
kz005375	Negative	[M-H]-	521.203	359.149	522.21	C26H34O11	Isolariciresinol 9'-O-Glucoside	-	kzmet	0	Lignans	-	63358-12-3	1.01948	1.08745	1.04214	1.04214	0.946987	1.10557	1.15541	1.14182	1.29588	1.10557	1.12823	1.07386
ms002660	Negative	[M-H]-	521.203	359.15	522.211	C26H34O11	(2R,3R,4S,5S,6R)-2-[[7-hydroxy-1-(4-hydroxy-3-methoxyphenyl)-3-(hydroxymethyl)-6-methoxy-1,2,3,4-tetrahydronaphthalen-2-yl]methoxy]-6-(hydroxymethyl)oxane-3,4,5-triol	InChI=1S/C26H34O11/c1-34-19-6-12(3-4-17(19)29)22-15-8-18(30)20(35-2)7-13(15)5-14(9-27)16(22)11-36-26-25(33)24(32)23(31)21(10-28)37-26/h3-4,6-8,14,16,21-33H,5,9-11H2,1-2H3	massbank	0	Lignans	-	-	1.01897	1.07631	1.01897	1.08513	1.0322	1.04543	1.22188	1.22629	1.21747	1.13366	1.08072	0.992501
kz000179	Positive	[M+H]+	140	99	139.027	C6H5NO3	4-Nitrophenol	-	kzmet	0	Others	C00870	100-02-7	0.898829	0.898829	1.27508	1.00334	0.806856	1.14967	1.06187	0.932274	1.21656	1.0786	1.20401	1.62625
kz001067	Positive	[M+H]+	454.293	313.274	453.286	C21H44NO7P	LysoPE 16:0(2n isomer)	-	kzmet	0	LPE	-	-	0.695725	0.78793	0.78793	0.989103	1.01984	1.00866	0.491757	0.502934	0.558815	1.89718	2.15703	2.28276
kz001146	Negative	[M-H]-	341.109	179	342.116	C12H22O11	Galactinol	-	kzmet	0	Saccharides and Alcohols	-	3687-64-7	0.75474	0.620537	0.5836	1.50209	1.46516	1.62522	1.03792	1.36666	0.976361	1.05516	1.09333	1.11672
ms003382	Negative	[M-H]-	205.087	106.043	206.095	C12H14O3	4-hydroxy-3-(3-methylbut-2-enyl)benzoic acid	InChI=1S/C12H14O3/c1-8(2)3-4-9-7-10(12(14)15)5-6-11(9)13/h3,5-7,13H,4H2,1-2H3,(H,14,15)	massbank	0	Phenolic acids	-	-	1.15872	0.756449	1.04504	1.21994	1.10625	0.752077	1.16747	1.14123	1.12812	1.20682	1.12374	1.46917
kz002370	Positive	[M+H]+	494.324	184.073	493.317	C24H48NO7P	LysoPC 16:1(2n isomer)	-	kzmet	0	LPC	-	-	1.12379	1.23363	1.12801	1.13646	1.11956	1.23785	1.27165	1.43219	1.37305	0.764681	0.735108	0.773131
kz001311	Positive	[M+H]+	175.024	99	174.016	C6H6O6	Trans-Citridic acid	-	kzmet	0	Organic acids	C02341	4023-65-8	1.15218	1.06206	1.16359	1.00958	0.993612	0.943418	1.17499	1.19781	1.11225	1.25485	1.05864	1.20922
ms001852	Positive	[M+H]+	180.066	134.06	179.058	C9H9NO3	3-Succinoylpyridine	InChI=1S/C9H9NO3/c11-8(3-4-9(12)13)7-2-1-5-10-6-7/h1-2,5-6H,3-4H2,(H,12,13)	mzcloud	0	Organic acids	-	-	0.988644	1.10888	1.14228	1.169	1.17568	1.19572	1.14228	1.2024	1.20908	1.15564	1.002	1.12892
kz003849	Negative	[M-H]-	521.2	359.14	522.21	C26H34O11	dihydrodehydrodiconiferyl alcohol 4-O-β-D-glucopyranosides	-	kzmet	0	Lignans	-	-	1.04993	1.18059	1.0126	1.08726	1.07793	1.0546	1.22725	1.28791	1.35791	1.13859	1.06393	1.08726
ms000607	Negative	[M-H]-	147.03	87.0089	148.038	C5H8O5	D-α-Hydroxyglutaric acid	InChI=1S/C5H8O5/c6-3(5(9)10)1-2-4(7)8/h3,6H,1-2H2,(H,7,8)(H,9,10)/t3-/m1/s1	mzcloud	0	Organic acids	-	-	1.19142	1.12788	1.19142	1.04845	1.19142	1.02462	1.10405	1.17554	1.10405	1.23908	1.08022	1.19936
kz000679	Positive	[M+H]+	348.07	136	347.063	C10H14N5O7P	Adenosine 5'-monophosphate	-	kzmet	0	Nucleotides and derivatives	C00020	61-19-8	1.03698	0.921939	1.15859	2.235	2.15283	1.90633	0.650781	0.797042	0.792112	0.701726	0.609696	0.777321
ms001016	Positive	[M+H]+	279.101	104.053	278.093	C10H18N2O5S	gamma-Glutamylmethionine	InChI=1S/C10H18N2O5S/c1-18-5-4-7(10(16)17)12-8(13)3-2-6(11)9(14)15/h6-7H,2-5,11H2,1H3,(H,12,13)(H,14,15)(H,16,17)	massbank	0	Amino acids and derivatives	-	-	0.288325	0.283019	0.284788	1.50649	1.49175	1.49469	1.90448	2.09611	1.95165	0.860849	0.810731	0.793042
kz001205	Positive	[M+H]+	177.102	160	176.095	C10H12N2O	Serotonin	-	kzmet	0	Alkaloids	C00780	50-67-9	0.75	0.793651	0.809524	0.912698	0.904762	0.968254	1.5873	1.65079	1.61905	1.28571	1.29365	1.34127
km1151	Positive	[M+H]+	348.1	136.1	347.1	C10H14N5O7P	Adenosine 3'-monophosphate	-	kzmet	0	Nucleotides and derivatives	C01367	84-21-9	1.15966	1.13445	1.38655	1.7479	1.9916	1.92437	0.8	0.689916	0.791597	0.941176	0.732773	0.762185
kz000332	Negative	[M-H]-	132.03	88	133.038	C4H7NO4	L-AsparticAcid	-	kzmet	0	Amino acids and derivatives	C00049	56-84-8	1.45506	1.48649	1.63734	1.0748	1.02137	1.0088	1.21307	1.14079	1.13765	0.952231	1.06223	0.930233
kz004206	Positive	[M+H]+	279.159	121	278.152	C16H22O4	Senkyunolide M	-	kzmet	0	Others	-	-	0.394089	1.32458	1.2516	1.67488	2.02518	1.65298	0.405036	0.372195	1.2516	1.49973	0.86663	1.42127
kz002895	Negative	[M-H]-	133.01	115.01	266.225	C17H30O2	Methyl 7,10-hexadecadienoate	-	kzmet	0	Free fatty acids	-	-	1.00789	0.988875	1.05543	1.10298	1.10298	1.02691	1.2456	1.20757	1.21708	1.39774	1.42626	1.38823
kz000355	Positive	[M+H]+	170.092	124	169.085	C7H11N3O2	1-Methylhistidine	-	kzmet	0	Amino acids and derivatives	C01152	368-16-1	1.33864	1.83293	1.39123	0.626502	1.34766	0.996094	1.45282	1.11929	1.26202	1.25601	0.922476	0.635517
kz001289	Negative	[M-H]-	133.014	71	134.022	C4H6O5	Malic acid	-	kzmet	0	Organic acids	-	636-61-3	1.01296	0.986433	1.0405	1.0507	1.12211	1.0711	1.26492	1.32612	1.25472	1.32612	1.34653	1.39753
kz001279	Positive	[M+H]+	120.066	74.1	119.058	C4H9NO3	L-Homoserine	-	kzmet	0	Organic acids	C00263	672-15-1	0.829774	0.90299	0.881635	1.67785	1.6809	1.61989	1.31178	1.01281	1.24466	0.997559	1.05552	0.997559
ms000851	Positive	[M+H]+	160.076	115.054	159.068	C10H9NO	2-methylquinolin-8-ol	InChI=1S/C10H9NO/c1-7-5-6-8-3-2-4-9(12)10(8)11-7/h2-6,12H,1H3	massbank	0	Alkaloids	-	-	0.739223	0.830068	0.906662	0.981475	0.863912	0.933381	1.63698	1.74742	1.62807	1.24154	1.37691	1.33773
ms001089	Negative	[M-H]-	111.009	67.019	112.017	C5H4O3	2-Furoic acid	InChI=1S/C5H4O3/c6-5(7)4-2-1-3-8-4/h1-3H,(H,6,7)	mzcloud	0	Organic acids	-	-	1.25251	1.13894	1.42953	1.17234	1.10554	1.32599	1.13894	1.14562	1.1523	1.30261	1.09218	1.10554
km0787	Positive	[M+H]+	550.37	184.1	549.37	C28H56NO7P	LysoPC 20:1	-	kzmet	0	LPC	-	-	0.765518	0.983525	0.940256	0.958562	0.797138	1.15493	0.873689	0.72225	0.923615	1.76402	2.27991	2.21335
kz000084	Positive	[M+H]+	279.2	149.4	278.225	C18H30O2	Octadeca-11E,13E,15Z-trienoic acid	-	kzmet	0	Free fatty acids	-	25575-00-2	0.421005	1.2968	1.15982	1.69863	2.10959	1.77169	0.420091	0.387215	1.2968	1.54338	0.887671	1.38813
kz000322	Positive	[M+H]+	120.066	74	119.058	C4H9NO3	L-(-)-Threonine	-	kzmet	0	Amino acids and derivatives	C00188	72-19-5	0.929928	0.959398	1.04126	1.31303	1.66994	1.72233	1.27374	1.36542	1.38179	1.01179	0.929928	0.943026
ms000772	Negative	[M-H]-	85.0295	41.0035	86.0373	C4H6O2	Diacetyl	InChI=1S/C4H6O2/c1-3(5)4(2)6/h1-2H3	mzcloud	0	Others	-	-	1.24136	1.49591	1.40478	1.05594	1.13451	1.27907	1.18165	1.16593	1.20993	1.25707	0.867379	1.30107
ms000483	Negative	[M-H]-	341.109	89.0244	342.117	C12H22O11	α,α-Trehalose	InChI=1S/C12H22O11/c13-1-3-5(15)7(17)9(19)11(21-3)23-12-10(20)8(18)6(16)4(2-14)22-12/h3-20H,1-2H2/t3-,4-,5-,6-,7+,8+,9-,10-,11-,12-/m1/s1	mzcloud	0	Saccharides and Alcohols	-	-	0.830241	0.881262	0.663265	1.07143	1.49351	1.36827	1.71614	1.41929	1.68831	0.867347	1.41466	1.20594
km0085	Positive	[M+H]+	130	84	129.079	C6H11NO2	L-Pipecolic acid	-	kzmet	0	Amino acids and derivatives	C00408	3105-95-1	0.423931	0.478073	0.644288	1.58094	1.6026	1.39145	1.49432	1.86248	1.99783	1.11532	1.02328	1.03411
kz001123	Negative	[M-H]-	149.046	59.0131	150.053	C5H10O5	D-(-)-Arabinose	-	kzmet	0	Saccharides and Alcohols	-	10323-20-3	1.06127	0.983484	1.03889	1.23601	1.35322	1.18274	1.22536	1.47043	1.55567	1.52371	1.22536	1.0357
kz000010	Positive	[M+H]+	178	161	177.046	C6H11NO3S	N-formylmethionine	-	kzmet	0	Amino acids and derivatives	C03145	4289-98-9	0.809524	0.789116	0.891156	0.938776	1	1.02721	1.77551	1.89116	1.72109	1.29932	1.36054	1.47619
kz003046	Negative	[M-H]-	407.185	203.088	408.178	C21H28O8	Ixerisoside D	-	kzmet	0	Alkaloids	-	-	0.0484487	0.0395843	0.0302613	3.60691	4.6309	3.3318	1.0026	1.03622	1.1157	0.0755005	0.102705	0.0979673
km0523	Negative	[M-H]-	179	71	180.063	C6H12O6	D(+)-Glucose	-	kzmet	0	Saccharides and Alcohols	C00031	50-99-7	1.07631	0.933022	1.15961	1.12296	0.976341	1.16295	1.46618	1.16628	1.54948	1.62279	1.55282	1.54615
ms003393	Negative	[M-H]-	579.21	417.156	580.217	C28H36O13	acanthoside B	InChI=1S/C28H36O13/c1-34-16-5-12(6-17(35-2)21(16)30)25-14-10-39-26(15(14)11-38-25)13-7-18(36-3)27(19(8-13)37-4)41-28-24(33)23(32)22(31)20(9-29)40-28/h5-8,14-15,20,22-26,28-33H,9-11H2,1-4H3	massbank	0	Lignans	-	-	1.3491	1.11798	1.15023	1.37866	1.52647	1.44047	1.44854	1.58022	1.3061	1.12067	0.921795	1.01586
kz000252	Negative	[M-H]-	259	97	260.03	C6H13O9P	D-Fructose 6-phosphate	-	kzmet	0	Saccharides and Alcohols	C00085	643-13-0	1.12119	0.989283	0.981039	1.66529	1.37675	1.32729	1.52514	1.60758	1.53339	1.08821	1.03875	1.22012
kz001140	Negative	[M-H]-	259.022	97	260.03	C6H13O9P	Glucose-1-phosphate	-	kzmet	0	Saccharides and Alcohols	C00103	59-56-3	1.09005	1.09369	1.11921	1.51659	1.3817	1.42545	1.59679	1.45461	1.58585	1.02078	1.19577	1.18483
kz001270	Negative	[M-H]-	115.004	71	116.011	C4H4O4	Fumaric acid	-	kzmet	0	Organic acids	C00122	110-17-8	0.983464	1.09661	1.12562	1.20104	1.11111	1.40702	1.40122	1.33159	1.25036	1.38961	1.56658	1.81897
kz001145	Negative	[M-H]-	341.109	119	342.116	C12H22O11	D-(+)-TrehaloseAnhydrous	-	kzmet	0	Saccharides and Alcohols	C01083	99-20-7	0.817043	0.807018	0.673684	1.45363	1.60401	1.80451	1.35338	1.77444	1.66416	1.33333	1.33333	1.24311
kz001141	Negative	[M-H]-	259.022	97	260.03	C6H13O9P	D-Glucose 6-phosphate	-	kzmet	0	Saccharides and Alcohols	C00092	56-73-5	1.11111	0.957096	1.10011	1.49248	1.40447	1.60983	1.51815	1.58049	1.43748	1.19545	1.19912	1.26513
ms000482	Negative	[M-H]-	259.022	96.9697	260.03	C6H13O9P	β-D-Fructose 6-phosphate	InChI=1S/C6H13O9P/c7-1-3(8)5(10)6(11)4(9)2-15-16(12,13)14/h4-7,9-11H,1-2H2,(H2,12,13,14)/t4-,5-,6-/m1/s1	mzcloud	0	Saccharides and Alcohols	-	-	1.07011	1.21244	1.03321	1.37586	1.52873	1.67633	1.61834	1.50764	1.58144	1.15445	1.0543	1.0912
kz001317	Negative	[M-H]-	191.02	111.009	192.027	C6H8O7	Citric Acid	-	kzmet	0	Organic acids	C00158	77-92-9	1.42286	1.49577	1.10066	1.32173	1.51929	1.2841	1.32643	1.32408	1.29351	1.32408	1.17827	1.32879
kz001059	Positive	[M+H]+	496.34	184.073	495.332	C24H50NO7P	LysoPC 16:0(2n isomer)	-	kzmet	0	LPC	-	-	1.09655	1.15627	1.13305	1.31221	1.22097	1.26576	0.811214	0.751493	0.8643	1.99071	2.17319	2.20637
kz001001	Negative	[M-H]-	579.208	417.158	580.216	C28H36O13	Syringaresinol-Hex	-	kzmet	0	Lignans	-	-	1.52576	1.17301	1.2794	1.47816	1.46976	1.52856	1.52856	1.65454	1.32419	0.974244	1.00224	1.11702
ms000405	Positive	[M+H]+	261.037	98.9843	260.029	C6H13O9P	Glucose 1-phosphate	InChI=1S/C6H13O9P/c7-1-2-3(8)4(9)5(10)6(14-2)15-16(11,12)13/h2-10H,1H2,(H2,11,12,13)/t2-,3-,4+,5-,6?/m1/s1	mzcloud	0	Saccharides and Alcohols	-	-	1.13744	1.06297	1.04265	1.45904	1.48612	1.57752	1.46242	1.48951	1.43534	1.43873	1.42519	1.27285
kz000307	Negative	[M-H]-	289.1	97.1	290.123	C10H18N4O6	Argininosuccinic acid	-	kzmet	0	Organic acids	C03406	2387-71-5	1.25874	1.41414	1.44522	1.43745	1.49184	1.59285	1.57731	1.58508	1.49961	1.02564	0.878011	1.14996
kz000054	Negative	[M-H]-	197	153	198.053	C9H10O5	4-Hydroxy-3-methoxymandelate	-	kzmet	0	Phenolic acids	C05584	1955-10-07	0.937256	0.722915	0.728761	1.72058	1.76734	1.59197	1.43414	1.59002	1.53546	1.33087	1.70109	1.41465
ms001952	Positive	[M+H]+	149.06	103.054	148.052	C9H8O2	trans-Cinnamic acid	InChI=1S/C9H8O2/c10-9(11)7-6-8-4-2-1-3-5-8/h1-7H,(H,10,11)/b7-6+	mzcloud	0	Phenolic acids	-	-	2.07317	2.38567	1.72256	1.50915	1.29573	1.33384	0.792683	0.67378	0.807927	1.47866	0.960366	1.59299
kz000253	Negative	[M-H]-	289	97	290.04	C7H15O10P	D-Sedoheptuiose 7-phosphate	-	kzmet	0	Saccharides and Alcohols	-	2646-35-7	1.27914	1.64973	1.38673	1.20143	1.22534	1.18948	1.33891	1.15959	1.02809	1.83503	1.58996	1.80514
kz001142	Negative	[M-H]-	288.997	97	290.004	C6H11PO11	Glucarate O-Phosphoric acid	-	kzmet	0	Saccharides and Alcohols	-	-	1.43909	1.59304	1.20482	1.23829	1.28514	1.19143	1.3253	1.13788	1.1245	1.88755	1.88086	1.61981
ms000489	Positive	[M+H]+	143.034	69.0336	142.026	C6H6O4	cis,cis-Muconic acid	InChI=1S/C6H6O4/c7-5(8)3-1-2-4-6(9)10/h1-4H,(H,7,8)(H,9,10)/b3-1-,4-2-	mzcloud	0	Organic acids	-	-	1.43462	2.3507	1.50376	2.09144	1.42598	1.09757	0.727681	0.993864	1.46055	1.08029	1.18399	1.71982
kz001057	Positive	[M+H]+	482.324	184.073	481.317	C23H48NO7P	LysoPC 15:0	-	kzmet	0	LPC	-	-	1.03552	1.10175	1.05358	1.2643	1.14991	1.21011	0.698374	0.758579	0.776641	2.40819	2.75738	2.87778
kz000630	Positive	[M+H]+	357.3	265.3	356.293	C21H40O4	MAG(18:1)isomer1	-	kzmet	0	Glycerol ester	-	-	1.89394	1.78788	2.15909	1.71212	1.75758	1.75	1.12879	1.18182	1.11364	1.04545	0.954545	0.992424
kz002551	Negative	[M-H]-	385.114	223.06	386.121	C17H22O10	Isosinapic acid-hexoside	-	kzmet	0	Phenolic acids	-	-	1.34472	1.30559	1.44077	1.26645	1.49413	1.42654	1.61153	1.43721	1.42654	1.64354	1.61153	1.50836
kz002897	Positive	[M+H]+	207.138	151.075	206.131	C13H18O2	Ligupleurol	-	kzmet	0	Terpenoids	-	-	1.34328	1.3303	1.25892	1.50552	1.3952	1.34977	1.58988	1.68073	1.53147	1.60286	1.47956	1.52498
kz000629	Positive	[M+H]+	357.3	265.4	356.293	C21H40O4	MAG(18:1)isomer2	-	kzmet	0	Glycerol ester	-	-	1.91144	1.87958	2.35744	1.92206	1.69905	1.90082	1.14686	1.07253	1.26367	1.01306	0.79537	0.639269
ms002498N	Negative	[M-H]-	171.066	41.0034	172.074	C8H12O4	1,4-Cyclohexanedicarboxylic acid	InChI=1S/C8H12O4/c9-7(10)5-1-2-6(4-3-5)8(11)12/h5-6H,1-4H2,(H,9,10)(H,11,12)	massbank	0	Phenolic acids	-	-	1.26437	1.28022	1.27229	1.7717	1.44471	1.53389	1.92826	1.55172	1.63694	1.31788	1.50416	1.22077
kz002405	Positive	[M+H]+	506.324	365.305	505.317	C25H48NO7P	LysoPE 20:2(2n isomer)	-	kzmet	0	LPE	-	-	1.29928	1.43369	1.44265	1.41577	1.42473	1.43369	0.853943	0.84767	0.922939	2.07885	2.24014	2.5448
ms003397	Negative	[M-H]-	417.156	181.051	418.163	C22H26O8	(+)-Syringaresinol	InChI=1S/C22H26O8/c1-25-15-5-11(6-16(26-2)19(15)23)21-13-9-30-22(14(13)10-29-21)12-7-17(27-3)20(24)18(8-12)28-4/h5-8,13-14,21-24H,9-10H2,1-4H3/t13-,14-,21+,22+/m0/s1	mzcloud	0	Lignans	-	-	1.57007	1.43098	1.42044	1.40358	1.60801	1.44152	2.19178	2.14963	1.30453	1.20126	1.11064	1.25817
kz000020	Positive	[M+H]+	399.2	250	398.137	C15H22N6O5S	S-Adenosylmethionine	-	kzmet	0	Amino acids and derivatives	C00019	29908-03-0	1.31772	1.66911	2.12006	1.41142	2.78184	1.65447	1.17423	1.22694	2.50366	0.714495	0.4041	1.16252
ms001960	Negative	[M-H]-	178.051	66.035	179.059	C9H9NO3	Hippuric acid	InChI=1S/C9H9NO3/c11-8(12)6-10-9(13)7-4-2-1-3-5-7/h1-5H,6H2,(H,10,13)(H,11,12)	mzcloud	0	Alkaloids	-	-	1.43214	1.42253	1.33602	1.45136	1.58593	1.52826	1.56671	1.69166	1.807	1.48981	1.58593	1.49942
ms002668	Negative	[M-H]-	537.198	357.135	538.206	C26H34O12	2-[4-[4-[hydroxy-(4-hydroxy-3-methoxyphenyl)methyl]-3-(hydroxymethyl)oxolan-2-yl]-2-methoxyphenoxy]-6-(hydroxymethyl)oxane-3,4,5-triol	InChI=1S/C26H34O12/c1-34-18-7-12(3-5-16(18)29)21(30)15-11-36-25(14(15)9-27)13-4-6-17(19(8-13)35-2)37-26-24(33)23(32)22(31)20(10-28)38-26/h3-8,14-15,20-33H,9-11H2,1-2H3	massbank	0	Lignans	-	-	1.43412	1.81889	1.45356	1.57404	1.35639	1.41858	1.64788	1.62456	1.53517	1.47688	1.41858	1.644
kz000223	Positive	[M+H]+	548.371	184.073	547.364	C28H54NO7P	LysoPC 20:2(2n isomer)	-	kzmet	0	LPC	-	-	1.48048	1.63954	1.63954	1.67625	1.67625	1.72519	0.868714	0.898079	0.873608	1.89649	2.1412	2.04331
kz002389	Positive	[M+H]+	440.277	299.258	439.27	C20H42NO7P	LysoPE 15:0(2n isomer)	-	kzmet	0	LPE	-	-	0.985633	0.955563	0.801871	0.965586	1.08253	1.00234	0.728366	0.73839	0.731707	3.67524	3.67524	3.37454
kz000360	Positive	[M+H]+	175.119	116	174.112	C6H14N4O2	L-(+)-Arginine	-	kzmet	0	Amino acids and derivatives	C00062	74-79-3	1.53456	1.61065	1.35701	1.72479	1.73114	1.63602	1.59797	2.14965	1.71845	1.2936	1.35067	1.05897
kz000338	Positive	[M+H]+	147.076	84	146.069	C5H10N2O3	L-Glutamine	-	kzmet	0	Amino acids and derivatives	C00064	56-85-9	0.763526	0.579939	0.744073	2.12766	2.06687	1.99392	2.52888	2.13982	2.55319	1.1538	1.19635	1.00304
km1138	Positive	[M+H]+	457.2	209.2	456.2	-	8-Methyl-2-oxo-4-phenyl-2H-chromen-7-yl 4-(hexyloxy)benzoate	-	kzmet	0	Phenolic acids	-	-	1.85717	2.08932	1.94561	1.30444	1.39288	1.4371	1.65819	1.66925	1.69136	1.32655	1.26023	1.26023
kz000224	Positive	[M+H]+	548.371	184.073	547.364	C28H54NO7P	LysoPC 20:2	-	kzmet	0	LPC	-	-	1.61808	1.63043	1.64279	1.7663	1.7663	1.87747	0.875741	0.862154	0.923913	1.85277	2.03804	2.12451
kz000339	Positive	[M+H]+	147.113	84	146.106	C6H14N2O2	L-(+)-Lysine	-	kzmet	0	Amino acids and derivatives	C00047	56-87-1	0.715467	0.722911	0.717122	2.22498	2.0761	2.05955	2.48139	2.32423	2.49793	0.992556	1.03391	1.14971
kz002390	Positive	[M+H]+	440.277	299.258	439.27	C20H42NO7P	LysoPE 15:0	-	kzmet	0	LPE	-	-	1.06694	0.978593	0.954808	1.1349	1.10092	1.17227	0.686374	0.808699	0.835882	3.10907	3.35372	3.83962
kz000344	Positive	[M+H]+	156.077	110	155.069	C6H9N3O2	L-Histidine	-	kzmet	0	Amino acids and derivatives	C00135	71-00-1	0.654989	0.689261	0.693831	2.07159	2.00305	2.26961	2.22391	2.19345	2.17822	1.36329	1.43945	1.2719
km1003	Negative	[M-H]-	403	159	404.161	C9H14N2O12P2	Uridine 5’-diphosphate	-	kzmet	0	Nucleotides and derivatives	C00015	27821-45-0	0.866266	1.18127	1.05241	1.33162	1.61082	1.44616	1.91151	1.71821	2.13345	2.34107	2.01174	1.99742
ms000403	Positive	[M+H]+	193.071	111.044	192.063	C7H12O6	D-(-)-Quinic acid	InChI=1S/C7H12O6/c8-3-1-7(13,6(11)12)2-4(9)5(3)10/h3-5,8-10,13H,1-2H2,(H,11,12)/t3-,4-,5?,7?/m1/s1	mzcloud	0	Phenolic acids	-	-	2.4996	2.24323	2.06698	1.76254	1.527	1.40202	1.29787	1.38439	1.3203	1.32671	1.55584	1.37318
kz000372	Positive	[M+H]+	189.135	144	188.127	C7H16N4O2	H-HomoArg-OH	-	kzmet	0	Amino acids and derivatives	C01924	156-86-5	1.39623	1.67296	1.42138	1.35849	2.10063	1.37107	1.61006	2.40252	2.08805	1.27044	1.88679	1.33333
ms000335	Positive	[M+H]+	189.135	70.0653	188.127	C7H16N4O2	Targinine	InChI=1S/C7H16N4O2/c1-10-7(9)11-4-2-3-5(8)6(12)13/h5H,2-4,8H2,1H3,(H,12,13)(H3,9,10,11)	massbank	0	Amino acids and derivatives	-	-	1.60587	1.50809	1.64347	1.11696	1.84656	1.60587	1.91801	1.74126	1.99699	1.90297	1.46296	1.61715
kz000406	Positive	[M+H]+	322.107	130	321.099	C11H19N3O6S	S-(methyl)glutathione	-	kzmet	0	Amino acids and derivatives	C11347	2922-56-7	0.814324	0.830239	0.885942	1.67374	1.47745	1.87003	1.77984	2.53846	2.67905	1.80637	1.79841	1.82759
kz003852	Negative	[M-H]-	147.031	87.0092	148.074	C6H12O4	(Rs)-Mevalonic acid	-	kzmet	0	Others	-	-	1.48831	1.63411	1.77992	1.87895	1.44704	1.6066	1.77717	1.70839	1.7249	1.89271	1.38102	1.83494
kz001056	Positive	[M+H]+	480.308	184.073	479.301	C23H46NO7P	LysoPC 15:1	-	kzmet	0	LPC	-	-	1.08078	1.49391	1.34637	1.0734	1.0734	1.18222	0.745113	0.783844	0.813353	3.13537	3.92844	3.78089
kz000070	Negative	[M-H]-	460.1	117.9	461.153	C19H27NO12	Anthranilate O-hexosyl-O-hexoside	-	kzmet	0	Phenolic acids	-	-	0.433333	0.518182	0.481818	2.78182	3.60606	3.87879	1.65152	1.69394	1.60606	1.90909	1.42121	1.53333
kz003099	Negative	[M-H]-	515.16	341.108	516.169	C19H32O16	Di-O-Glucose-quinic acid	-	kzmet	0	Phenolic acids	-	-	0.541821	0.605686	0.729295	2.06016	1.71611	2.10136	2.78121	3.19324	3.23445	1.21137	2.10136	1.86238
kz001823	Negative	[M-H]-	269.03	137.02	270.038	C11H10O8	p-Hydroxybenzoyltartaric acid	-	kzmet	0	Phenolic acids	-	-	1.56509	2.09153	1.8046	1.69789	1.91131	1.7714	2.17927	1.99431	2.33104	1.87811	1.84254	1.5153
kz000018	Negative	[M-H]-	307	145	308.122	C11H20N2O8	L-Glutamine O-hexside	-	kzmet	0	Amino acids and derivatives	-	-	1.25	0.877193	1.12281	2.21053	2.70614	1.75877	2.75439	2.88596	2.69737	1.47807	1.50877	2.21053
km0880	Positive	[M+H]+	157	111	156.017	C5H4N2O4	Orotic acid	-	kzmet	0	Vitamin	C00295	65-86-1	2.40479	2.61153	2.35038	1.97497	2.1654	2.17628	1.71926	1.68662	1.8444	2.46464	2.34494	2.34494
kz001212	Negative	[M-H]-	215.165	169.159	216.173	C12H24O3	12-Hydroxydodecanoic acid	-	kzmet	0	Free fatty acids	-	505-95-3	0.722574	0.864979	0.901899	1.76688	1.89346	2.00949	4.72046	4.66245	4.77321	1.26055	1.27637	1.25527
kz002380	Positive	[M+H]+	546.355	184.073	545.348	C28H52NO7P	LysoPC 20:3	-	kzmet	0	LPC	-	-	2.30997	2.39882	2.31984	1.99408	2.09279	2.03356	1.43139	1.38203	1.45114	2.92201	2.92201	3.13919
ms001976	Negative	[M-H]-	259.13	130.087	260.138	C11H20N2O5	gamma-Glutamylleucine	InChI=1S/C11H20N2O5/c1-6(2)5-8(11(17)18)13-9(14)4-3-7(12)10(15)16/h6-8H,3-5,12H2,1-2H3,(H,13,14)(H,15,16)(H,17,18)	massbank	0	Amino acids and derivatives	-	-	0.704477	0.552046	0.661906	3.26833	3.47432	2.91129	3.73524	3.24087	3.36446	1.62043	1.70283	1.40071
kz002552	Negative	[M-H]-	385.114	223.06	386.121	C17H22O10	Sinapic acid-glycoside	-	kzmet	0	Phenolic acids	-	-	2.20723	2.47292	2.47292	2.14592	2.06417	2.14592	2.26855	1.98447	2.06417	2.53423	2.49336	2.5138
kz003945	Negative	[M-H]-	329.089	167.034	330.095	C14H18O9	Vanillic acid-glucoside	-	kzmet	0	Phenolic acids	-	-	3.04421	3.38246	3.06837	2.10679	2.23726	1.92559	1.68157	1.928	2.11645	1.61392	2.36289	1.95941
ms001009	Negative	[M-H]-	205.035	111.009	206.043	C7H10O7	3-Hydroxy-3-(methoxycarbonyl)pentanedioic acid	InChI=1S/C7H10O7/c1-14-6(12)7(13,2-4(8)9)3-5(10)11/h13H,2-3H2,1H3,(H,8,9)(H,10,11)	mzcloud	0	Organic acids	-	-	2.30511	2.36798	2.40989	2.08718	2.15842	2.03479	1.93001	2.09137	2.04946	2.68231	2.66136	2.74518
ms002534P	Positive	[M+H]+	161.06	115.054	160.052	C10H8O2	6-Methylcoumarin	InChI=1S/C10H8O2/c1-7-2-4-9-8(6-7)3-5-10(11)12-9/h2-6H,1H3	massbank	0	Coumarins	-	-	2.00415	2.05943	1.85211	2.14236	2.90256	2.79198	2.87491	3.09606	2.47408	2.21147	2.7367	2.25294
kz000687	Negative	[M-H]-	784.15	437	785.157	C27H33N9O15P2	Flavin adenine dinucleotide(FAD)	-	kzmet	0	Nucleotides and derivatives	C00016	146-14-5	1.48349	1.37902	1.92227	2.48642	2.25658	2.58044	2.48642	3.42666	3.42666	2.89386	2.82073	3.76097
ms003640	Negative	[M-H]-	405.119	243.066	406.127	C20H22O9	(E)-Resveratroloside	InChI=1S/C20H22O9/c21-9-16-17(25)18(26)19(27)20(29-16)28-15-4-3-10(7-14(15)24)1-2-11-5-12(22)8-13(23)6-11/h1-8,16-27H,9H2	massbank	0	Lignans	-	-	5.6391	5.47798	5.80021	3.59828	4.01719	3.70032	1.43931	1.57358	1.65951	2.85714	2.91085	2.9753
kz003821	Positive	[M+H]+	601.119	287.056	600.112	C28H24O15	Kampferol 3-O-(6″-galloyl)-β-D-galactopyranoside	-	kzmet	0	Flavonols	-	-	5.84091	6.06818	6	2.52273	2.95455	3.61364	2.38636	2.43182	2.21136	2.79545	3	2.86364
kz000197	Negative	[M-H]-	405.13	243.06	406.126	C20H22O9	E-3,4,5'-Trihydroxy-3'-glucopyranosylstilbene	-	kzmet	0	Others	-	-	6.63535	5.2613	6.10687	4.31591	3.83441	3.52907	1.92601	1.79096	2.03171	3.00059	2.97123	2.64827
kz001884	Negative	[M-H]-	483.272	255.232	484.28	C22H45O9P	LysoPG(16:0)	-	kzmet	0	Lipids	-	-	7.97114	6.46082	6.72932	7.31666	5.219	4.37993	1.87951	3.18845	10.6058	2.16479	2.31582	1.91307
ms001109	Positive	[M+H]+	252.109	136.062	251.101	C10H13N5O3	Cordycepin	InChI=1S/C10H13N5O3/c11-8-7-9(13-3-12-8)15(4-14-7)10-6(17)1-5(2-16)18-10/h3-6,10,16-17H,1-2H2,(H2,11,12,13)/t5-,6+,10+/m0/s1	mzcloud	1	Nucleotides and derivatives	-	-	0.101834	0.102317	0.0916988	0.129826	0.150579	0.147201	0.0458494	0.0583977	0.0651544	0.0358591	0.0564672	0.0637066
ms004088	Positive	[M+H]+	401.16	167.071	400.152	C22H24O7	scariosin	InChI=1S/C22H24O7/c1-11(2)5-7-13-16(27-3)10-15(24)18-19(25)20(26)21(29-22(13)18)12-6-8-14(23)17(9-12)28-4/h5-6,8-10,20-21,23-24,26H,7H2,1-4H3/t20-,21+/m0/s1	undp	1	Flavanols	-	-	0.259725	0.10286	0.194508	0.172769	0.145309	0.207094	0	0	0	0	0	0
ms002781	Negative	[M-H]-	337.151	59.0139	338.158	C14H26O9	butyl 3-O-beta-D-glucopyranosyl-(3R),4-dihydroxybutanoate	InChI=1S/C14H26O9/c1-2-3-4-21-10(17)5-8(6-15)22-14-13(20)12(19)11(18)9(7-16)23-14/h8-9,11-16,18-20H,2-7H2,1H3/t8-,9-,11-,12+,13-,14-/m1/s1	undp	1	Organic acids	-	-	0.294599	0.42144	0.413257	0	0	0	0	0	0	0	0	0
ms002738	Negative	[M-H]-	579.151	289.072	580.159	C30H28O12	Gambiriin A1	InChI=1S/C30H28O12/c31-14-7-19(34)15(20(35)8-14)9-24(39)27(12-1-3-17(32)22(37)5-12)28-25(40)11-21(36)16-10-26(41)29(42-30(16)28)13-2-4-18(33)23(38)6-13/h1-8,11,24,26-27,29,31-41H,9-10H2/t24-,26-,27-,29+/m0/s1	kegg	1	Flavanols	-	-	0.0673783	0.10229	0.0836113	0.091839	0.0655993	0.0773849	0.109629	0.106071	0.0929509	0.129642	0.121859	0.111185
ms003585	Negative	[M-H]-	347.171	89.0246	348.179	C16H28O8	(1S,2S,4S,6R,7S)-2,6,7-trihydroxyfenchane 2-O-beta-D-glucopyranoside	InChI=1S/C16H28O8/c1-15(2)6-4-8(18)16(3,12(6)22)14(15)24-13-11(21)10(20)9(19)7(5-17)23-13/h6-14,17-22H,4-5H2,1-3H3/t6-,7-,8-,9-,10+,11-,12-,13+,14+,16+/m1/s1	undp	1	Others	-	-	0.0932781	0.0846906	0.0915013	0.0992005	0.0763992	0.101569	0.0950548	0.119337	0.095647	0.0915013	0.109861	0.106307
ms005804	Positive	[M+H]+	425.341	203.18	424.334	C29H44O2	3beta-hydroxy-28-norolean-12,17-dien-16-one|3beta-hydroxy-28-noroleana-12,17-dien-16-one|Maragenin II	InChI=1S/C29H44O2/c1-25(2)13-10-18-19(16-25)20-8-9-23-27(5)14-12-24(31)26(3,4)22(27)11-15-28(23,6)29(20,7)17-21(18)30/h8,22-24,31H,9-17H2,1-7H3/t22-,23+,24-,27-,28+,29+/m0/s1	undp	1	Terpenoids	-	-	0.0275137	0.0275137	0.0428889	0.0544204	0.0467328	0.0525996	0.307506	0.204329	0.291321	0.0663565	0.0829456	0.0821364
ms003123	Negative	[M-H]-	425.088	407.077	426.096	C22H18O9	(2R,3R)-5,7-dihydroxy-2-(3,4,5-trihydroxyphenyl)chroman-3-yl 4'-hydroxybenzoate|(2R,3R)-5,7-dihydroxy-2-(3,4,5-trihydroxyphenyl)chroman-3-yl 4-hydroxybenzoate|epigallocatechin 3-O-p-hydroxybenzoate	InChI=1S/C22H18O9/c23-12-3-1-10(2-4-12)22(29)31-19-9-14-15(25)7-13(24)8-18(14)30-21(19)11-5-16(26)20(28)17(27)6-11/h1-8,19,21,23-28H,9H2/t19-,21-/m1/s1	undp	1	Flavanols	-	-	0.131551	0.0985027	0.164706	0.104813	0.0941176	0.0783957	0.174332	0.101176	0.124064	0.128342	0.106096	0.0620321
ms001868	Positive	[M+H]+	267.144	85.0284	266.136	C11H22O7	(1R,3S)-3-hydroxy-1-methylbutyl beta-D-glucopyranoside|(2R,4S)-2-O-(beta-D-glucopyranosyl)pentane-2,4-diol|(2R,4S)-2-O-beta-D-glucopyranosyl-2,4-pentanediol	InChI=1S/C11H22O7/c1-5(13)3-6(2)17-11-10(16)9(15)8(14)7(4-12)18-11/h5-16H,3-4H2,1-2H3/t5-,6+,7+,8+,9-,10+,11+/m0/s1	undp	1	Saccharides and Alcohols	-	-	0.162443	0.174924	0.178707	0.122542	0.0920953	0.132375	0.059947	0.0960666	0.0794251	0.100416	0.149395	0.0799924
ms002377	Positive	[M+H]+	457.147	203.085	456.139	C24H24O9	4,5-dihydro-5'alpha-hydroxy-4'alpha-methoxy-6a,12a-dehydro-alpha-toxicarol|4,5-Dihydro-5'??-hydroxy-4'??-methoxy-6??,12??-dehydro-??-toxicarol	InChI=1S/C24H24O9/c1-24(2)23(27)22(30-5)19-15(33-24)7-11(25)18-20(26)17-10-6-13(28-3)14(29-4)8-12(10)31-9-16(17)32-21(18)19/h6-8,22-23,25,27H,9H2,1-5H3/t22-,23-/m1/s1	undp	1	Lignans	-	-	0.0801236	0.1165	0.0847599	0.0764384	0.0983119	0.177128	0.121255	0.0753685	0.148597	0.139087	0.208036	0.122444
ms006512	Negative	[M-H]-	573.328	277.217	574.336	C29H50O11	Turbicoryn	InChI=1S/C29H50O11/c1-26(2)7-4-8-27(3)18-6-5-14-9-28(18,10-15(32)23(26)27)19(12-31)29(14,38)24(37)16(33)13-39-25-22(36)21(35)20(34)17(11-30)40-25/h14-25,30-38H,4-13H2,1-3H3/t14-,15+,16+,17+,18+,19+,20+,21-,22+,23+,24+,25+,27-,28+,29-/m0/s1	undp	1	Steroids	-	-	0.166201	0.15852	0.164106	0.110335	0.106145	0.106145	0.121508	0.127793	0.12081	0.111732	0.107542	0.111034
ms005376	Positive	[M+H]+	325.201	81.0698	324.193	C18H28O5	Cibaric acid	InChI=1S/C18H28O5/c19-14-10-9-12-17(21)15-16(20)11-7-5-3-1-2-4-6-8-13-18(22)23/h5,7,9,12,15,19,21H,1-4,6,8,10-11,13-14H2,(H,22,23)/b7-5-,12-9+,17-15-	undp	1	Free fatty acids	-	-	0.3295	0.614444	0.594757	0	0	0	0	0	0	0	0	0
ms002884	Negative	[M-H]-	534.213	306.077	535.221	C25H34ClN5O6	astin M	InChI=1S/C25H34ClN5O6/c1-3-16-22(34)30-19(13-32)23(35)29-18(14-8-6-5-7-9-14)11-21(33)27-17(4-2)25(37)31-12-15(26)10-20(31)24(36)28-16/h5-9,15-20,32H,3-4,10-13H2,1-2H3,(H,27,33)(H,28,36)(H,29,35)(H,30,34)/t15-,16-,17-,18+,19-,20-/m0/s1	undp	1	Alkaloids	-	-	0.1082	0.110242	0.113644	0.118408	0.12113	0.125893	0.181694	0.201429	0.205172	0.102416	0.0993535	0.100034
ms004660	Positive	[M+H]+	467.316	199.149	466.308	C30H42O4	taiwaniadduct A	InChI=1S/C30H42O4/c1-18(2)10-8-11-20-12-15-29-21(17-31)24-27(5,6)13-9-14-28(24,7)30(29,16-20)26(34)23(32)22(19(3)4)25(29)33/h10,12,17,19,21,24,32H,8-9,11,13-16H2,1-7H3/t21-,24+,28+,29-,30-/m1/s1	undp	1	Terpenoids	-	-	0.0388054	0.0152377	0.0342341	0.0770012	0.0609508	0.0923405	0.350467	0.265136	0.426656	0.100874	0.112759	0.0960991
ms001742	Negative	[M-H]-	159.03	73.0296	160.038	C6H8O5	5,6-Dihydro-3,5-dihydroxy-6-hydroxymethyl-2H-pyran-2-one	InChI=1S/C6H8O5/c7-2-5-3(8)1-4(9)6(10)11-5/h1,3,5,7-9H,2H2/t3-,5+/m0/s1	undp	1	Others	-	-	0.58014	0.567436	0.561084	0	0	0	0	0	0	0	0	0
ms002910	Positive	[M+H]+	457.17	203.085	456.162	C22H24N4O7	Antibiotic OF 4949IV	InChI=1S/C22H24N4O7/c23-14-7-12-4-5-17(27)18(9-12)33-13-3-1-2-11(6-13)8-16(22(31)32)26-21(30)15(10-19(24)28)25-20(14)29/h1-6,9,14-16,27H,7-8,10,23H2,(H2,24,28)(H,25,29)(H,26,30)(H,31,32)/t14-,15-,16-/m0/s1	undp	1	Alkaloids	-	-	0.162516	0.0826611	0.151993	0.109552	0.0652403	0.132117	0.140302	0.137963	0.203437	0.133287	0.224483	0.17187
ms006425	Positive	[M+H]+	313.274	57.07	312.266	C19H36O3	Me ester -(Z)-18-Hydroxy-9-octadecenoic acid	InChI=1S/C19H36O3/c1-22-19(21)17-15-13-11-9-7-5-3-2-4-6-8-10-12-14-16-18-20/h2-3,20H,4-18H2,1H3/b3-2+	undp	1	Free fatty acids	-	-	0.273745	0.190792	0.222591	0.21153	0.142403	0.168671	0.117102	0.106871	0.146551	0.0767316	0.0901424	0.0457625
ms006524	Negative	[M-H]-	253.093	59.0139	254.101	C9H18O8	2-O-(alpha-D-Glucopyranosyl)glycerol; 2-O-alpha-D-Glucosylglycerol	InChI=1S/C9H18O8/c10-1-4(2-11)16-9-8(15)7(14)6(13)5(3-12)17-9/h4-15H,1-3H2/t5-,6-,7+,8-,9+/m1/s1	kegg	1	Saccharides and Alcohols	-	-	0.164103	0.199359	0.202564	0.135897	0.128205	0.124359	0.130769	0.154487	0.119231	0.178205	0.16859	0.107692
ms006703	Negative	[M-H]-	527.287	277.217	528.294	C27H44O10	sn-1-O-(cis-12-oxophytodienoyl)-sn-3-O-(beta-D-galactopyranosyl)glyceride	InChI=1S/C27H44O10/c1-2-3-7-11-20-18(13-14-21(20)30)10-8-5-4-6-9-12-23(31)35-16-19(29)17-36-27-26(34)25(33)24(32)22(15-28)37-27/h3,7,13-14,18-20,22,24-29,32-34H,2,4-6,8-12,15-17H2,1H3/b7-3-/t18-,19-,20-,22+,24-,25-,26+,27+/m0/s1	undp	1	Glycerol ester	-	-	0.14969	0.154192	0.141812	0.159257	0.166573	0.157006	0.161508	0.158132	0.159257	0.145189	0.154192	0.130557
ms003112N	Negative	[M-H]-	575.12	125.025	576.128	C30H24O12	2beta,3beta-epoxy-5,7,3?,4?-tetrahydroxyflavan-(4alpha?8)-epicatechin	InChI=1S/C30H24O12/c31-13-7-20(37)24-23(8-13)41-30(12-2-4-16(33)19(36)6-12)29(42-30)26(24)25-21(38)10-17(34)14-9-22(39)27(40-28(14)25)11-1-3-15(32)18(35)5-11/h1-8,10,22,26-27,29,31-39H,9H2/t22-,26+,27-,29+,30+/m1/s1	undp	1	Proanthocyanidins	-	-	0.165618	0.136703	0.169158	0.13808	0.121164	0.123328	0.187057	0.232101	0.181353	0.184304	0.139064	0.142014
ms003080N	Negative	[M-H]-	548.192	306.077	549.2	C25H32ClN5O7	Astin E	InChI=1S/C25H32ClN5O7/c1-3-15-25(38)31-18(9-10-19(31)26)23(36)30-21(13(2)33)24(37)29-17(12-32)22(35)28-16(11-20(34)27-15)14-7-5-4-6-8-14/h4-8,10,13,15-18,21,32-33H,3,9,11-12H2,1-2H3,(H,27,34)(H,28,35)(H,29,37)(H,30,36)/t13-,15-,16+,17+,18-,21-/m0/s1	undp	1	Alkaloids	-	-	0.447642	0.425597	0.402939	0.143907	0.145744	0.159216	0.0930802	0.0802205	0.0489284	0	0	0
ms004177	Negative	[M-H]-	523.161	165.056	524.169	C28H28O10	2-(beta-glucopyranosyloxy)-7-<2-<(2-oxo-2-phenyl)ethyl>benzoyl>-5-hydroxybenzyl alcohol	InChI=1S/C28H28O10/c29-14-23-24(32)25(33)26(34)28(38-23)37-22-11-10-19(30)12-18(22)15-36-27(35)20-9-5-4-8-17(20)13-21(31)16-6-2-1-3-7-16/h1-12,23-26,28-30,32-34H,13-15H2/t23-,24-,25+,26-,28-/m0/s1	undp	1	Phenolic acids	-	-	0.156974	0.171782	0.138395	0.148088	0.151319	0.123048	0.215401	0.174744	0.176898	0.173936	0.178783	0.151589
ms002055	Positive	[M+H]+	199.096	167.071	198.089	C10H14O4	(4-Hydroxy-3,5-dimethoxybenzyl)-methylaether|2,6-dimethoxy-4-(methoxymethyl)phenol|2,6-dimethoxy-4-(methoxymethyl)phenyl|2,6-dimethoxy-4-methoxymethylphenol|3,5-Dimethoxy-4-hydroxybenzylmethylether|4-hydroxy-3,5-dimethoxybenzyl methyl ether	InChI=1S/C10H14O4/c1-12-6-7-4-8(13-2)10(11)9(5-7)14-3/h4-5,11H,6H2,1-3H3	undp	1	Phenolic acids	-	-	0.408763	0.153105	0.354357	0.238806	0.201252	0.238325	0	0	0	0.0948483	0.194511	0.161772
ms005128	Positive	[M+H]+	435.326	213.164	434.318	C30H42O2	Gypensapogenin B	InChI=1S/C30H42O2/c1-17(2)20-15-18(16-24(20)31)19-11-13-29(5)21(19)7-8-23-27-22(12-14-30(23,29)6)28(3,4)26-10-9-25(27)32-26/h16,19,21,23,25-26H,7-15H2,1-6H3/t19-,21-,23-,25-,26+,29-,30-/m1/s1	undp	1	Terpenoids	-	-	0.0387109	0.0451936	0.0556585	0.119467	0.0923319	0.0652899	0.504723	0.375069	0.479718	0.11391	0.116688	0.0811261
ms003443	Negative	[M]-	483.07	447.094	484.078	C21H20O11.ClH	Cyanidin 3-O-glucoside (Kuromanin)	InChI=1S/C21H20O11.ClH/c22-7-16-17(27)18(28)19(29)21(32-16)31-15-6-10-12(25)4-9(23)5-14(10)30-20(15)8-1-2-11(24)13(26)3-8;/h1-6,16-19,21-22,27-29H,7H2,(H3-,23,24,25,26);1H/t16-,17-,18+,19-,21-;/m1./s1	manualdata	1	Others	-	-	0.186226	0.163085	0.17741	0.173003	0.168044	0.232507	0.206061	0.164187	0.176309	0.201102	0.201653	0.174105
ms001873	Positive	[M+H]+	211.096	137.06	210.089	C11H14O4	kadsuketanone A	InChI=1S/C11H14O4/c1-4-5-11(13)7-9(14-2)8(12)6-10(11)15-3/h4,6-7,13H,1,5H2,2-3H3/t11-/m0/s1	undp	1	Others	-	-	0.265252	0.318302	0.297082	0	0	0	0.458886	0.456233	0.440318	0	0	0
ms004269N	Negative	[M-H]-	228.161	211.134	229.168	C12H23NO3	Icaridin	InChI=1S/C12H23NO3/c1-3-10(2)16-12(15)13-8-5-4-6-11(13)7-9-14/h10-11,14H,3-9H2,1-2H3	mzcloud	1	Organic acids	-	-	0.202151	0.187097	0.210753	0.18871	0.191935	0.174194	0.195699	0.185484	0.186022	0.184946	0.183333	0.16828
ms003787	Positive	[M+H]+	281.175	79.0543	280.167	C16H24O4	oblongolide X	InChI=1S/C16H24O4/c1-10-3-6-13-11(7-10)4-5-12-8-20-16(19,9-17)14(18)15(12,13)2/h4-5,10-13,17,19H,3,6-9H2,1-2H3/t10-,11-,12+,13-,15-,16-/m0/s1	undp	1	Terpenoids	-	-	0.395458	0.306186	0.370399	0.335161	0.249413	0.366875	0.0884886	0.134691	0.0783085	0	0	0
ms005139	Positive	[M+H]+	225.185	83.0859	224.177	C14H24O2	(3E,5Z)-form-3,5-Tetradecadienoic acid	InChI=1S/C14H24O2/c1-2-3-4-5-6-7-8-9-10-11-12-13-14(15)16/h9-12H,2-8,13H2,1H3,(H,15,16)/b10-9-,12-11+	undp	1	Free fatty acids	-	-	0.215292	0.35574	0.25872	0.158928	0.217602	0.16632	0.151998	0.134442	0.0649111	0.36498	0.121506	0.12012
ms003918	Negative	[M-H]-	213.113	185.118	214.121	C11H18O4	(+)-hexylitaconic acid|(-)-2-hexyl-3-methylenesuccinic acid|(-)-hexylitaconic acid|1-nonen-2,3-dicarboxylic acid|hexylitaconic acid|[+]-hexylitaconic acid	InChI=1S/C11H18O4/c1-3-4-5-6-7-9(11(14)15)8(2)10(12)13/h9H,2-7H2,1H3,(H,12,13)(H,14,15)/t9-/m1/s1	undp	1	Organic acids	-	-	0.443746	0.392206	0.461345	0.249529	0.199874	0.190446	0.17599	0.12005	0.109365	0	0	0
ms004854	Positive	[M+H]+	469.331	201.164	468.323	C30H44O4	3beta-hydroxy-1-oxoolean-11,13(18)-dien-28-oic acid|myrica acid	InChI=1S/C30H44O4/c1-25(2)12-14-30(24(33)34)15-13-27(5)18(19(30)17-25)8-9-21-28(27,6)11-10-20-26(3,4)22(31)16-23(32)29(20,21)7/h8-9,20-22,31H,10-17H2,1-7H3,(H,33,34)/t20-,21-,22-,27+,28+,29-,30-/m0/s1	undp	1	Terpenoids	-	-	0.0384262	0.0266593	0.0593859	0.108108	0.0873322	0.0946865	0.428388	0.430226	0.608568	0.154072	0.183857	0.13918
ms002656	Negative	[M-H]-	251.056	163.04	252.064	C12H12O6	(-)-2-(4-hydroxy-(E)-cinnamoyl)glyceric acid|(-)-2-<4-hydroxy-(E)-cinnamoyl>glyceric acid	InChI=1S/C12H12O6/c13-7-10(12(16)17)18-11(15)6-3-8-1-4-9(14)5-2-8/h1-6,10,13-14H,7H2,(H,16,17)/b6-3+/t10-/m1/s1	undp	1	Phenolic acids	-	-	0	0	0	0.824916	0.98064	0.563973	0	0	0	0	0	0
ms005931N	Negative	[M-H]-	415.146	89.0245	416.154	C15H28O13	((R)-2,3-Dihydroxy-propyl)-(O6-alpha-D-galactopyranosyl-beta-D-galactopyranosid)|((R)-2,3-dihydroxy-propyl)-(O6-alpha-D-galactopyranosyl-beta-D-galactopyranoside)|(2R)-1-O-[alpha-D-galactopyranosyl-(1''->6')-O-beta-D-galactopyranosyl] glycerol|(2R)-3-O-[alpha-D-galactopyranosyl-(1''''->6''')-O-beta-D-galactopyranosyl]-sn-glycerol|(2R)-3-O-[alpha-D-galactopyranosyl-(1''''->6''')-O-beta-D-galactopy…	InChI=1S/C15H28O13/c16-1-5(18)3-25-14-13(24)11(22)9(20)7(28-14)4-26-15-12(23)10(21)8(19)6(2-17)27-15/h5-24H,1-4H2/t5-,6-,7-,8+,9+,10+,11+,12-,13-,14-,15+/m1/s1	undp	1	Saccharides and Alcohols	-	-	0.207164	0.365127	0.178248	0.340527	0.176521	0.203712	0.151489	0.205006	0.145878	0.12732	0.151489	0.149763
ms003740	Positive	[M+H]+	219.174	105.07	218.166	C15H22O	Isodihydrolaurenol	InChI=1S/C15H22O/c1-9-4-5-15(3,10(9)2)14-7-12-11(8-16)6-13(12)14/h6,10,12-14,16H,1,4-5,7-8H2,2-3H3/t10-,12+,13-,14-,15+/m0/s1	undp	1	Terpenoids	-	-	0	0	0	0.200216	0.228175	0.200216	0.333694	0.27868	0.311147	0.285895	0.277778	0.301227
ms004857	Positive	[M+H]+	423.326	187.149	422.318	C29H42O2	kakidiol	InChI=1S/C29H42O2/c1-18-7-8-20-11-15-28(5)21(25(20)19(18)2)9-10-23-26(3)14-13-24(31)27(4,17-30)22(26)12-16-29(23,28)6/h7-9,22-24,30-31H,10-17H2,1-6H3/t22-,23-,24-,26+,27-,28-,29-/m1/s1	undp	1	Terpenoids	-	-	0.0696643	0.0512983	0.0797973	0.127296	0.128246	0.118429	0.41482	0.383154	0.636479	0.162445	0.159595	0.117479
ms004098	Positive	[M+H]+	281.175	79.0544	280.167	C16H24O4	(11E,13Z)-1,7-dioxacyclooctadeca-11,13-diene-2,8-dione|mesuadione	InChI=1S/C16H24O4/c17-15-11-7-5-3-1-2-4-6-9-13-19-16(18)12-8-10-14-20-15/h1-3,5H,4,6-14H2/b2-1-,5-3+	undp	1	Others	-	-	0.307458	0.384323	0.35312	0.339422	0.311644	0.275875	0.103501	0.129376	0.105023	0.115297	0.086758	0.0761035
ms001988	Negative	[M-H]-	399.13	195.067	400.137	C18H24O10	3'-O-beta-glucopyranosyl plumbagic acid methyl ester|3'-O-??-Glucopyranosyl plumbagic acid methyl ester	InChI=1S/C18H24O10/c1-8(6-12(20)26-2)13(21)9-4-3-5-10(14(9)22)27-18-17(25)16(24)15(23)11(7-19)28-18/h3-5,8,11,15-19,22-25H,6-7H2,1-2H3/t8-,11-,15-,16+,17-,18-/m1/s1	undp	1	Phenolic acids	-	-	0.255492	0.20893	0.155205	0.142073	0.218481	0.204155	0.161175	0.206543	0.232808	0.241165	0.304441	0.281757
ms005912	Negative	[M-H]-	675.36	397.135	676.368	C33H56O14	DGMG 18:3	InChI=1S/C33H56O14/c1-2-3-4-5-6-7-8-9-10-11-12-13-14-15-16-17-25(36)43-19-22(35)20-44-32-31(42)29(40)27(38)24(47-32)21-45-33-30(41)28(39)26(37)23(18-34)46-33/h3-4,6-7,9-10,22-24,26-35,37-42H,2,5,8,11-21H2,1H3	massbank	1	Glycerol ester	-	-	0.234108	0.273726	0.298938	0.284531	0.223303	0.268323	0.19629	0.190888	0.180083	0.159193	0.163515	0.157753
ms001995	Negative	[M-H]-	351.072	133.03	352.08	C16H16O9	4-Methylumbelliferyl glucuronide	InChI=1S/C16H16O9/c1-6-4-10(17)24-9-5-7(2-3-8(6)9)23-16-13(20)11(18)12(19)14(25-16)15(21)22/h2-5,11-14,16,18-20H,1H3,(H,21,22)/t11-,12-,13+,14-,16+/m0/s1	mzcloud	1	Coumarins	-	-	0.0602913	0.056329	0.0654316	0.106447	0.0970229	0.0991647	0.476547	0.486185	0.4562	0.259156	0.236667	0.238809
ms002151	Positive	[M+H]+	177.055	117.034	176.047	C10H8O3	1,2,3-Naphthalenetriol	InChI=1S/C10H8O3/c11-8-5-6-3-1-2-4-7(6)9(12)10(8)13/h1-5,11-13H	undp	1	Phenolic acids	-	-	0.250773	0.13157	0.148403	0.190656	0.138784	0.133288	0.35383	0.34696	0.31089	0.259361	0.200962	0.211268
ms003439	Negative	[M-H]-	445.078	299.02	446.086	C21H18O11	1,3,9-trihydroxycoumestan-1-O-beta-glucopyranoside|hedysarimcoumestan C	InChI=1S/C21H18O11/c22-6-13-16(25)17(26)18(27)21(32-13)31-12-5-8(24)4-11-15(12)19-14(20(28)30-11)9-2-1-7(23)3-10(9)29-19/h1-5,13,16-18,21-27H,6H2/t13-,16-,17+,18-,21-/m1/s1	undp	1	Lignans	-	-	0.206264	0.190794	0.210084	0.254011	0.221543	0.204354	0.225363	0.240642	0.221543	0.26356	0.255921	0.225363
ms003275	Positive	[M+H]+	151.039	67.0544	150.031	C8H6O3	2,4-diformylphenol|2-hydroxy-1,5-benzenedicarbaldehyde|3-formyl-4-hydroxybenzaldehyde|4-hydroxy-1,3-benzenedicarboxaldehyde|4-hydroxyisophthalaldehyde|5-formyl-2-hydroxybenzaldehyde|5-formylsalicylaldehyde	InChI=1S/C8H6O3/c9-4-6-1-2-8(11)7(3-6)5-10/h1-5,11H	undp	1	Phenolic acids	-	-	0.218581	0.18697	0.171164	0.208944	0.225906	0.265227	0.295682	0.254048	0.193524	0.27872	0.215112	0.229375
ms001514	Negative	[M-H]-	493.156	89.0245	494.164	C20H30O14	4-hydroxy-3,5-dimethoxyphenyl beta-D-glucopyranosyl-(1->6)-beta-D-glucopyranoside|4-hydroxy-3,5-dimethoxyphenyl-beta-D-glucopyranosyl-(1->6)-beta-D-glucopyranoside	InChI=1S/C20H30O14/c1-29-8-3-7(4-9(30-2)12(8)22)32-20-18(28)16(26)14(24)11(34-20)6-31-19-17(27)15(25)13(23)10(5-21)33-19/h3-4,10-11,13-28H,5-6H2,1-2H3/t10-,11-,13-,14-,15+,16+,17-,18-,19-,20-/m1/s1	undp	1	Phenolic acids	-	-	0.2048	0.2992	0.2624	0.2312	0.2736	0.2328	0.2936	0.2008	0.2272	0.1792	0.1544	0.1888
ms004666	Positive	[M+H]+	469.111	203.085	468.103	C24H20O10	cadensin G	InChI=1S/C24H20O10/c1-30-16-5-10(6-17(31-2)21(16)29)22-18(9-25)34-24-14(32-22)4-3-12-20(28)19-13(27)7-11(26)8-15(19)33-23(12)24/h3-8,18,22,25-27,29H,9H2,1-2H3/t18-,22-/m1/s1	undp	1	Lignans	-	-	0.0954588	0.100834	0.103429	0.171084	0.135867	0.16089	0.467099	0.483781	0.58202	0.160334	0.170343	0.144208
ms004828	Positive	[M+H]+	516.308	184.074	515.301	C25H45N3O6S	Carmaphycin A	InChI=1S/C25H45N3O6S/c1-8-9-10-11-20(29)28-21(17(4)5)24(32)26-18(12-13-35(7)33)23(31)27-19(14-16(2)3)22(30)25(6)15-34-25/h16-19,21H,8-15H2,1-7H3,(H,26,32)(H,27,31)(H,28,29)/t18-,19-,21-,25+,35+/m0/s1	undp	1	Amino acids and derivatives	-	-	0.355826	0.464602	0.449853	0.273599	0.216814	0.358407	0.171091	0.210177	0.27913	0	0	0
ms004866	Positive	[M+H]+	451.321	405.316	450.313	C30H42O3	dysolenticin B	InChI=1S/C30H42O3/c1-18(2)16-19-17-20(26(32)33-19)21-10-14-30(7)23-8-9-24-27(3,4)25(31)12-13-28(24,5)22(23)11-15-29(21,30)6/h8,16-17,19,21-22,24H,9-15H2,1-7H3/t19-,21+,22+,24+,28-,29+,30-/m1/s1	undp	1	Terpenoids	-	-	0.0453828	0.0289095	0.0844548	0.130394	0.0951276	0.0566125	0.542923	0.570766	0.75174	0.174942	0.167517	0.138283
ms002052	Negative	[M-H]-	327.109	165.056	328.117	C15H20O8	Androsin	InChI=1S/C15H20O8/c1-7(17)8-3-4-9(10(5-8)21-2)22-15-14(20)13(19)12(18)11(6-16)23-15/h3-5,11-16,18-20H,6H2,1-2H3/t11-,12+,13-,14-,15-/m0/s1	undp	1	Phenolic acids	-	-	0.146074	0.159253	0.151016	0.337177	0.332784	0.306974	0.211971	0.198243	0.272927	0.243273	0.209226	0.268534
ms004918P	Positive	[M+H]+	532.304	184.074	531.296	C25H45N3O7S	Carmaphycin B	InChI=1S/C25H45N3O7S/c1-8-9-10-11-20(29)28-21(17(4)5)24(32)26-18(12-13-36(7,33)34)23(31)27-19(14-16(2)3)22(30)25(6)15-35-25/h16-19,21H,8-15H2,1-7H3,(H,26,32)(H,27,31)(H,28,29)/t18-,19-,21-,25+/m0/s1	undp	1	Amino acids and derivatives	-	-	0.433251	0.529666	0.451174	0.329419	0.352905	0.323857	0.0939431	0.140297	0.119901	0.0462917	0.0435105	0.0411001
ms007925	Positive	[M+H]+	223.206	95.0857	222.198	C15H26O	(8Z,11Z)-8,11-Pentadecadien-2-one|(8Z,11Z)-pentadeca-8,11-dien-2-one|8,11-Pentadecadien-2-one	InChI=1S/C15H26O/c1-3-4-5-6-7-8-9-10-11-12-13-14-15(2)16/h5-6,8-9H,3-4,7,10-14H2,1-2H3/b6-5-,9-8-	undp	1	Free fatty acids	-	-	0.263688	0.504703	0.347665	0.176352	0.296439	0.188949	0	0	0	0.328351	0.526537	0.314075
ms000567	Negative	[M-H]-	245.043	152.996	246.051	C6H15O8P	Glycerophosphoglycerol	InChI=1S/C6H15O8P/c7-1-5(9)3-13-15(11,12)14-4-6(10)2-8/h5-10H,1-4H2,(H,11,12)	kegg	1	Alcohols and polyols	-	-	1.17123	0.658234	0.618412	0.173343	0.289295	0.15226	0	0	0	0	0	0
ms001645	Positive	[M+H]+	350.145	171.065	349.137	C15H19N5O5	3,4-Dihydro-4,6,7-trimethyl-3-beta-D-ribofuranosyl-9H-imidazo[1,2-a]purin-9-one	InChI=1S/C15H19N5O5/c1-6-7(2)20-13(24)9-12(18(3)15(20)17-6)19(5-16-9)14-11(23)10(22)8(4-21)25-14/h5,8,10-11,14,21-23H,4H2,1-3H3/t8-,10-,11+,14+/m0/s1	undp	1	Alkaloids	-	-	0.308216	0.301804	0.294188	0.275752	0.315832	0.226052	0.224048	0.222846	0.212826	0.262525	0.22485	0.251703
ms003527	Positive	[M+H]+	179.143	105.07	178.135	C12H18O	(2E, 5R, 6E, 8E)-form-5, 7-Dimethyl-2, 6, 8-decatrien-4-one|(2E,4E,8E)-4,6-dimethyl-2,4,8-decatrien-7-one|(2E,5R,6E,8E)-5,7-Dimethyl-2,6,8-decatrien-4-one|(2E,6E,8E)-5,7-Dimethyl-2,6,8-decatrien-4-one	InChI=1S/C12H18O/c1-5-7-10(3)9-11(4)12(13)8-6-2/h5-9,11H,1-4H3/b7-5+,8-6+,10-9+/t11-/m1/s1	undp	1	Others	-	-	0.282803	0.203759	0.0902863	0.507641	0.388196	0.254699	0.268751	0.42157	0.23889	0.110135	0.293343	0.070613
ms005421	Positive	[M+H]+	309.131	291.197	308.123	C12H16N6O4	3'-Acetamido-3'-deoxyadenosin|3'-acetylamino-3'-deoxy-adenosine	InChI=1S/C12H16N6O4/c1-5(20)17-7-6(2-19)22-12(9(7)21)18-4-16-8-10(13)14-3-15-11(8)18/h3-4,6-7,9,12,19,21H,2H2,1H3,(H,17,20)(H2,13,14,15)/t6-,7-,9+,12+/m1/s1	undp	1	Nucleotides and derivatives	-	-	0.716129	0.645161	0.683871	0.420645	0.430323	0.247097	0	0	0	0	0	0
ms001560	Positive	[M+H]+	322.128	160.076	321.121	C17H15N5O2	Dehydrohistidyl-tryptophanyl-diketopiperazine	InChI=1S/C17H15N5O2/c23-16-14(5-10-7-19-13-4-2-1-3-12(10)13)21-17(24)15(22-16)6-11-8-18-9-20-11/h1-4,6-9,14,19H,5H2,(H,18,20)(H,21,24)(H,22,23)/b15-6+	massbank	1	Alkaloids	-	-	0.305991	0.186816	0.34679	0.253382	0.285592	0.164269	0.269487	0.274855	0.277002	0.399399	0.178226	0.222246
ms004598	Positive	[M+H]+	309.167	149.024	308.16	C13H20N6O3	3',6,6-Tri-N-Me-3'-Amino-3'-deoxyadenosine	InChI=1S/C13H20N6O3/c1-14-8-7(4-20)22-13(10(8)21)19-6-17-9-11(18(2)3)15-5-16-12(9)19/h5-8,10,13-14,20-21H,4H2,1-3H3/t7-,8-,10+,13+/m1/s1	undp	1	Nucleotides and derivatives	-	-	0.752688	0.600253	0.56167	0.239722	0.316888	0.345351	0.202404	0.119545	0.108792	0	0	0
ms004597	Positive	[M+H]+	277.216	81.07	276.209	C18H28O2	Octadeca-11t,13t-dien-9-insaeure|octadeca-11t,13t-dien-9-ynoic acid	InChI=1S/C18H28O2/c1-2-3-4-5-6-7-8-9-10-11-12-13-14-15-16-17-18(19)20/h5-8H,2-4,11-17H2,1H3,(H,19,20)/b6-5+,8-7+	undp	1	Free fatty acids	-	-	0.267562	0.351232	0.297904	0.181133	0.183891	0.248253	0	0	0	0.479956	0.491909	0.758551
ms006241	Positive	[M+H]+	478.293	337.274	477.285	C23H44NO7P	LPE 18:2	InChI=1S/C23H44NO7P/c1-2-3-4-5-6-7-8-9-10-11-12-13-14-15-16-17-23(26)29-20-22(25)21-31-32(27,28)30-19-18-24/h6-7,9-10,22,25H,2-5,8,11-21,24H2,1H3,(H,27,28)	massbank	1	LPE	-	-	0.168571	0.166531	0.17551	0.23551	0.244082	0.229388	0.403673	0.420408	0.416327	0.262041	0.267755	0.279592
ms005583	Positive	[M+H]+	254.212	95.0857	253.204	C15H27NO2	Norepilachnene	InChI=1S/C15H27NO2/c1-2-14-10-8-6-4-3-5-7-9-11-15(17)18-13-12-16-14/h3,5,14,16H,2,4,6-13H2,1H3/b5-3-/t14-/m0/s1	undp	1	Others	-	-	0.106216	0.363307	0.368739	0.302354	0.182257	0.095353	0.255281	0.249246	0.257091	0.433917	0.416415	0.246832
ms004232	Positive	[M+H]+	216.196	83.0857	215.188	C12H25NO2	12-Aminododecanoic acid	InChI=1S/C12H25NO2/c13-11-9-7-5-3-1-2-4-6-8-10-12(14)15/h1-11,13H2,(H,14,15)	mzcloud	1	Free fatty acids	-	-	0.236896	0.271197	0.28406	0.287276	0.259406	0.274413	0.286204	0.272269	0.25619	0.288348	0.286204	0.28406
ms002463	Negative	[M-H]-	245.082	203.071	246.09	C14H14O4	1-(3,4-Dihydroxyphenyl)-2-(3,5-dihydroxyphenyl)ethane|3,3',4,5'-tetrahydroxybibenzyl|3,4,3',5'-Tetrahydroxy-dibenzyl|dihydroastringenin|Dihydropiceatannol	InChI=1S/C14H14O4/c15-11-5-10(6-12(16)8-11)2-1-9-3-4-13(17)14(18)7-9/h3-8,15-18H,1-2H2	undp	1	Others	-	-	0.269138	0.235294	0.252216	0.268332	0.210314	0.328767	0.297341	0.294118	0.28606	0.292506	0.312651	0.290089
ms005974	Negative	[M-H]-	474.263	277.217	475.271	C23H42NO7P	LysoPE 18:3	InChI=1S/C23H42NO7P/c1-2-3-4-5-6-7-8-9-10-11-12-13-14-15-16-17-23(26)29-20-22(25)21-31-32(27,28)30-19-18-24/h6-7,9-10,12-13,22,25H,2-5,8,11,14-21,24H2,1H3,(H,27,28)/b7-6-,10-9-,13-12-/t22-/m1/s1	manualdata	1	LPE	-	-	0.218764	0.224758	0.220148	0.221761	0.213462	0.226833	0.421853	0.426464	0.433379	0.258183	0.272015	0.272015
ms004393	Positive	[M+H]+	229.143	147.117	228.136	C12H20O4	Traumatic acid; (2E)-Dodecenedioic acid; Dodec-2-enedioic acid	InChI=1S/C12H20O4/c13-11(14)9-7-5-3-1-2-4-6-8-10-12(15)16/h7,9H,1-6,8,10H2,(H,13,14)(H,15,16)/b9-7+	kegg	1	Free fatty acids	-	-	0.31037	0.553509	0.530484	0.1317	0.307607	0.200774	0.557193	0.393258	0.440228	0	0	0
ms002340	Negative	[M-H]-	329.124	167.072	330.132	C15H22O8	3,4-dimethoxybenzyl alcohol-7-O-beta-D-glucopyranoside|3,4-dimethoxybenzyl beta-D-glucopyranoside|3,4-dimethoxybenzyl-beta-D-glucoside	InChI=1S/C15H22O8/c1-20-9-4-3-8(5-10(9)21-2)7-22-15-14(19)13(18)12(17)11(6-16)23-15/h3-5,11-19H,6-7H2,1-2H3/t11-,12-,13+,14-,15-/m1/s1	undp	1	Phenolic acids	-	-	0.348315	0.370787	0.338951	0.273408	0.284644	0.286517	0.233146	0.276217	0.279026	0.261236	0.237828	0.264981
ms001715	Negative	[M-H]-	411.091	167.035	412.099	C22H20O6S	(-)-epicatechin benzylthioether|4-benzylthioepicatechin|benzylthioepicatechin|EC-BTE|epicatechin 4-benzylthioether|epicatechin benzylthioether|epicatechin-benzylthio ether	InChI=1S/C22H20O6S/c23-14-9-17(26)19-18(10-14)28-21(13-6-7-15(24)16(25)8-13)20(27)22(19)29-11-12-4-2-1-3-5-12/h1-10,20-27H,11H2/t20-,21+,22+/m0/s1	undp	1	Flavanols	-	-	0.313492	0.308201	0.329365	0.248677	0.293651	0.253968	0.281746	0.260582	0.25	0.318783	0.345238	0.304233
ms006261	Positive	[M+H]+	337.274	95.0858	336.266	C21H36O3	+/--isomahubanolide|isolinderanolide E|Isomahubanolid|isomahubanolide	InChI=1S/C21H36O3/c1-3-4-5-6-7-8-9-10-11-12-13-14-15-16-17-19-20(22)18(2)24-21(19)23/h17,20,22H,2-16H2,1H3/b19-17+/t20-/m1/s1	undp	1	Others	-	-	0.258754	0.168546	0.148368	0.239763	0.34184	0.193472	0.502077	0.356083	0.445104	0.420178	0.255193	0.18635
ms002647	Positive	[M+H]+	243.065	149.024	242.057	C14H10O4	2-(2,4-Dihydroxyphenyl)-6-hydroxybenzofuran|6-hydroxy-2-(2',4'-dihydroxyphenyl)benzofuran	InChI=1S/C14H10O4/c15-9-3-4-11(12(17)6-9)14-5-8-1-2-10(16)7-13(8)18-14/h1-7,15-17H	undp	1	Stilbene	-	-	0.29501	0.303281	0.385994	0.308795	0.230494	0.311552	0.250896	0.383237	0.328095	0.289495	0.208712	0.325338
ms003530	Positive	[M+H]+	538.229	341.139	537.221	C26H35NO11	6-O-Methyldeacetylisoipecoside; 6-O-Methyl-N-deacetylisoipecoside	InChI=1S/C26H35NO11/c1-4-13-15(8-17-14-9-18(29)19(34-2)7-12(14)5-6-27-17)16(24(33)35-3)11-36-25(13)38-26-23(32)22(31)21(30)20(10-28)37-26/h4,7,9,11,13,15,17,20-23,25-32H,1,5-6,8,10H2,2-3H3/t13-,15+,17+,20-,21-,22+,23-,25+,26+/m1/s1	kegg	1	Alkaloids	-	-	0.295266	0.283837	0.298124	0.233356	0.316221	0.304791	0.368607	0.400038	0.333365	0.314316	0.280979	0.286694
ms005441	Positive	[M+H]+	346.332	88.0758	345.324	C20H43NO3	(2S,3S,4R)-2-Amino-1,3,4-eicosanetriol	InChI=1S/C20H43NO3/c1-2-3-4-5-6-7-8-9-10-11-12-13-14-15-16-19(23)20(24)18(21)17-22/h18-20,22-24H,2-17,21H2,1H3/t18-,19+,20-/m0/s1	undp	1	Lipids	-	-	0.272463	0.327568	0.278586	0.212766	0.462268	0.280116	0.316853	0.295423	0.226542	0.417878	0.408694	0.304607
ms003529P	Positive	[M+H]+	273.149	151.039	272.141	C17H20O3	stilbostemin W	InChI=1S/C17H20O3/c1-11-14(12(2)16(19)10-15(11)18)9-8-13-6-4-5-7-17(13)20-3/h4-7,10,18-19H,8-9H2,1-3H3	undp	1	Others	-	-	0.334321	0.332205	0.323741	0.28777	0.27719	0.285654	0.336437	0.308929	0.302581	0.357596	0.336437	0.327973
ms001544	Positive	[M+H]+	522.182	181.05	521.174	C21H31NO14	julibrine I	InChI=1S/C21H31NO14/c1-7-11(24)9(6-32-2)8(3-22-7)5-33-21-18(14(27)12(25)10(4-23)34-21)36-20(31)17-15(28)13(26)16(29)19(30)35-17/h3,10,12-19,21,23-30H,4-6H2,1-2H3/t10-,12-,13+,14+,15+,16-,17+,18-,19-,21-/m1/s1	undp	1	Alkaloids	-	-	0.529582	0.467522	0.591643	0.326024	0.303269	0.324369	0.19156	0.191146	0.182044	0.230451	0.306165	0.181216
ms003515	Positive	[M+H]+	275.091	107.049	274.084	C15H14O5	Apiforol	InChI=1S/C15H14O5/c16-9-3-1-8(2-4-9)13-7-12(19)15-11(18)5-10(17)6-14(15)20-13/h1-6,12-13,16-19H,7H2/t12?,13-/m0/s1	kegg	1	Flavones	-	-	0.400097	0.375423	0.37881	0.330914	0.297533	0.292695	0.293179	0.313014	0.307692	0.293662	0.288824	0.282051
ms004907	Negative	[M-H]-	553.294	517.317	554.302	C31H42N2O7	4beta-hydroxybatrachotoxin	InChI=1S/C31H42N2O7/c1-17-15-32-18(2)24(17)26(36)39-19(3)20-8-9-29-22-7-6-21-25(35)30(37)11-10-27(21,4)31(22,40-30)23(34)14-28(20,29)16-33(5)12-13-38-29/h7-8,15,19,21,23,25,32,34-35,37H,6,9-14,16H2,1-5H3/t19-,21+,23+,25+,27-,28-,29-,30+,31-/m0/s1	undp	1	Others	-	-	0.130189	0.123883	0.130189	0.13794	0.124672	0.132685	0.888071	0.704151	1.22832	0.0987914	0.094062	0.0842091
ms003930	Positive	[M+H]+	487.194	203.085	486.187	C26H30O9	3'-(3-methyl-2-butenyl)-4'-O-beta-D-glucopyranosyl-4,2'-dihydroxychalcone	InChI=1S/C26H30O9/c1-14(2)3-9-18-20(34-26-25(33)24(32)23(31)21(13-27)35-26)12-10-17(22(18)30)19(29)11-6-15-4-7-16(28)8-5-15/h3-8,10-12,21,23-28,30-33H,9,13H2,1-2H3/b11-6+/t21-,23-,24+,25-,26-/m1/s1	undp	1	Chalcones	-	-	0.144128	0.218611	0.140259	0.140259	0.131553	0.138325	0.364674	0.383053	0.383053	0.740956	0.568775	0.647127
ms005929	Positive	[M+H]+	311.258	69.0701	310.25	C19H34O3	(+)-(9R,10E,12Z)-9-methoxyoctadeca-10,12-dienoic acid	InChI=1S/C19H34O3/c1-3-4-5-6-7-9-12-15-18(22-2)16-13-10-8-11-14-17-19(20)21/h7,9,12,15,18H,3-6,8,10-11,13-14,16-17H2,1-2H3,(H,20,21)/b9-7-,15-12+/t18-/m0/s1	undp	1	Free fatty acids	-	-	0.872043	0.76945	0.692505	0.280137	0.364776	0.430322	0.175834	0.255343	0.181248	0	0	0
ms003010	Positive	[M+H]+	149.096	103.055	148.088	C10H12O	1-phenyl-3-butanone|4-Ph-2-butanone|4-phenyl-2-butanone|4-phenyl-butan-2-one|benzyl acetone|benzylacetone|PhCH2CH2COCH3	InChI=1S/C10H12O/c1-9(11)7-8-10-5-3-2-4-6-10/h2-6H,7-8H2,1H3	undp	1	Phenolic acids	-	-	0.440826	0.366514	0.422936	0	0	0	0.449541	0.441284	0.281193	0.477064	0.550459	0.614679
ms002794	Negative	[M-H]-	489.161	267.071	490.169	C21H30O13	(1S,4aS,7aR)-7-methyl-1-[(2S,3R,4S,5S,6R)-3,4,5-trihydroxy-6-(hydroxymethyl)oxan-2-yl]oxy-4a-[(2S,3R,4R,5R,6S)-3,4,5-trihydroxy-6-methyloxan-2-yl]oxy-1,7a-dihydrocyclopenta[c]pyran-5-one	InChI=1S/C21H30O13/c1-7-5-10(23)21(34-20-17(29)14(26)12(24)8(2)31-20)3-4-30-18(11(7)21)33-19-16(28)15(27)13(25)9(6-22)32-19/h3-5,8-9,11-20,22,24-29H,6H2,1-2H3	massbank	1	Others	-	-	0	0	0	0.34171	0.217591	0.347839	0.778425	0.427521	0.406068	0.550107	0.508734	0.533252
ms004918N	Negative	[M-H]-	599.32	517.317	600.328	C34H48O9	(20R,22S)-1-oxo-witha-2,5,24-trienolide-20-beta-ol 20-beta-D-glucopyranoside|glucosomniferanolide	InChI=1S/C34H48O9/c1-17-15-26(42-30(40)18(17)2)34(5,43-31-29(39)28(38)27(37)23(16-35)41-31)24-12-11-21-20-10-9-19-7-6-8-25(36)33(19,4)22(20)13-14-32(21,24)3/h6,8-9,20-24,26-29,31,35,37-39H,7,10-16H2,1-5H3/t20-,21-,22-,23+,24-,26-,27+,28-,29+,31-,32-,33-,34+/m0/s1	undp	1	Terpenoids	-	-	0.182278	0.159494	0.149367	0.15865	0.134177	0.163713	0.945148	0.798312	1.173	0.132489	0.113924	0.0817722
ms004449	Positive	[M+H]+	501.322	203.085	500.314	C30H44O6	Cucurbitacin L	InChI=1S/C30H44O6/c1-25(2,35)13-12-22(32)30(8,36)21-11-14-27(5)20-10-9-17-18(15-19(31)24(34)26(17,3)4)29(20,7)23(33)16-28(21,27)6/h9,15,18,20-21,31,35-36H,10-14,16H2,1-8H3/t18-,20+,21+,27+,28-,29+,30-/m1/s1	undp	1	Terpenoids	-	-	0.0375544	0.0535837	0.0350355	0.100527	0.0643462	0.0787726	1.1564	0.833524	1.4518	0.168308	0.154797	0.0822075
ms002824	Positive	[M+H]+	209.044	121.065	208.037	C10H8O5	3-[(1-Carboxyvinyl)oxy]benzoic acid	InChI=1S/C10H8O5/c1-6(9(11)12)15-8-4-2-3-7(5-8)10(13)14/h2-5H,1H2,(H,11,12)(H,13,14)	mzcloud	1	Phenolic acids	-	-	0.215139	0.341434	0.261355	0.390837	0.322311	0.378884	0.276892	0.383665	0.410359	0.422311	0.406375	0.434263
ms001191P	Positive	[M+H]+	120.081	103.054	119.073	C8H9N	Indoline	InChI=1S/C8H9N/c1-2-4-8-7(3-1)5-6-9-8/h1-4,9H,5-6H2	massbank	1	Alkaloids	-	-	0.204802	0.192074	0.210876	0.668209	0.659531	0.647961	0.439688	0.44258	0.390512	0.123518	0.147237	0.132774
ms002455	Negative	[M-H]-	429.14	193.051	430.148	C19H26O11	acetophenone-2-O-[beta-D-apiofuranosyl-1''->6'-O-beta-D-glucopyranoside]	InChI=1S/C19H26O11/c1-9(21)10-4-2-3-5-11(10)29-17-15(24)14(23)13(22)12(30-17)6-27-18-16(25)19(26,7-20)8-28-18/h2-5,12-18,20,22-26H,6-8H2,1H3/t12-,13-,14+,15-,16+,17-,18-,19-/m1/s1	undp	1	Phenolic acids	-	-	0.444695	0.401806	0.395034	0.352144	0.334086	0.440181	0.266366	0.334086	0.37246	0.329571	0.354402	0.268623
ms006750	Positive	[M+H]+	296.258	81.0701	295.251	C18H33NO2	(7E)-9-ketooctadec-7-enamide|7(E)-9-keto-octadec-7-enamide	InChI=1S/C18H33NO2/c1-2-3-4-5-6-8-11-14-17(20)15-12-9-7-10-13-16-18(19)21/h12,15H,2-11,13-14,16H2,1H3,(H2,19,21)/b15-12+	undp	1	Free fatty acids	-	-	0.330396	0.435022	0.34141	0.330396	0.180892	0.261564	0.363436	0.330396	0.371696	0.490088	0.60022	0.266795
ms006271	Positive	[M+H]+	520.34	184.074	519.332	C26H50NO7P	1-(9Z,12Z-Octadecadienoyl-2-hydroxy-sn-glycero-3-phosphocholine	InChI=1S/C26H50NO7P/c1-5-6-7-8-9-10-11-12-13-14-15-16-17-18-19-20-26(29)32-23-25(28)24-34-35(30,31)33-22-21-27(2,3)4/h9-10,12-13,25,28H,5-8,11,14-24H2,1-4H3/b10-9-,13-12-/t25-/m1/s1	massbank	1	LPC	-	-	0.27534	0.290469	0.265507	0.431165	0.416793	0.451589	0.402421	0.45764	0.458396	0.281392	0.28593	0.306354
ms007244	Negative	[M-H]-	269.082	225.222	270.09	C16H14O4	4'-O-(Arabinosylgalactoside)-Butein	InChI=1S/C16H14O4/c1-10-2-5-12(15(19)8-10)13(17)6-3-11-4-7-14(18)16(20)9-11/h2-9,18-20H,1H3/b6-3+	undp	1	Others	-	-	0.45082	0.33265	0.403005	0.332992	0.344945	0.262978	0.423497	0.39959	0.396175	0.348361	0.39276	0.275615
ms002954	Negative	[M-H]-	407.171	165.056	408.179	C21H28O8	1beta,5alpha,8betaH-eudesman-2,4(15),7(11)-trien-8alpha,12-olide-1-O-beta-D-glucopyranoside|sarcaglaboside B	InChI=1S/C21H28O8/c1-9-4-5-15(29-20-18(25)17(24)16(23)14(8-22)28-20)21(3)7-13-11(6-12(9)21)10(2)19(26)27-13/h4-5,12-18,20,22-25H,1,6-8H2,2-3H3/t12-,13-,14+,15-,16+,17-,18+,20-,21+/m0/s1	undp	1	Others	-	-	0.432982	0.60994	0.530873	0.294051	0.344127	0.265813	0.421687	0.235316	0.370858	0.294804	0.322666	0.295557
ms002552	Negative	[M-H]-	407.078	255.03	408.085	C22H16O8	9-[(2,3-Dihydro-6-hydroxy-2-(hydroxymethyl)-3-benzofuranyl)oxy]3,10-dihydroxy-6H-dibenzo[b,d]pyran-6-one	InChI=1S/C22H16O8/c23-9-18-21(13-4-2-11(25)8-17(13)28-18)29-15-6-5-14-19(20(15)26)12-3-1-10(24)7-16(12)30-22(14)27/h1-8,18,21,23-26H,9H2/t18-,21+/m0/s1	undp	1	Lignans	-	-	0.376369	0.272046	0.232277	0.338329	0.507205	0.390202	0.390778	0.340058	0.38098	0.482997	0.364265	0.348127
ms002520	Negative	[M-H]-	343.14	181.087	344.148	C16H24O8	1-O-beta-D-Glucopyranoside-6-(1-Methylpropyl)-1,2,4-benzenetriol	InChI=1S/C16H24O8/c1-3-7(2)9-4-8(18)5-10(19)15(9)24-16-14(22)13(21)12(20)11(6-17)23-16/h4-5,7,11-14,16-22H,3,6H2,1-2H3/t7-,11+,12+,13+,14-,16-/m0/s1	undp	1	Saccharides and Alcohols	-	-	0.522558	0.542032	0.545278	0.395975	0.425187	0.399221	0.286271	0.285622	0.262253	0.270367	0.243427	0.250243
ms000555	Negative	[M-H]-	365.11	191.056	366.117	C14H22O11	holmioside	InChI=1S/C14H22O11/c15-3-4-6(16)8(18)10(20)13(24-4)25-12-5-7(17)9(19)11(21)14(5,22)1-2-23-12/h1-2,4-13,15-22H,3H2/t4-,5+,6-,7-,8+,9+,10-,11-,12+,13+,14+/m1/s1	undp	1	Others	-	-	0.17995	0.227068	0.210777	0.423559	0.473684	0.401003	0.516291	0.601504	0.548872	0.26817	0.421053	0.229323
ms005966	Positive	[M+H]+	506.324	184.074	505.317	C25H48NO7P	2-[(11Z,14Z)-icosadienoyl]-sn-glycero-3-phosphoethanolamine	InChI=1S/C25H48NO7P/c1-2-3-4-5-6-7-8-9-10-11-12-13-14-15-16-17-18-19-25(28)33-24(22-27)23-32-34(29,30)31-21-20-26/h6-7,9-10,24,27H,2-5,8,11-23,26H2,1H3,(H,29,30)/b7-6-,10-9-/t24-/m1/s1	manualdata	1	LPE	-	-	0.2087	0.233688	0.227672	0.407219	0.384081	0.388709	0.513651	0.534475	0.518279	0.374826	0.388709	0.416474
ms002253	Positive	[M+H]+	289.071	127.039	288.063	C15H12O6	3,7,3',4'-Tetrahydroxyflavanone	InChI=1S/C15H12O6/c16-8-2-3-9-12(6-8)21-15(14(20)13(9)19)7-1-4-10(17)11(18)5-7/h1-6,14-18,20H/t14-,15+/m0/s1	massbank	1	Flavanols	-	-	0.509085	0.451792	0.286463	0.333934	0.188247	0.3945	0.289736	0.392863	0.509085	0.698969	0.284826	0.289736
ms002665	Positive	[M+H]+	415.254	89.0598	414.246	C18H38O10	Nonaethylene glycol	InChI=1S/C18H38O10/c19-1-3-21-5-7-23-9-11-25-13-15-27-17-18-28-16-14-26-12-10-24-8-6-22-4-2-20/h19-20H,1-18H2	massbank	1	Others	-	-	0.486743	0.492679	0.470914	0.366047	0.439256	0.397705	0.401662	0.445192	0.399683	0.259201	0.338346	0.207756
ms002622	Positive	[M+H]+	409.183	287.056	408.175	C16H28N2O10	N-(1-Deoxyfructopyranos-1-yl)isoleucylaspartic acid	InChI=1S/C16H28N2O10/c1-3-7(2)11(14(24)18-8(15(25)26)4-10(20)21)17-6-16(27)13(23)12(22)9(19)5-28-16/h7-9,11-13,17,19,22-23,27H,3-6H2,1-2H3,(H,18,24)(H,20,21)(H,25,26)/t7-,8-,9+,11-,12+,13-,16+/m0/s1	undp	1	Amino acids and derivatives	-	-	0.316957	0.544666	0.243557	0.448745	0.498791	0.321962	0.611394	0.288598	0.285261	0.479606	0.222704	0.458754
ms002613N	Negative	[M-H]-	429.154	193.051	430.161	C23H26O8	10-beta-D-glucopyranosyloxy-7-hydroxymethyl-9-methoxy-5H-dibenzo[a,c][7]annulene|subavenoside D	InChI=1S/C23H26O8/c1-29-17-8-15-13(10-24)7-6-12-4-2-3-5-14(12)16(15)9-18(17)30-23-22(28)21(27)20(26)19(11-25)31-23/h2-5,7-9,19-28H,6,10-11H2,1H3/t19-,20-,21+,22-,23-/m1/s1	undp	1	Others	-	-	0.465843	0.483039	0.46428	0.361107	0.409567	0.234485	0.478349	0.325152	0.329842	0.312647	0.442395	0.465843
ms002820	Negative	[M-H]-	387.166	59.0139	388.174	C18H28O9	8-epi-loganin	InChI=1S/C18H28O9/c1-7-10(20)5-9-8(17(24)25-2)3-4-11(13(7)9)26-18-16(23)15(22)14(21)12(6-19)27-18/h3,7,9-16,18-23H,4-6H2,1-2H3/t7-,9-,10+,11-,12-,13-,14-,15+,16-,18-/m1/s1	undp	1	Others	-	-	0.444406	0.451323	0.366592	0.503199	0.380425	0.427114	0.404634	0.499741	0.37005	0.30607	0.382155	0.297423
ms002817	Negative	[M-H]-	281.14	178.027	282.147	C15H22O5	1,10-Epoxy-8,9-dihydroxy-4-germacren-12,6alpha-olide	InChI=1S/C15H22O5/c1-7-4-5-10-15(3,20-10)13(17)12(16)11-8(2)14(18)19-9(11)6-7/h6,8-13,16-17H,4-5H2,1-3H3/b7-6-/t8-,9-,10+,11-,12+,13-,15-/m0/s1	undp	1	Others	-	-	0.444512	0.399153	0.444512	0.38101	0.387058	0.359843	0.402177	0.399153	0.402177	0.405201	0.426368	0.417297
ms005982	Positive	[M+H]+	293.211	81.07	292.203	C18H28O3	17beta-Hydroxy-2-oxa-5alpha-androstan-3-one	InChI=1S/C18H28O3/c1-17-8-7-14-12(13(17)5-6-15(17)19)4-3-11-9-16(20)21-10-18(11,14)2/h11-15,19H,3-10H2,1-2H3/t11-,12-,13-,14-,15-,17-,18-/m0/s1	kegg	1	Others	-	-	0.83798	0.783814	0.982954	0.420583	0.438107	0.423769	0.200733	0.216664	0.187988	0.136371	0.118687	0.132069
ms003627N	Negative	[M-H]-	373.187	89.0244	374.195	C18H30O8	dictamnoside N	InChI=1S/C18H30O8/c1-17(24)6-5-11-10(17)4-3-9(20)7-18(11,2)26-16-15(23)14(22)13(21)12(8-19)25-16/h3-4,9-16,19-24H,5-8H2,1-2H3/t9-,10-,11+,12-,13-,14+,15-,16+,17-,18+/m1/s1	undp	1	Others	-	-	0.397863	0.25641	0.406838	0.370085	0.57265	0.375214	0.28547	0.444444	0.589744	0.298291	0.491453	0.426496
ms002918	Negative	[M-H]-	237.04	134.038	238.048	C11H10O6	O-caffeoylglycolic acid	InChI=1S/C11H10O6/c12-8-3-1-7(5-9(8)13)2-4-11(16)17-6-10(14)15/h1-5,12-13H,6H2,(H,14,15)/b4-2+	undp	1	Phenolic acids	-	-	0.465673	0.442825	0.513546	0.344903	0.325318	0.373191	0.441736	0.435208	0.443913	0.402568	0.389511	0.43412
ms005437	Positive	[M+H]+	328.248	105.021	327.24	C18H33NO4	9-Nitrooleate	InChI=1S/C18H33NO4/c1-2-3-4-5-6-8-11-14-17(19(22)23)15-12-9-7-10-13-16-18(20)21/h14H,2-13,15-16H2,1H3,(H,20,21)/b17-14+	mzcloud	1	Free fatty acids	-	-	0.851833	0.889249	0.994013	0.507608	0.492642	0.407832	0.169618	0.187079	0.175854	0.113245	0.132203	0.130955
ms002636	Negative	[M-H]-	281.067	193.051	282.075	C13H14O7	Feruloyl Lactate	InChI=1S/C13H14O7/c1-19-11-4-2-8(6-9(11)14)3-5-12(16)20-7-10(15)13(17)18/h2-6,10,14-15H,7H2,1H3,(H,17,18)/b5-3+	massbank	1	Phenolic acids	-	-	0.408107	0.451931	0.449192	0.449192	0.451931	0.42728	0.421802	0.394412	0.416324	0.421802	0.353328	0.408107
ms005175	Positive	[M+H]+	240.196	95.0857	239.188	C14H25NO2	calvine	InChI=1S/C14H25NO2/c1-2-3-4-6-12-7-5-8-13-11-14(16)17-10-9-15(12)13/h12-13H,2-11H2,1H3/t12-,13-/m1/s1	undp	1	Alkaloids	-	-	0.326087	0.474879	0.483092	0.404831	0.21401	0.246377	0.330435	0.307246	0.384058	0.628019	0.57971	0.763285
ms005359	Positive	[M+H]+	272.258	104.071	271.251	C16H33NO2	Myristoyl Ethanolamide	InChI=1S/C16H33NO2/c1-2-3-4-5-6-7-8-9-10-11-12-13-16(19)17-14-15-18/h18H,2-15H2,1H3,(H,17,19)	massbank	1	Others	-	-	0.42905	0.358768	0.45917	1.66667	0.356091	0.203481	0.238286	0.352744	0.431727	0.15328	0.264391	0.25502
ms001133	Positive	[M+H]+	386.109	163.039	385.101	C16H19NO10	Zeanoside A	InChI=1S/C16H19NO10/c18-5-8-11(21)12(22)13(23)14(27-8)26-7-3-1-2-6-10(7)17-15(24)16(6,25)4-9(19)20/h1-3,8,11-14,18,21-23,25H,4-5H2,(H,17,24)(H,19,20)/t8-,11-,12+,13-,14-,16-/m0/s1	undp	1	Alkaloids	-	-	0.405914	0.516146	0.470756	0.54727	0.556348	0.47724	0.369602	0.412398	0.470756	0.303463	0.282713	0.363118
ms002875	Positive	[M+H]+	503.307	133.086	502.299	C22H46O12	PEG n11	InChI=1S/C22H46O12/c23-1-3-25-5-7-27-9-11-29-13-15-31-17-19-33-21-22-34-20-18-32-16-14-30-12-10-28-8-6-26-4-2-24/h23-24H,1-22H2	mzcloud	1	Others	-	-	0.599064	0.586583	0.549142	0.278315	0.414977	0.259594	0.386895	0.321373	0.692668	0.349454	0.336973	0.402496
ms000622	Negative	[M-H]-	189.041	127.004	190.048	C7H10O6	3-Dehydroquinate; 3-Dehydroquinic acid; 5-Dehydroquinate; 5-Dehydroquinic acid	InChI=1S/C7H10O6/c8-3-1-7(13,6(11)12)2-4(9)5(3)10/h3,5,8,10,13H,1-2H2,(H,11,12)/t3-,5+,7-/m1/s1	kegg	1	Organic acids	-	-	0.474213	0.562478	0.550363	0.496712	0.51748	0.456906	0.361717	0.427484	0.261336	0.449983	0.430945	0.349602
ms002248P	Positive	[M+H]+	487.145	163.039	486.137	C21H26O13	Leucoglycodrin	InChI=1S/C21H26O13/c22-6-11(24)17-18(29)21(20(30)33-17)10(5-13(25)34-21)8-1-3-9(4-2-8)31-19-16(28)15(27)14(26)12(7-23)32-19/h1-4,10-12,14-19,22-24,26-29H,5-7H2/t10-,11+,12+,14+,15-,16+,17-,18+,19+,21-/m1/s1	undp	1	Others	-	-	0.630452	0.557758	0.572297	0.401798	0.385937	0.490352	0.285488	0.344964	0.323817	0.474491	0.399154	0.499603
ms000420	Positive	[M+H]+	112.076	70.0652	111.068	C6H9NO	N-Vinyl-2-pyrrolidone	InChI=1S/C6H9NO/c1-2-7-5-3-4-6(7)8/h2H,1,3-5H2	mzcloud	1	Alkaloids	-	-	0.341291	0.329897	0.278893	0.558871	0.487249	0.400434	0.558871	0.580575	0.527401	0.529029	0.392295	0.404775
ms003388	Positive	[M+H]+	476.213	115.04	475.205	C26H29N5O2S	MMV676406	InChI=1S/C26H29N5O2S/c1-18(2)31-25-21(16-28-31)20(15-22(29-25)19-7-4-3-5-8-19)26(32)27-17-23(24-9-6-14-34-24)30-10-12-33-13-11-30/h3-9,14-16,18,23H,10-13,17H2,1-2H3,(H,27,32)	massbank	1	Alkaloids	-	-	0.33779	0.315271	0.323716	0.560169	0.734694	0.705137	0.502463	0.486981	0.405348	0.326531	0.353272	0.409571
ms002232	Positive	[M+H]+	685.197	181.05	684.19	C30H36O18	4,4'-O-di-beta-D-glucopyranosyl rosmarinic acid	InChI=1S/C30H36O18/c31-10-19-22(36)24(38)26(40)29(47-19)45-16-4-1-12(7-14(16)33)3-6-21(35)44-18(28(42)43)9-13-2-5-17(15(34)8-13)46-30-27(41)25(39)23(37)20(11-32)48-30/h1-8,18-20,22-27,29-34,36-41H,9-11H2,(H,42,43)/b6-3+/t18-,19+,20+,22+,23+,24-,25-,26+,27+,29+,30+/m0/s1	undp	1	Phenolic acids	-	-	0.414917	0.333445	0.642533	0.409877	0.547623	0.724005	0.220057	0.440954	0.319167	0.516546	0.38636	0.507307
ms006156	Positive	[M+H]+	300.29	104.071	299.282	C18H37NO2	iso-6-canavaline|iso-6-Carnavalin	InChI=1S/C18H37NO2/c1-15(20)11-9-7-5-3-4-6-8-10-12-17-13-14-18(21)16(2)19-17/h15-21H,3-14H2,1-2H3/t15-,16+,17+,18+/m0/s1	undp	1	Alkaloids	-	-	0.447471	0.387549	0.411673	1.85214	0.421012	0.229572	0.232685	0.368872	0.450584	0.242023	0.278599	0.284047
ms002047	Negative	[M-H]-	315.072	153.019	316.08	C13H16O9	2-hydroxy-3-O-beta-D-glucopyranosyl-benzoic acid|2-hydroxy-3-O-beta-D-glucopyranosylbenzoic acid|2-hydroxy-3-O-beta-glucopyranosyl-benzoic acid|pyrocatechuic acid 3-O-beta-D-glucoside	InChI=1S/C13H16O9/c14-4-7-9(16)10(17)11(18)13(22-7)21-6-3-1-2-5(8(6)15)12(19)20/h1-3,7,9-11,13-18H,4H2,(H,19,20)/t7-,9-,10+,11-,13-/m1/s1	undp	1	Phenolic acids	-	-	0.236287	0.209464	0.0970464	0.337553	0.337553	0.331525	0.910187	0.729355	0.720313	0.650995	0.482218	0.596745
ms003748	Positive	[M+H]+	317.196	81.07	316.188	C16H28O6	thujylalcohol-(beta-D-glucopyranoside)|thujylalcohol-<beta-D-glucopyranoside>	InChI=1S/C16H28O6/c1-7(2)16-4-9(16)8(3)10(5-16)21-15-14(20)13(19)12(18)11(6-17)22-15/h7-15,17-20H,4-6H2,1-3H3/t8-,9-,10-,11-,12-,13+,14-,15-,16+/m1/s1	undp	1	Saccharides and Alcohols	-	-	0.396712	0.375268	0.414582	0.489635	0.453896	0.496783	0.568263	0.575411	0.564689	0.428878	0.461044	0.471766
ms007105	Positive	[M+H]+	262.144	247.12	261.136	C15H19NO3	enokipodin J	InChI=1S/C15H19NO3/c1-8-10(17)7-9(13(19)12(8)16)15(4)6-5-11(18)14(15,2)3/h7H,5-6,16H2,1-4H3/t15-/m1/s1	undp	1	Quinones	-	-	1.1	0.108667	0.088	0.0873333	0.119333	0.112667	1.81333	1.7	0.0933333	0.204667	0.178	0.154667
ms000887	Negative	[M-H]-	171.03	109.03	172.038	C7H8O5	cis,cis-2,4-Dihydroxy-5-methyl-6-oxo-2,4-hexadienoate	InChI=1S/C7H8O5/c1-4(3-8)5(9)2-6(10)7(11)12/h2-3,8-9H,1H3,(H,11,12)/b4-3+,5-2-	kegg	1	Organic acids	-	-	0.618212	0.556948	0.673907	0.484545	0.47619	0.501253	0.506823	0.281259	0.470621	0.434419	0.420496	0.398218
ms002444P	Positive	[M+H]+	247.06	229.05	246.052	C13H10O5	2,3',4,6-Tetrahydroxybenzophenone	InChI=1S/C13H10O5/c14-8-3-1-2-7(4-8)13(18)12-10(16)5-9(15)6-11(12)17/h1-6,14-17H	massbank	1	Phenolic acids	-	-	0.580596	0.586962	0.44054	0.618793	0.575503	0.374332	0.599694	0.434174	0.634072	0.236822	0.508021	0.282659
ms002744	Negative	[M-H]-	319.046	109.03	320.054	C15H12O8	Flavanone base + 6O	InChI=1S/C15H12O8/c16-6-3-7(17)11-10(4-6)23-15(14(22)13(11)21)5-1-8(18)12(20)9(19)2-5/h1-4,14-20,22H	massbank	1	Flavanols	-	-	0.54058	0.407266	0.527395	0.480516	0.619689	0.536185	0.484911	0.51714	0.399941	0.512745	0.480516	0.404336
ms000943	Positive	[M+H]+	121.065	65.0387	120.057	C8H8O	Acetophenone	InChI=1S/C8H8O/c1-7(9)8-5-3-2-4-6-8/h2-6H,1H3	mzcloud	1	Others	-	-	0.446411	0.49065	0.42228	0.617334	0.601247	0.752061	0.476573	0.376031	0.49065	0.494671	0.518802	0.227227
ms002460	Positive	[M+H]+	301.071	139.039	300.063	C16H12O6	(2S)-3'-formyl-4',5,7-trihydroxyflavanone	InChI=1S/C16H12O6/c17-7-9-3-8(1-2-11(9)19)14-6-13(21)16-12(20)4-10(18)5-15(16)22-14/h1-5,7,14,18-20H,6H2/t14-/m0/s1	undp	1	Flavanone	-	-	0.627832	0.372499	0.562617	0.463137	0.481928	0.526141	0.536089	0.516193	0.507351	0.501824	0.375815	0.573671
ms002989	Negative	[M-H]-	415.161	89.0245	416.169	C19H28O10	benzyl-O-alpha-L-rhamnopyranosyl (1->6)-beta-D-glucopyranoside	InChI=1S/C19H28O10/c1-9-12(20)14(22)16(24)18(28-9)27-8-11-13(21)15(23)17(25)19(29-11)26-7-10-5-3-2-4-6-10/h2-6,9,11-25H,7-8H2,1H3/t9-,11-,12-,13-,14+,15+,16+,17-,18+,19-/m0/s1	undp	1	Saccharides and Alcohols	-	-	0.672369	0.499448	0.513245	0.599706	0.538079	0.485651	0.511405	0.462656	0.506806	0.504967	0.383554	0.405629
ms002534N	Negative	[M-H]-	451.125	289.072	452.132	C21H24O11	(-)-catechin 7-O-beta-D-glucopyranoside|(-)-epicatechin 7-O-beta-D-glucopyranoside|epicatechin 7-O-beta-D-glucoside|epicatechin-7-O-beta-D-glucopyranoside	InChI=1S/C21H24O11/c22-7-16-17(27)18(28)19(29)21(32-16)30-9-4-12(24)10-6-14(26)20(31-15(10)5-9)8-1-2-11(23)13(25)3-8/h1-5,14,16-29H,6-7H2/t14-,16-,17-,18+,19-,20-,21-/m1/s1	undp	1	Flavanols	-	-	0.478377	0.428626	0.520475	0.884041	0.562572	0.979717	0	0	0	0.792193	0.746269	0.769231
ms002143	Positive	[M+H]+	247.133	229.123	246.125	C15H18O3	8beta,9-dihydro-onoseriolide	InChI=1S/C15H18O3/c1-7-8-3-12(8)15(2)5-13-9(4-11(7)15)10(6-16)14(17)18-13/h8,11-13,16H,1,3-6H2,2H3/t8-,11+,12-,13+,15-/m1/s1	undp	1	Others	-	-	0.609988	0.750754	0.48151	0.566417	0.491565	0.31058	0.624511	0.499386	0.373143	0.641269	0.499386	0.41001
ms001294	Positive	[M+H]+	209.081	131.05	208.073	C11H12O4	3,4-Dimethoxycinnamic acid	InChI=1S/C11H12O4/c1-14-9-5-3-8(4-6-11(12)13)7-10(9)15-2/h3-7H,1-2H3,(H,12,13)/b6-4+	mzcloud	1	Phenolic acids	-	-	0.584634	0.630061	0.675489	0.497729	0.566858	0.468102	0.430575	0.545131	0.396998	0.519455	0.52143	0.52143
ms001525	Negative	[M-H]-	279.109	59.0139	280.116	C11H20O8	4-O-beta-Xylopyranosyl-D-digitoxose	InChI=1S/C11H20O8/c1-4-10(5(12)2-7(14)18-4)19-11-9(16)8(15)6(13)3-17-11/h4-16H,2-3H2,1H3/t4-,5+,6+,7+,8+,9-,10+,11-/m0/s1	undp	1	Saccharides and Alcohols	-	-	0.461071	0.444506	0.491441	0.563225	0.557703	0.601877	0.54942	0.618443	0.577029	0.621204	0.485919	0.485919
ms005977	Positive	[M+H]+	288.253	106.087	287.246	C16H33NO3	Lauryl diethanolamide	InChI=1S/C16H33NO3/c1-2-3-4-5-6-7-8-9-10-11-16(20)17(12-14-18)13-15-19/h18-19H,2-15H2,1H3	massbank	1	Alkaloids	-	-	1.32343	0.211104	0.231117	0.280181	0.288573	0.222724	1.2621	1.26533	0.451904	0.272111	0.345384	0.342156
ms002819	Positive	[M+H]+	193.086	105.07	192.078	C11H12O3	Myristicin	InChI=1S/C11H12O3/c1-3-4-8-5-9(12-2)11-10(6-8)13-7-14-11/h3,5-6H,1,4,7H2,2H3	mzcloud	1	Others	-	-	0.412675	0.5183	0.474085	0.881847	0.653402	0.840088	0.501105	0.422501	0.520757	0.454434	0.451977	0.447065
ms001881	Negative	[M-H]-	489.161	89.0245	490.169	C21H30O13	(3S,4R,4aS)-3-[(2S,3R,4S,5S,6R)-6-[[(2R,3R,4R)-3,4-dihydroxy-4-(hydroxymethyl)oxolan-2-yl]oxymethyl]-3,4,5-trihydroxyoxan-2-yl]oxy-4-ethenyl-4,4a,5,6-tetrahydro-3H-pyrano[3,4-c]pyran-8-one	InChI=1S/C21H30O13/c1-2-9-10-3-4-29-17(27)11(10)5-30-18(9)34-19-15(25)14(24)13(23)12(33-19)6-31-20-16(26)21(28,7-22)8-32-20/h2,5,9-10,12-16,18-20,22-26,28H,1,3-4,6-8H2	massbank	1	Others	-	-	0.598939	0.543594	0.611827	0.482942	0.407885	0.570887	0.332828	0.363912	0.326005	0.698256	0.879454	0.849128
ms007778	Positive	[M+H]+	329.16	129.018	328.152	C16H24O7	3-hydroxy-3-[(4,7,7-trimethyl-3-bicyclo[2.2.1]heptanyl)oxycarbonyl]pentanedioic acid	InChI=1S/C16H24O7/c1-14(2)9-4-5-15(14,3)10(6-9)23-13(21)16(22,7-11(17)18)8-12(19)20/h9-10,22H,4-8H2,1-3H3,(H,17,18)(H,19,20)	mzcloud	1	Organic acids	-	-	0.34106	0.463576	0.460265	0.731788	0.890728	0.807947	0.357616	0.47351	0.506623	0.645695	0.569536	0.430464
ms007886	Positive	[M+H]+	319.284	89.0598	318.276	C18H38O4	(2R,3S,4S)-1,2,3,4-Octadecanetetrol|Octadecan-1,2,3,4-tetrol|octadecane-1,2,3,4-tetraol	InChI=1S/C18H38O4/c1-2-3-4-5-6-7-8-9-10-11-12-13-14-16(20)18(22)17(21)15-19/h16-22H,2-15H2,1H3/t16-,17+,18-/m0/s1	undp	1	Alcohols and polyols	-	-	0.630863	0.659265	0.647216	0.538773	0.370944	0.565453	0.614511	0.556847	0.560289	0.537051	0.812462	0.328772
ms005602	Positive	[M+H]+	223.133	95.0493	222.125	C13H18O3	volvalerenic acid C	InChI=1S/C13H18O3/c1-8-2-3-9-6-11(9)7-10(13(15)16)4-5-12(8)14/h7,9,11-12,14H,1-6H2,(H,15,16)/b10-7-/t9-,11-,12+/m1/s1	undp	1	Others	-	-	1.16086	1.6096	1.57058	0.855526	0.899424	0.84382	0	0	0	0	0	0
ms007856	Positive	[M+H]+	392.271	145.102	391.263	C25H33N3O	Vitamycin A	InChI=1S/C25H33N3O/c1-5-6-8-16(2)18-10-11-19-20(17(18)3)15-27-22(19)13-24-25(29-4)14-23(28-24)21-9-7-12-26-21/h7,9,12-18,26-27H,5-6,8,10-11H2,1-4H3/b24-13+/t16-,17+,18+/m0/s1	undp	1	Vitamin	-	-	0.471542	0.984921	0.932624	0.923908	0.302449	0.958773	0.407914	0.423603	0.426218	0.517737	0.131613	0.554345
ms001552	Positive	[M+H]+	163.039	117.034	162.031	C9H6O3	1-benzofuran-2-carboxylic acid|2-benzofuran-carboxylic acid|2-benzofurancarboxylic acid|2-benzofuranecarboxylic acid|benzofuran-2-carboxylic acid|Benzofurane-2-carboxylic acid|benzo[b]furan-2-carboxylic acid	InChI=1S/C9H6O3/c10-9(11)8-5-6-3-1-2-4-7(6)12-8/h1-5H,(H,10,11)	undp	1	Organic acids	-	-	0.937806	0.84476	0.577865	0.695397	0.719882	0.462782	0.467679	0.364838	0.394221	0.55093	0.543585	0.479922
ms002925	Positive	[M+H]+	135.117	107.086	134.109	C10H14	1,4-dimethyl-2-ethyl benzene|1,4-Dimethyl-2-ethylbenzene|2-ethyl-1,4-dimethyl-benzene|2-ethyl-1,4-dimethylbenzene|2-ethyl-4-methyltoluene|Ethyl-2,5-dimethylbenzene|ethyl-p-xylene	InChI=1S/C10H14/c1-4-10-7-8(2)5-6-9(10)3/h5-7H,4H2,1-3H3	undp	1	Others	-	-	0.656389	0.455501	0.525578	0.560617	0.449661	0.513899	0.603831	0.797711	0.645877	0.659893	0.517402	0.662228
ms002231	Negative	[M-H]-	573.104	285.041	574.112	C30H22O12	(2S,2'R,3R,3'R)-3",4',4"',5,5",5"',7,7"-octahydroxy-3,8"-biflavanone|2S,3R,2'S,3'R-2'-(3,4-dihydroxyphenyl)-5,7,3',5',7'-pentahydroxy-2-(4-hydroxyphenyl)-2,3,2',3'-tetrahydro-[3,8']bichromenyl-4,4'-dione|GB 2|GB-2|GB2|GK-3|II-3,II-3',4',I-4',I-5,7,II-5,7-octahydroxy-I-3,II-8-biflavanone|naringenin I-3,II-8-dihydroquercetin	InChI=1S/C30H22O12/c31-13-4-1-11(2-5-13)28-24(25(38)21-17(35)8-14(32)9-20(21)41-28)22-18(36)10-19(37)23-26(39)27(40)29(42-30(22)23)12-3-6-15(33)16(34)7-12/h1-10,24,27-29,31-37,40H/t24-,27-,28+,29+/m0/s1	undp	1	Flavanone	-	-	0.520419	0.470293	0.504202	0.504202	0.490933	0.489459	0.74156	0.659	0.75188	0.623618	0.703229	0.706177
ms003138	Negative	[M-H]-	319.083	163.04	320.09	C16H16O7	p-coumaroyl shikimic acid	InChI=1S/C16H16O7/c17-11-4-1-9(2-5-11)3-6-14(19)23-13-8-10(16(21)22)7-12(18)15(13)20/h1-6,8,12-13,15,17-18,20H,7H2,(H,21,22)/b6-3+/t12-,13-,15+/m1/s1	manualdata	1	Phenolic acids	-	-	0.0655247	0.055193	0.0687874	1.43556	1.16368	1.2534	0.342577	0.315389	0.326264	0.758564	0.652529	0.728657
ms007814	Positive	[M+H]+	280.264	95.0857	279.256	C18H33NO	(9Z,12Z)-octadeca-9,12-dien-1-amide|Linoleamide|linoleoyl amide|Linolsaeure-amid|Octadeca-9c,12c-dienamid|octadeca-9c,12c-dienamide	InChI=1S/C18H33NO/c1-2-3-4-5-6-7-8-9-10-11-12-13-14-15-16-17-18(19)20/h6-7,9-10H,2-5,8,11-17H2,1H3,(H2,19,20)/b7-6-,10-9-	undp	1	Free fatty acids	-	-	0.7992	0.944	0.96	0.4096	0.272	0.4416	0.6488	0.664	0.704	0.4536	0.4504	0.4712
ms000928	Negative	[M-H]-	485.152	341.109	486.16	C18H30O15	O6-(O6-beta-D-Fructofuranosyl-beta-D-fructofuranosyl)-1,2-anhydro-beta-D-fructofuranose	InChI=1S/C18H30O15/c19-1-7-10(22)13(25)16(4-20,31-7)28-2-8-11(23)14(26)17(5-21,32-8)29-3-9-12(24)15(27)18(33-9)6-30-18/h7-15,19-27H,1-6H2/t7-,8-,9-,10-,11-,12-,13+,14+,15+,16-,17-,18-/m1/s1	undp	1	Saccharides and Alcohols	-	-	0.251863	0.408228	0.294889	0.66114	0.629657	0.524714	0.820653	0.897261	0.909854	0.686326	0.653794	0.512121
ms002634	Negative	[M-H]-	447.224	59.0139	448.232	C21H36O10	Bornyl 7-O-alpha-L-arabinofuranosyl-(1->6)-beta-D-glucopyranoside	InChI=1S/C21H36O10/c1-20(2)9-4-5-21(20,3)12(6-9)31-19-17(27)15(25)14(24)11(30-19)8-28-18-16(26)13(23)10(7-22)29-18/h9-19,22-27H,4-8H2,1-3H3/t9-,10+,11-,12+,13+,14-,15+,16-,17-,18-,19+,21+/m1/s1	undp	1	Steroids	-	-	0.594828	0.603448	0.681034	0.597701	0.609195	0.586207	0.62931	0.617816	0.560345	0.649425	0.614943	0.534483
ms002583N	Negative	[M-H]-	341.088	179.035	342.096	C15H18O9	4-O-caffeoyl-D-glucopyranose	InChI=1S/C15H18O9/c16-6-10-14(12(20)13(21)15(22)23-10)24-11(19)4-2-7-1-3-8(17)9(18)5-7/h1-5,10,12-18,20-22H,6H2/b4-2+/t10-,12-,13-,14-,15-/m1/s1	undp	1	Phenolic acids	-	-	1.13279	1.07235	1.08099	0.428251	0.476602	0.386807	0.357451	0.336729	0.310827	0.550855	0.614747	0.57503
ms006714	Positive	[M+H]+	307.227	111.044	306.219	C19H30O3	3-oxo-5alpha-androstan-6alpha,17beta-diol|6alpha,17beta-Dihydroxy-5alpha-androstan-3-on|6alpha,17beta-dihydroxy-5alpha-androstan-3-one|6alpha,17beta-dihydroxyandrostan-3-one	InChI=1S/C19H30O3/c1-18-7-5-11(20)9-15(18)16(21)10-12-13-3-4-17(22)19(13,2)8-6-14(12)18/h12-17,21-22H,3-10H2,1-2H3/t12-,13-,14-,15+,16-,17-,18+,19-/m0/s1	undp	1	Terpenoids	-	-	1.35197	1.26005	1.07239	0.693221	0.547683	0.639602	0.36576	0.363462	0.359632	0.243202	0.265033	0.211796
ms002141	Positive	[M+H]+	265.144	175.076	264.136	C15H20O4	sonchucarpolide	InChI=1S/C15H20O4/c1-8-10-5-6-15(2)11(17)4-3-9(7-16)12(15)13(10)19-14(8)18/h7,9-13,17H,1,3-6H2,2H3/t9-,10+,11+,12+,13-,15-/m0/s1	undp	1	Others	-	-	0.566038	0.635437	0.498807	0.618087	0.527001	0.57905	0.678812	0.704836	0.483626	0.839297	0.650618	0.670137
ms000973	Negative	[M-H]-	265.093	59.0139	266.101	C10H18O8	(Butan-2,3-diol)-D(?)-glucuronid|<Butan-2,3-diol>-D(?)-glucuronid	InChI=1S/C10H18O8/c1-3(11)4(2)17-10-7(14)5(12)6(13)8(18-10)9(15)16/h3-8,10-14H,1-2H3,(H,15,16)/t3-,4-,5-,6-,7+,8-,10+/m0/s1	undp	1	Saccharides and Alcohols	-	-	0.764111	0.678914	0.678914	0.529819	0.473908	0.617678	0.625666	0.545793	0.513845	0.726837	0.788072	0.676251
ms001123	Positive	[M+H]+	370.113	147.044	369.106	C16H19NO9	3-(O-beta-glucosyl) dioxindol-3-acetic acid	InChI=1S/C16H19NO9/c18-6-9-11(21)12(22)13(23)14(25-9)26-16(5-10(19)20)7-3-1-2-4-8(7)17-15(16)24/h1-4,9,11-14,18,21-23H,5-6H2,(H,17,24)(H,19,20)/t9-,11-,12+,13-,14+,16-/m1/s1	undp	1	Alkaloids	-	-	0.584771	0.588978	0.593185	0.626841	0.643668	0.584771	0.656289	0.748843	0.820362	0.626841	0.652082	0.542701
ms001592	Positive	[M+H]+	353.084	203.085	352.076	C20H16O4S	7-Hydroxymethyl-12-methylbenz[a]anthracene sulfate	InChI=1S/C20H16O4S/c1-13-15-7-4-5-9-17(15)19(12-24-25(21,22)23)18-11-10-14-6-2-3-8-16(14)20(13)18/h2-11H,12H2,1H3,(H,21,22,23)	kegg	1	Others	-	-	0.18597	0.177966	0.118644	0.152072	0.411017	0.248117	1.14878	1.18644	1.06403	1.14878	0.94162	0.983992
ms002478	Positive	[M+H]+	360.129	163.039	359.121	C15H21NO9	(+)-(5R,6R)-5-carbamoyl-6,5-(2',1'-O-beta-D-glucopyranosyloxy)-4-methoxy-1-methyl-5,6-dihydro-2-pyridone|epiacalyphin amide cycloside	InChI=1S/C15H21NO9/c1-6(18)15-8(22-3)4-9(19)16(2)14(15)24-12-11(21)10(20)7(5-17)23-13(12)25-15/h4,7,10-14,17,20-21H,5H2,1-3H3/t7-,10-,11+,12-,13+,14-,15-/m1/s1	undp	1	Alkaloids	-	-	1.21843	1.14654	1.17235	0.479263	0.473733	0.462673	0.385253	0.3447	0.348387	0.571429	0.621198	0.560369
ms006172	Positive	[M+H]+	263.237	81.07	262.229	C18H30O	4-Dodecylphenol	InChI=1S/C18H30O/c1-2-3-4-5-6-7-8-9-10-11-12-17-13-15-18(19)16-14-17/h13-16,19H,2-12H2,1H3	kegg	1	Others	-	-	0.528053	0.621782	0.693069	0.983498	1.21452	0.614521	0.462046	0.69967	0.693069	0.448845	0.428383	0.455446
ms002732	Negative	[M-H]-	283.082	195.066	284.09	C13H16O7	Hydrangea Glucosid C	InChI=1S/C13H16O7/c14-5-7-1-3-8(4-2-7)19-13-12(18)11(17)10(16)9(6-15)20-13/h1-5,9-13,15-18H,6H2/t9-,10+,11+,12-,13-/m0/s1	undp	1	Saccharides and Alcohols	-	-	0.685907	0.768366	0.715892	0.730885	0.693403	0.730885	0.618441	0.569715	0.52099	0.667166	0.610945	0.622189
ms005508	Positive	[M+H]+	170.096	93.0576	169.089	C12H11N	Diphenylamine	InChI=1S/C12H11N/c1-3-7-11(8-4-1)13-12-9-5-2-6-10-12/h1-10,13H	mzcloud	1	Alkaloids	-	-	0.714009	0.72716	1.03659	0.290864	0.474201	0.312524	1.083	1.01338	0.608803	0.405353	0.819989	0.539955
ms006848	Positive	[M+H]+	499.327	337.274	498.319	C27H46O8	Me ester- Pseudomonic acid C	InChI=1S/C27H46O8/c1-19(17-25(30)34-15-10-8-6-5-7-9-14-24(29)33-4)16-23-27(32)26(31)22(18-35-23)13-11-12-20(2)21(3)28/h11-12,17,20-23,26-28,31-32H,5-10,13-16,18H2,1-4H3/b12-11+,19-17+/t20-,21+,22+,23+,26-,27+/m1/s1	undp	1	Others	-	-	0.594545	0.637909	0.589981	0.736049	0.666438	0.684697	0.73719	0.80566	0.742896	0.641333	0.754308	0.643615
ms006437	Positive	[M+H]+	200.201	88.0759	199.193	C12H25NO	Dodecanamide	InChI=1S/C12H25NO/c1-2-3-4-5-6-7-8-9-10-11-12(13)14/h2-11H2,1H3,(H2,13,14)	kegg	1	Lipids	-	-	0.898906	0.629234	0.565399	0.674831	0.66962	0.540646	1.02658	0.922355	0.548463	0.574518	0.667014	0.686555
ms000496	Negative	[M-H]-	239.077	59.0139	240.085	C8H16O8	D-gluco-L-glycero-3-octulose	InChI=1S/C8H16O8/c9-1-3-5(12)6(13)7(14)8(15,16-3)4(11)2-10/h3-7,9-15H,1-2H2/t3-,4-,5-,6+,7-,8+/m1/s1	undp	1	Alcohols and polyols	-	-	0.826112	0.824186	0.839592	0.687464	0.56037	0.641248	0.648951	0.616214	0.691315	0.627768	0.700944	0.783747
ms005242	Positive	[M+H]+	449.217	275.201	448.209	C24H32O8	β-Estradiol-17β-glucuronide	InChI=1S/C24H32O8/c1-24-9-8-14-13-5-3-12(25)10-11(13)2-4-15(14)16(24)6-7-17(24)31-23-20(28)18(26)19(27)21(32-23)22(29)30/h3,5,10,14-21,23,25-28H,2,4,6-9H2,1H3,(H,29,30)/t14-,15-,16+,17+,18+,19+,20-,21+,23-,24+/m1/s1	mzcloud	1	Terpenoids	-	-	1.3417	1.40893	2.06186	1.01898	0.705214	0.85313	0.300314	0.46317	0.318243	0	0	0
ms002278	Positive	[M+H]+	207.065	119.049	206.057	C11H10O4	(2E)-3-[4-(acetyloxy)phenyl]-2-propenoic acid|3-(4-acetoxyphenyl)-2-propenoic acid|3-(4-Acetoxyphenyl)-acrylic acid|4-acetoxycinnamic acid|4-acetyloxycinnamic acid|p-acetoxy-cinnamic acid|p-Acetoxycinnamic acid	InChI=1S/C11H10O4/c1-8(12)15-10-5-2-9(3-6-10)4-7-11(13)14/h2-7H,1H3,(H,13,14)/b7-4+	undp	1	Phenolic acids	-	-	0.73163	0.583412	0.684327	0.804163	0.750552	0.797856	0.671712	0.637023	0.67802	0.747398	0.750552	0.719016
ms002322	Negative	[M-H]-	433.135	197.046	434.143	C18H26O12	10-hydroxyoleoside dimethyl ester	InChI=1S/C18H26O12/c1-26-12(21)5-9-8(3-4-19)17(28-7-10(9)16(25)27-2)30-18-15(24)14(23)13(22)11(6-20)29-18/h3,7,9,11,13-15,17-20,22-24H,4-6H2,1-2H3/b8-3+/t9-,11+,13+,14-,15+,17-,18-/m0/s1	undp	1	Others	-	-	0.852872	0.706331	0.803048	0.691676	0.63306	0.656506	0.677022	0.594959	0.59789	0.791325	0.744431	0.80891
ms006457	Negative	[M-H]-	277.181	59.0139	278.189	C17H26O3	8Et ether-(8R,10alphaH)-8-Hydroxy-7(11)eremophilen-12,8-olide	InChI=1S/C17H26O3/c1-5-19-17-9-13-8-6-7-11(2)16(13,4)10-14(17)12(3)15(18)20-17/h11,13H,5-10H2,1-4H3/t11-,13-,16+,17+/m0/s1	undp	1	Others	-	-	1.99298	0.126826	0.108481	0.184577	0.147209	0.116635	2.55917	2.17416	0.363492	0.206092	0.54354	0.137017
ms001879	Negative	[M-H]-	323.135	89.0245	324.143	C13H24O9	Strophanthobiose	InChI=1S/C13H24O9/c1-5-12(6(19-2)3-8(15)20-5)22-13-11(18)10(17)9(16)7(4-14)21-13/h5-18H,3-4H2,1-2H3/t5-,6-,7+,8-,9+,10-,11+,12-,13-/m1/s1	undp	1	Saccharides and Alcohols	-	-	0.689139	0.730337	0.7603	0.588015	0.588015	0.59176	0.71161	0.812734	0.820225	0.790262	0.82397	0.756554
ms007724	Negative	[M-H]-	531.318	281.248	532.325	C27H48O10	21-O-beta-D-glucopyranosyl-18S-hydroxydihydroprotolichesterinate	InChI=1S/C27H48O10/c1-17(29)14-12-10-8-6-4-3-5-7-9-11-13-15-19-21(18(2)25(33)35-19)26(34)37-27-24(32)23(31)22(30)20(16-28)36-27/h17-24,27-32H,3-16H2,1-2H3/t17-,18-,19-,20+,21+,22+,23-,24+,27-/m0/s1	undp	1	Glycerol ester	-	-	0.984532	0.854407	0.930518	0.714461	0.824945	0.935428	0.557329	0.778296	0.69973	0.520501	0.356003	0.547508
ms003297	Negative	[M-H]-	445.208	59.0139	446.215	C21H34O10	myrtenol 10-O-[alpha-L-arabinopyranosyl-(1->6)-beta-D-glucopyranoside]|myrtenyl 6-O-alpha-L-arabinopyranosyl-beta-D-glucopyranoside|Sacranoside A	InChI=1S/C21H34O10/c1-21(2)10-4-3-9(11(21)5-10)6-28-20-18(27)16(25)15(24)13(31-20)8-30-19-17(26)14(23)12(22)7-29-19/h3,10-20,22-27H,4-8H2,1-2H3/t10-,11-,12-,13+,14-,15+,16-,17+,18+,19-,20+/m0/s1	undp	1	Terpenoids	-	-	0.686782	0.739943	0.725575	0.641523	0.685345	0.747126	0.739943	0.862069	0.696839	0.703305	0.761494	0.739943
ms000963	Negative	[M-H]-	295.104	89.0245	296.111	C11H20O9	4-O-beta-D-Glucopyranosyl-D-xylose|Pyranose-4-O-beta-D-Glucopyranosyl-D-xylose	InChI=1S/C11H20O9/c12-2-5-8(15)9(16)10(17)11(19-5)20-6-3-18-7(14)1-4(6)13/h4-17H,1-3H2/t4-,5+,6+,7+,8+,9+,10+,11-/m0/s1	undp	1	Alcohols and polyols	-	-	0.692153	0.647887	0.692153	0.668008	0.68008	0.720322	0.77666	0.820926	0.752515	0.768612	0.756539	0.760563
ms000548	Negative	[M-H]-	223.046	129.019	224.054	C7H12O8	2,4,5-trihydroxy-3-methoxy-1,6-hexanedioic acid	InChI=1S/C7H12O8/c1-15-5(4(10)7(13)14)2(8)3(9)6(11)12/h2-5,8-10H,1H3,(H,11,12)(H,13,14)/t2-,3-,4-,5-/m1/s1	undp	1	Organic acids	-	-	1.86374	1.57095	1.48086	0.371059	0.385135	0.470158	0.393018	0.320383	0.248874	0.754505	0.51295	0.411599
ms001335	Positive	[M+H]+	400.146	136.062	399.138	C15H21N5O8	2'-O-(alpha-D-glucopyranosyl)biopterin|2-Amino-6-((1R?,2S?)-2-alpha-D-glucopyranosyloxy-1-hydroxy-propyl)-3H-pteridin-4-on|2-amino-6-((1R?,2S?)-2-alpha-D-glucopyranosyloxy-1-hydroxy-propyl)-3H-pteridin-4-one	InChI=1S/C15H21N5O8/c1-4(27-14-11(25)10(24)9(23)6(3-21)28-14)8(22)5-2-17-12-7(18-5)13(26)20-15(16)19-12/h2,4,6,8-11,14,21-25H,3H2,1H3,(H3,16,17,19,20,26)/t4-,6+,8-,9+,10-,11+,14-/m0/s1	undp	1	Alkaloids	-	-	0.570392	0.636334	0.619848	0.66271	0.74184	0.698978	0.784702	0.801187	0.896802	0.837455	0.811078	0.784702
ms002216	Positive	[M+H]+	457.132	163.039	456.124	C20H24O12	poliothrysin	InChI=1S/C20H24O12/c21-7-12-14(25)15(26)16(27)18(31-12)32-17-9(5-10(22)6-11(17)23)8-30-19(28)20(29)4-2-1-3-13(20)24/h2,4-6,12,14-16,18,21-23,25-27,29H,1,3,7-8H2/t12-,14-,15+,16-,18+,20-/m1/s1	undp	1	Phenolic acids	-	-	0.478613	0.548332	0.538911	0.936499	0.685887	0.791408	0.699077	0.659506	0.90635	0.842284	1.12493	0.7443
ms000769	Positive	[M+H]+	262.165	85.0285	261.157	C12H23NO5	alpha-5-C-(1,3-dihydroxybutyl)-hyacinthacine A1	InChI=1S/C12H23NO5/c1-6(15)4-10(16)7-2-3-8-11(17)12(18)9(5-14)13(7)8/h6-12,14-18H,2-5H2,1H3/t6-,7-,8+,9+,10-,11-,12+/m0/s1	undp	1	Alkaloids	-	-	0.706522	0.71558	0.733696	0.688406	0.792572	0.738225	0.874094	0.797101	0.806159	0.792572	0.769928	0.593297
ms005604	Negative	[M-H]-	433.236	152.996	434.244	C21H39O7P	Oleoylglycerone phosphate	InChI=1S/C21H39O7P/c1-2-3-4-5-6-7-8-9-10-11-12-13-14-15-16-17-21(23)27-18-20(22)19-28-29(24,25)26/h9-10H,2-8,11-19H2,1H3,(H2,24,25,26)/b10-9-	kegg	1	Lipids	-	-	0.570977	0.699091	0.741795	0.782127	0.781336	0.885726	0.838276	0.9569	0.917359	0.549624	0.645314	0.677738
ms002663	Positive	[M+H]+	185.107	144.081	184.1	C12H12N2	Withasomnine	InChI=1S/C12H12N2/c1-2-5-10(6-3-1)11-9-13-14-8-4-7-12(11)14/h1-3,5-6,9H,4,7-8H2	kegg	1	Alkaloids	-	-	0.782763	0.64235	0.739187	0.700452	0.664945	0.74887	0.702066	0.723047	0.892511	0.819884	0.774693	0.918334
ms001974	Positive	[M+H]+	186.076	144.081	185.068	C8H11NO4	LL-C10037beta	InChI=1S/C8H11NO4/c1-4(10)9-5-2-7(12)8(13)3-6(5)11/h2,7-8,12-13H,3H2,1H3,(H,9,10)/t7-,8+/m0/s1	undp	1	Alkaloids	-	-	0.72119	0.732342	0.802974	0.788104	0.862454	0.754647	0.851301	0.579926	0.843866	0.784387	0.598513	0.899628
ms000934	Negative	[M-H]-	251.114	71.014	252.122	C10H20O7	(2R,3S)-butane-2,3-diol 2-O-beta-D-glucopyranoside	InChI=1S/C10H20O7/c1-4(12)5(2)16-10-9(15)8(14)7(13)6(3-11)17-10/h4-15H,3H2,1-2H3/t4-,5+,6+,7+,8-,9+,10+/m0/s1	undp	1	Alcohols and polyols	-	-	0.649215	0.652705	0.800465	0.972659	0.560791	0.305992	0.394415	0.702734	0.461896	1.4776	1.25654	0.985457
ms002549	Positive	[M+H]+	195.102	107.049	194.094	C11H14O3	2-Methoxy-4-(3-methoxy-1-propenyl)-phenol|2-Methoxy-4-(3-methoxy-1-propenyl)phenol|2-Methoxy-4-(3-methoxy-trans-propenyl)-phenol|methylconiferyl ether	InChI=1S/C11H14O3/c1-13-7-3-4-9-5-6-10(12)11(8-9)14-2/h3-6,8,12H,7H2,1-2H3/b4-3+	undp	1	Alcohols and polyols	-	-	0.728708	0.760589	1.01564	0.725672	0.693791	0.626993	0.974647	0.630029	0.98831	0.636101	0.701382	0.790952
ms000810	Negative	[M-H]-	329.088	59.014	330.096	C14H18O9	Phenylacetic acid + 2O, O-Hex	InChI=1S/C14H18O9/c15-5-9-11(19)12(20)13(21)14(23-9)22-8-2-1-7(16)3-6(8)4-10(17)18/h1-3,9,11-16,19-21H,4-5H2,(H,17,18)	massbank	1	Phenolic acids	-	-	0.814833	0.863625	0.746524	0.746524	0.76604	0.544035	0.64162	0.690412	0.670895	0.797756	1.05148	1.01488
ms000510	Negative	[M-H]-	207.051	59.0139	208.059	C7H12O7	O2-methyl-D-galacturonic acid|O2-Methyl-D-galacturonsaeure	InChI=1S/C7H12O7/c1-14-3(2-8)4(9)5(10)6(11)7(12)13/h2-6,9-11H,1H3,(H,12,13)/t3-,4+,5+,6-/m0/s1	undp	1	Organic acids	-	-	0.881007	0.837147	0.926773	0.593059	0.791381	0.62357	0.85431	0.663616	0.779939	0.804729	0.8791	0.770404
ms001750	Positive	[M+H]+	177.091	132.081	176.083	C11H12O2	5,6,7,8-Tetrahydro-2-naphthoic acid	InChI=1S/C11H12O2/c12-11(13)10-6-5-8-3-1-2-4-9(8)7-10/h5-7H,1-4H2,(H,12,13)	kegg	1	Organic acids	-	-	0.825385	0.902421	0.895084	0.52091	0.641966	0.737344	1.03815	0.829054	0.869406	0.722671	0.682318	0.895084
ms001215	Negative	[M-H]-	293.088	59.0139	294.096	C11H18O9	amabiose|beta-D-glucopyranosyl(1->5')beta-D-hemslofuranosyl(1'->2)	InChI=1S/C11H18O9/c12-1-4-6(14)7(15)8-9(19-4)18-3-11(16)5(13)2-17-10(11)20-8/h4-10,12-16H,1-3H2/t4-,5-,6-,7+,8-,9-,10-,11+/m1/s1	undp	1	Alcohols and polyols	-	-	0.521658	0.561248	0.579879	0.798789	0.782487	0.859339	0.97578	1.08291	1.04099	0.79646	0.831393	0.877969
ms002252	Positive	[M+H]+	362.145	123.044	361.137	C16H19N5O5	leptoclinidamine B	InChI=1S/C16H19N5O5/c17-16(18)19-5-1-2-11(15(25)26)21-14(24)13(23)10-7-20-12-6-8(22)3-4-9(10)12/h3-4,6-7,11,20,22H,1-2,5H2,(H,21,24)(H,25,26)(H4,17,18,19)/t11-/m0/s1	undp	1	Alkaloids	-	-	1.16176	1.2136	1.08096	0.809575	0.730294	0.783656	0.617472	0.657112	0.635768	0.658637	0.721147	0.730294
ms001221	Negative	[M-H]-	117.019	73.0296	118.027	C4H6O4	L-Threonic acid-1,4-lactone	InChI=1S/C4H6O4/c5-2-1-8-4(7)3(2)6/h2-3,5-6H,1H2/t2-,3+/m0/s1	mzcloud	1	Others	-	-	0.449173	0.455927	0.462682	1.94191	1.94191	1.94191	0.504897	0.553867	0.523472	0.31746	0.344478	0.364742
ms007232	Negative	[M-H]-	331.228	299.202	332.236	C21H32O3	methyl 9-hydroxyl-eicosa-2(Z),5(Z),7(E),11(Z),14(Z)-pentaenoate	InChI=1S/C21H32O3/c1-3-4-5-6-7-8-9-11-14-17-20(22)18-15-12-10-13-16-19-21(23)24-2/h7-8,10-12,14-16,18-20,22H,3-6,9,13,17H2,1-2H3/b8-7-,12-10-,14-11-,18-15+,19-16-/t20-/m1/s1	undp	1	Free fatty acids	-	-	1.01351	1.1725	0.961844	0.476948	0.624006	0.615064	0.261328	0.540541	0.416335	1.21224	1.51033	1.04332
ms000499	Negative	[M-H]-	237.061	87.0089	238.069	C8H14O8	3-Deoxy-D-manno-octulosonate; Ketodeoxyoctonate; KDO; 2-Dehydro-3-deoxy-D-octonate; 3-Deoxy-D-manno-2-octulosonate; 3-Deoxyoctulosonic acid	InChI=1S/C8H14O8/c9-2-5(12)7(14)6(13)3(10)1-4(11)8(15)16/h3,5-7,9-10,12-14H,1-2H2,(H,15,16)/t3-,5-,6-,7-/m1/s1	kegg	1	Organic acids	-	-	1.95902	1.85119	1.35514	0.609274	0.753055	0.880661	0.416966	0.219267	0.300144	0.239037	0.900431	0.404385
ms000737	Negative	[M-H]-	145.014	101.025	146.022	C5H6O5	Dehydro-D-arabinono-1,4-lactone; (5R)-3,4-Dihydroxy-5-(hydroxymethyl)furan-2(5H)-one	InChI=1S/C5H6O5/c6-1-2-3(7)4(8)5(9)10-2/h2,6-8H,1H2/t2-/m1/s1	kegg	1	Others	-	-	0.46623	0.534426	0.615738	0.617705	0.501639	0.488525	1.71148	1.16721	0.852459	0.970492	0.977049	1.0623
ms002613P	Positive	[M+H]+	207.138	95.0857	206.13	C13H18O2	volvalerenic acid A	InChI=1S/C13H18O2/c1-9-3-2-4-11(13(14)15)8-12-7-10(12)6-5-9/h3,8,10,12H,2,4-7H2,1H3,(H,14,15)/b9-3+,11-8-/t10-,12-/m1/s1	undp	1	Organic acids	-	-	0.716292	0.90824	0.814607	0.833333	0.894195	0.959738	0.692884	0.744382	0.716292	0.856742	1.00655	0.833333
ms001367	Positive	[M+H]+	207.065	146.06	206.057	C11H10O4	2-Hydroxy-3-methylbenzalpyruvate	InChI=1S/C11H10O4/c1-7-3-2-4-8(10(7)13)5-6-9(12)11(14)15/h2-6,13H,1H3,(H,14,15)/b6-5+	kegg	1	Phenolic acids	-	-	0.162286	0.0971429	0.16381	2.06095	1.92381	1.8819	0.948571	0.990476	0.944762	0.288	0.270857	0.256381
ms006851	Negative	[M-H]-	506.325	281.249	507.333	C25H50NO7P	Phosphatidylethanolamine lyso 20:1	InChI=1S/C25H50NO7P/c1-2-3-4-5-6-7-8-9-10-11-12-13-14-15-16-17-18-19-25(28)33-24(22-27)23-32-34(29,30)31-21-20-26/h16-17,24,27H,2-15,18-23,26H2,1H3,(H,29,30)	massbank	1	LPC	-	-	1.04621	1.04621	1.17458	0.937099	0.783055	1.05263	0.866496	0.892169	0.982028	0.426829	0.48267	0.3543
ms005674	Positive	[M+H]+	299.201	145.101	298.193	C20H26O2	Norethindrone	InChI=1S/C20H26O2/c1-3-20(22)11-9-18-17-6-4-13-12-14(21)5-7-15(13)16(17)8-10-19(18,20)2/h1,12,15-18,22H,4-11H2,2H3	massbank	1	Terpenoids	-	-	1.25457	2.17841	1.0733	0.898394	0.748927	0.81571	0.553347	0.422961	0.386389	0.513595	0.830021	0.381619
ms001832P	Positive	[M+H]+	160.076	133.084	159.068	C10H9NO	7-Methyl-1H-indole-3-carboxaldehyde	InChI=1S/C10H9NO/c1-7-3-2-4-9-8(6-12)5-11-10(7)9/h2-6,11H,1H3	undp	1	Alkaloids	-	-	0.15386	0.180702	0.157018	2	2	1.84211	1.09649	1.05263	0.998246	0.32807	0.192982	0.336842
ms002560	Negative	[M-H]-	297.098	135.045	298.106	C15H14N4O3	N'',N'''-Bis(4-hydroxybenzylidene)carbonic dihydrazide	InChI=1S/C15H14N4O3/c20-13-5-1-11(2-6-13)9-16-18-15(22)19-17-10-12-3-7-14(21)8-4-12/h1-10,20-21H,(H2,18,19,22)/b16-9+,17-10+	mzcloud	1	Alkaloids	-	-	1.05716	1.03951	0.964467	0.8806	0.823218	0.913706	0.712867	0.704039	0.7548	0.869565	0.812183	0.812183
ms007342	Positive	[M+H]+	228.232	88.0758	227.224	C14H29NO	Amide-Tetradecanoic acid,	InChI=1S/C14H29NO/c1-2-3-4-5-6-7-8-9-10-11-12-13-14(15)16/h2-13H2,1H3,(H2,15,16)	undp	1	Alkaloids	-	-	0.855605	0.900448	0.87713	0.758744	0.878924	0.837668	0.934529	0.789238	0.904036	0.895067	1.0009	0.821525
ms002812	Negative	[M-H]-	587.119	289.072	588.126	C31H24O12	Kolaflavanone	InChI=1S/C31H24O12/c1-41-20-7-4-13(8-16(20)34)30-28(40)27(39)24-19(37)11-18(36)23(31(24)43-30)25-26(38)22-17(35)9-15(33)10-21(22)42-29(25)12-2-5-14(32)6-3-12/h2-11,25,28-30,32-37,40H,1H3/t25-,28-,29+,30+/m0/s1	kegg	1	Proanthocyanidins	-	-	1.07131	1.13847	1.16086	0.809082	0.793092	0.81228	0.818676	0.821874	0.780301	0.68756	0.834666	0.841062
ms000363	Positive	[M+H]+	102.055	56.0496	101.047	C4H7NO2	(R)-4-hydroxy-2-pyrrolidone|(R)-5-hydroxypyrrolidin-2-one	InChI=1S/C4H7NO2/c6-3-1-2-4(7)5-3/h3,6H,1-2H2,(H,5,7)/t3-/m1/s1	undp	1	Alkaloids	-	-	1.05367	1.14148	1.21831	0.949402	0.73757	0.829766	0.904401	0.713423	0.771595	0.820986	0.760619	0.73757
ms000704	Positive	[M+H]+	130.086	84.0445	129.078	C6H11NO2	Nipecotic acid	InChI=1S/C6H11NO2/c8-6(9)5-2-1-3-7-4-5/h5,7H,1-4H2,(H,8,9)	mzcloud	1	Alkaloids	-	-	0.561046	0.672617	0.69015	0.962703	1.02168	1.01211	1.17947	1.12209	1.11253	0.73956	0.889385	0.847944
ms006382	Positive	[M+H]+	508.34	184.074	507.332	C25H50NO7P	Phosphatidylcholine lyso 17:1	InChI=1S/C25H50NO7P/c1-5-6-7-8-9-10-11-12-13-14-15-16-17-18-19-25(28)33-24(22-27)23-32-34(29,30)31-21-20-26(2,3)4/h16-17,24,27H,5-15,18-23H2,1-4H3	massbank	1	LPC	-	-	0.944327	1.05004	1.03594	0.923185	1.06413	0.958421	0.979563	1.12051	1.04299	0.613813	0.711769	0.651868
ms001320	Positive	[M+H]+	354.176	139.076	353.168	C15H23N5O5	Dihydrozeatin riboside	InChI=1S/C15H23N5O5/c1-8(4-21)2-3-16-13-10-14(18-6-17-13)20(7-19-10)15-12(24)11(23)9(5-22)25-15/h6-9,11-12,15,21-24H,2-5H2,1H3,(H,16,17,18)	massbank	1	Nucleotides and derivatives	-	-	0.946041	0.889979	0.974071	0.805886	0.861948	0.82691	1.03013	0.960056	1.06517	0.91801	0.911002	0.974071
ms007733	Positive	[M+H]+	195.123	45.0336	194.115	C8H18O5	Tetraethylene glycol,	InChI=1S/C8H18O5/c9-1-3-11-5-7-13-8-6-12-4-2-10/h9-10H,1-8H2	undp	1	Others	-	-	1.48998	0.544677	0.672969	0.772001	0.623453	0.803511	1.6813	1.47423	0.726986	1.01283	0.625703	0.819266
ms005596	Positive	[M+H]+	577.134	193.05	576.126	C30H24O12	4,4-bis(6-((E)-3,4-dihydroxystyryl)-4-hydroxy-2-oxo-2H-pyran-3-yl)-butanoic acid|phaeolschidin C	InChI=1S/C30H24O12/c31-20-8-3-15(11-22(20)33)1-5-17-13-24(35)27(29(39)41-17)19(7-10-26(37)38)28-25(36)14-18(42-30(28)40)6-2-16-4-9-21(32)23(34)12-16/h1-6,8-9,11-14,19,31-36H,7,10H2,(H,37,38)/b5-1+,6-2+	undp	1	Phenolic acids	-	-	1.43375	0.797841	0.402294	0.475668	0.657839	0.662056	1.78797	1.79641	0.919288	0.851817	0.56338	0.910854
ms000511	Negative	[M-H]-	383.12	191.056	384.127	C14H24O12	3-deoxy-5-o-alpha-L-rhamnopyranosyl-D-manno-2-octulopyrosonic acid|alpha-L-rhamnopyranosido-(1<*>5)-D-3-deoxy-D-manno-2-octulosonic acid|alpha-L-rhamnopyranosido-(1[*]5)-D-3-deoxy-D-manno-2-octulosonic acid	InChI=1S/C14H24O12/c1-4-7(18)8(19)9(20)12(24-4)25-10-5(16)2-14(23,13(21)22)26-11(10)6(17)3-15/h4-12,15-20,23H,2-3H2,1H3,(H,21,22)/t4-,5+,6+,7-,8+,9+,10+,11+,12-,14+/m0/s1	undp	1	Saccharides and Alcohols	-	-	2.8619	2.37937	2.78702	0.648918	0.47005	0.511647	0.212562	0.262063	0.269551	0.252496	0.298253	0.392263
ms001001	Negative	[M-H]-	143.035	67.019	144.043	C6H8O4	2-Methyleneglutarate; alpha-Methylene glutarate	InChI=1S/C6H8O4/c1-4(6(9)10)2-3-5(7)8/h1-3H2,(H,7,8)(H,9,10)	kegg	1	Organic acids	-	-	0.369027	0.404145	0.44905	1.04778	1.03627	1.07657	1.22625	1.27807	1.27231	1.09384	1.01324	1.12838
ms002355	Negative	[M-H]-	293.124	131.071	294.132	C12H22O8	Stophanthobiose	InChI=1S/C12H22O8/c1-5-6(2-3-8(14)18-5)19-12-11(17)10(16)9(15)7(4-13)20-12/h5-17H,2-4H2,1H3/t5-,6+,7-,8-,9-,10-,11-,12-/m1/s1	undp	1	Saccharides and Alcohols	-	-	0.566251	0.634202	0.637977	1.20045	1.15893	1.26085	1.05323	1.15515	1.1023	0.943752	0.883352	0.868252
ms000937	Negative	[M-H]-	341.09	89.0245	342.098	C12H22O9S	sulfatricalysine C	InChI=1S/C12H22O9S/c1-2-3-4-5-6-19-12-10(15)9(14)11(8(7-13)20-12)21-22(16,17)18/h3-4,8-15H,2,5-7H2,1H3,(H,16,17,18)/b4-3-/t8-,9-,10-,11-,12-/m1/s1	undp	1	Others	-	-	0.692141	0.701754	0.586398	1.49964	0.826724	1.03341	0.797885	0.898822	1.67748	1.08147	0.812305	0.942081
ms004970	Positive	[M]+	329.053	98.9844	328.046	C10H12N5O6P	ADENOSINE 2',3'-CYCLIC MONOPHOSPHATE	InChI=1S/C10H12N5O6P/c11-8-5-9(13-2-12-8)15(3-14-5)10-7-6(4(1-16)19-10)20-22(17,18)21-7/h2-4,6-7,10,16H,1H2,(H,17,18)(H2,11,12,13)/p-1	massbank	1	Nucleotides and derivatives	-	-	0.952087	1.03555	1.26739	0.840804	0.710974	0.874807	1.09428	0.942813	0.918083	1.11592	1.02318	0.874807
ms005945	Positive	[M+H]+	446.254	119.086	445.246	C25H35NO6	Sch 210972	InChI=1S/C25H35NO6/c1-6-13(3)16-8-7-15-10-12(2)9-14(4)18(15)19(16)22(28)20-21(27)17(26-23(20)29)11-25(5,32)24(30)31/h6-8,12,14-19,28,32H,9-11H2,1-5H3,(H,26,29)(H,30,31)/b13-6+,22-20-/t12-,14+,15-,16-,17-,18-,19-,25-/m0/s1	undp	1	Alkaloids	-	-	1.05291	1.15733	1.02854	1.0181	1.07379	0.998956	0.927602	1.36617	0.828402	0.790115	0.899756	0.675252
ms002449	Negative	[M-H]-	465.104	303.051	466.112	C21H22O12	Taxifolin 7-glucoside	InChI=1S/C21H22O12/c22-6-13-15(26)17(28)19(30)21(33-13)31-8-4-11(25)14-12(5-8)32-20(18(29)16(14)27)7-1-2-9(23)10(24)3-7/h1-5,13,15,17-26,28-30H,6H2/t13-,15-,17+,18+,19-,20-,21-/m1/s1	manualdata	1	Flavanols	-	-	0.92297	0.839695	0.992366	1.034	0.978487	0.978487	1.17974	1.0687	0.909091	1.02706	0.985427	0.971548
ms002438	Positive	[M+H]+	346.15	85.0286	345.142	C15H23NO8	3-hydroxy-5-hydroxymethyl-4-methyxymethyl-2-methylpyridine 3-O-beta-D-glucopyranoside|O1''-Me,5-O-beta-D-glucopyranoside-Pyridoxine,INN	InChI=1S/C15H23NO8/c1-7-14(9(6-22-2)8(4-17)3-16-7)24-15-13(21)12(20)11(19)10(5-18)23-15/h3,10-13,15,17-21H,4-6H2,1-2H3/t10-,11-,12+,13-,15+/m1/s1	undp	1	Alkaloids	-	-	1.00595	1.03569	1.04732	1.17921	1.02664	1.06801	0.977502	0.974916	1.00595	0.826222	1.00078	0.89475
ms001186	Negative	[M-H]-	173.082	111.009	174.09	C8H14O4	2-Propylglutaric acid; 2-PGA	InChI=1S/C8H14O4/c1-2-3-6(8(11)12)4-5-7(9)10/h6H,2-5H2,1H3,(H,9,10)(H,11,12)	kegg	1	Organic acids	-	-	1.12632	0.902302	0.846297	0.877411	0.927194	0.976976	1.0392	1.02054	1.0392	1.22589	1.05787	1.05787
ms001575	Positive	[M+H]+	202.107	98.0238	201.1	C9H15NO4	(3'-hydroxybutan-20-yl)5-oxopyrrolidine-2-carboxylate	InChI=1S/C9H15NO4/c1-5(11)6(2)14-9(13)7-3-4-8(12)10-7/h5-7,11H,3-4H2,1-2H3,(H,10,12)/t5-,6-,7-/m0/s1	undp	1	Alkaloids	-	-	1.04695	1.1627	1.02744	0.909091	0.991026	1.01574	1.01184	1.01574	1.04435	0.919495	1.02094	0.975419
ms002316P	Positive	[M+H]+	217.097	144.081	216.089	C12H12N2O2	2-acetylamino-1-indol-3-yl-ethanone|3-Acetaminoacetyl-indol|3-Acylamidoacetylindole|34N|N-acetyl-beta-oxotryptamine	InChI=1S/C12H12N2O2/c1-8(15)13-7-12(16)10-6-14-11-5-3-2-4-9(10)11/h2-6,14H,7H2,1H3,(H,13,15)	undp	1	Alkaloids	-	-	0.642075	0.916655	0.782138	1.46998	1.27444	1.42837	1.16905	1.12051	1.19401	0.660103	0.75995	0.740535
ms001194	Negative	[M-H]-	235.083	103.04	236.09	C9H16O7	1,5-Dioxiranyl-1,2,3,4,5-pentanepentol	InChI=1S/C9H16O7/c10-5(3-1-15-3)7(12)9(14)8(13)6(11)4-2-16-4/h3-14H,1-2H2/t3-,4-,5+,6+,7+,8+/m0/s1	undp	1	Alcohols and polyols	-	-	0.904197	0.939781	0.910584	0.900547	0.948905	1.0219	1.04015	0.976277	0.948905	1.25912	1.09489	1.23175
ms002051	Positive	[M+H]+	167.07	123.044	166.062	C9H10O3	(2-hydroxy-phenyl)-acetic acid methyl ester|(2-hydroxyphenyl)acetic acid methyl ester|2-hydroxyphenylacetic acid methyl ester|Me ester-2-Hydroxyphenylacetic acid|methyl 2-(2-hydroxyphenyl)acetate|methyl 2-hydroxy-phenyl-acetate|methyl 2-hydroxyl phenylacetic acid|methyl ortho-hydroxyphenylacetate	InChI=1S/C9H10O3/c1-12-9(11)6-7-4-2-3-5-8(7)10/h2-5,10H,6H2,1H3	undp	1	Organic acids	-	-	1.19271	1.26322	1.3161	1.01645	1.12808	1.08108	0.775558	0.881316	0.934195	0.875441	0.881316	0.951821
ms001728P	Positive	[M+H]+	278.123	81.0336	277.116	C11H19NO7	3-hydroxyheteroendrin|Nitrile,2-O-beta-D-glucopyranoside-(R)-2,3-Dihydroxy-3-methylbutanoic acid	InChI=1S/C11H19NO7/c1-11(2,17)6(3-12)19-10-9(16)8(15)7(14)5(4-13)18-10/h5-10,13-17H,4H2,1-2H3/t5-,6-,7-,8+,9-,10+/m1/s1	undp	1	Alkaloids	-	-	1.74617	1.08177	1.17547	0.902896	1.1414	0.936968	0.834753	0.877342	0.911414	0.894378	0.911414	0.962521
ms000410	Positive	[M+H]+	111.044	55.0543	110.036	C6H6O2	Catechol	InChI=1S/C6H6O2/c7-5-3-1-2-4-6(5)8/h1-4,7-8H	mzcloud	1	Phenolic acids	-	-	1.59496	1.91024	1.39466	1.06825	0.55638	0.942136	0.663947	0.871662	0.778932	0.730712	1.03487	0.882789
ms006496	Positive	[M+H]+	219.196	203.085	218.188	C12H26O3	Bis(2-butoxyethyl) ether	InChI=1S/C12H26O3/c1-3-5-7-13-9-11-15-12-10-14-8-6-4-2/h3-12H2,1-2H3	mzcloud	1	Others	-	-	0.930501	1.09444	0.925883	0.768876	0.82429	0.609559	0.981298	1.009	0.999769	1.98338	1.43154	1.04595
ms001807	Positive	[M+H]+	399.069	203.085	398.061	C20H14O9	engelharquinonol	InChI=1S/C20H14O9/c21-11-5-1-3-8-13(11)16(24)20(28)18(26)7-10(19(20,27)15(8)23)17(25)29-14-9(18)4-2-6-12(14)22/h1-6,10,21-22,26-28H,7H2/t10-,18-,19-,20+/m0/s1	undp	1	Others	-	-	1.21026	1.77949	1.30256	0.74359	0.717949	0.948718	0.569231	1.05641	0.835897	1.0359	1.41538	1.15385
ms003367	Negative	[M-H]-	333.156	89.0245	334.164	C15H26O8	3-O-Alloside-Cerberidol-Cerberidol|cerberidol-3-O-beta-D-allopyranoside	InChI=1S/C15H26O8/c16-5-9-2-1-8(10(9)6-17)3-4-22-15-14(21)13(20)12(19)11(7-18)23-15/h9,11-21H,1-7H2/t9-,11-,12-,13-,14-,15-/m1/s1	undp	1	Saccharides and Alcohols	-	-	1.03007	0.755271	1.14587	1.06637	0.841687	0.855513	1.23574	1.10957	1.19599	1.07328	1.14068	1.33598
ms004522	Positive	[M+H]+	163.148	107.086	162.14	C12H18	1,2,4-trimethyl-5-(1-methylethyl)-benzene|1,2,4-Trimethyl-5-isopropyl-benzol|1,2,5-Trimethyl-4-isopropyl-benzol|1-isopropyl-2,4,5-trimethyl-benzene|1-Isopropyl-2,4,5-trimethyl-benzol|1.2.4-Trimethyl-5-isopropyl-benzol|2,4,5-trimethylcumene	InChI=1S/C12H18/c1-8(2)12-7-10(4)9(3)6-11(12)5/h6-8H,1-5H3	undp	1	Others	-	-	0.993962	1.11472	1.06828	1.00325	1.20762	1.2262	1.23549	0.956804	1.17975	1.02183	1.05899	1.00325
ms000490	Negative	[M-H]-	289.033	191.056	290.041	C7H15O10P	D-Sedoheptulose 7-phosphate	InChI=1S/C7H15O10P/c8-1-3(9)5(11)7(13)6(12)4(10)2-17-18(14,15)16/h4-8,10-13H,1-2H2,(H2,14,15,16)/t4-,5-,6-,7+/m1/s1	mzcloud	1	Organic acids	-	-	1.60205	1.73007	1.50695	1.04609	1.03877	1.07169	0.775421	0.596196	0.808339	1.08266	1.04974	0.914411
ms001827	Positive	[M+H]+	237.087	146.06	236.079	C11H12N2O4	N,N-Dihydroxy-L-tryptophan	InChI=1S/C11H12N2O4/c14-11(15)10(13(16)17)5-7-6-12-9-4-2-1-3-8(7)9/h1-4,6,10,12,16-17H,5H2,(H,14,15)/t10-/m0/s1	kegg	1	Alkaloids	-	-	0.269448	0.245111	0.212082	2.19904	2.43372	2.33811	1.38201	1.26901	1.47762	0.455454	0.458062	0.561495
ms000357	Positive	[M+H]+	455.116	203.085	454.108	C20H22O12	methoxy-tunicoside	InChI=1S/C20H22O12/c1-28-12-6-9(2-3-10(12)22)19(27)30-8-14-18(11(23)4-5-29-14)32-20-17(26)16(25)15(24)13(7-21)31-20/h2-6,13,15-17,20-22,24-26H,7-8H2,1H3/t13-,15-,16+,17-,20+/m1/s1	undp	1	Others	-	-	2.11414	0.938078	1.50185	0.428604	1.04436	0.838725	0.965804	0.945009	1.20148	0.813309	1.40943	1.15527
ms000589	Negative	[M-H]-	221.03	129.019	222.038	C7H10O8	3-Deoxy-lyxo-heptulosaric acid; 3-Deoxy-D-lyxo-hept-2-ulopyranosaric acid	InChI=1S/C7H10O8/c8-2-1-7(14,6(12)13)15-4(3(2)9)5(10)11/h2-4,8-9,14H,1H2,(H,10,11)(H,12,13)/t2-,3-,4+,7?/m1/s1	kegg	1	Organic acids	-	-	1.21908	1.11896	1.1013	1.00707	1.05418	1.07774	1.17786	1.21908	1.21908	1.08363	1.1543	1.07774
ms007357	Positive	[M+H]+	339.289	83.0856	338.282	C21H38O3	Glycidyl oleate	InChI=1S/C21H38O3/c1-2-3-4-5-6-7-8-9-10-11-12-13-14-15-16-17-21(22)24-19-20-18-23-20/h9-10,20H,2-8,11-19H2,1H3/b10-9-	kegg	1	Free fatty acids	-	-	1.71163	2.20465	1.55349	0.674419	1.2093	0.930233	1.06977	0.723721	0.95814	0.939535	0.915349	0.67814
ms000722	Positive	[M+H]+	192.105	87.0264	191.097	C8H17NO2S	Trihomomethionine; L-Trihomomethionine; 2-Amino-7-(methylsulfanyl)heptanoic acid	InChI=1S/C8H17NO2S/c1-12-6-4-2-3-5-7(9)8(10)11/h7H,2-6,9H2,1H3,(H,10,11)/t7-/m0/s1	kegg	1	Amino acids and derivatives	-	-	1.16235	1.53933	0.873335	0.816788	0.835637	1.07439	0.980146	1.2566	1.09324	1.06811	1.53305	1.38226
ms001011	Positive	[M+H]+	186.076	56.0496	185.068	C8H11NO4	3-oxo-C4-homoserine lactone	InChI=1S/C8H11NO4/c1-5(10)4-7(11)9-6-2-3-13-8(6)12/h6H,2-4H2,1H3,(H,9,11)	massbank	1	Alkaloids	-	-	1.20496	1.329	1.19905	1.04548	1.12227	1.18133	1.22859	1.07501	0.844654	1.12227	1.18724	1.12227
ms005854	Positive	[M+H]+	473.144	429.12	472.137	C24H24O10	4-O-benzoylchrologenic acid methyl ester|mumeic acid-A methyl ester	InChI=1S/C24H24O10/c1-32-23(30)24(31)12-18(27)21(34-22(29)15-5-3-2-4-6-15)19(13-24)33-20(28)10-8-14-7-9-16(25)17(26)11-14/h2-11,18-19,21,25-27,31H,12-13H2,1H3/b10-8+/t18-,19-,21-,24+/m1/s1	undp	1	Phenolic acids	-	-	0.426929	1.30952	1.21921	1.4491	1.14532	1.26026	0.418719	0.488506	1.5312	1.9376	1.21511	1.2931
ms006697	Positive	[M+H]+	321.242	81.0701	320.235	C20H32O3	13beta,18-dihydroxyabiet-8(14)-en-7-one	InChI=1S/C20H32O3/c1-13(2)20(23)9-6-15-14(11-20)16(22)10-17-18(3,12-21)7-5-8-19(15,17)4/h11,13,15,17,21,23H,5-10,12H2,1-4H3/t15-,17-,18-,19+,20+/m0/s1	undp	1	Terpenoids	-	-	2.0131	3.12879	2.41329	1.11448	1.10842	1.30973	0.498423	0.511763	0.493573	0.348048	0.367451	0.475382
ms000384	Positive	[M+H]+	145.05	69.0336	144.042	C6H8O4	Pentenomycin I	InChI=1S/C6H8O4/c7-3-6(10)4(8)1-2-5(6)9/h1-2,4,7-8,10H,3H2/t4-,6-/m0/s1	undp	1	Alcohols and polyols	-	-	0.808124	0.802074	0.78911	0.99395	0.99395	0.959378	1.27053	1.21003	1.19274	1.58168	1.71997	1.57303
ms000283	Positive	[M+H]+	251.031	209.01	250.023	C10H6N2O6	Blue pigment; Nicotine blue; (E)-2,2',5,5'-Tetrahydroxy-6H,6'H-[3,3'-bipyridinylidene]-6,6'-dione	InChI=1S/C10H6N2O6/c13-5-1-3(7(15)11-9(5)17)4-2-6(14)10(18)12-8(4)16/h1-2,13H,(H2,11,15,17)(H,12,16,18)	kegg	1	Others	-	-	0.938574	0.726698	1.09655	1.48685	1.88644	1.13372	1.36604	1.08726	1.00362	1.05009	0.880959	1.35675
ms000444	Negative	[M-H]-	274.056	131.083	275.064	C10H13NO8	C20911; Tabtoxin biosynthesis intermediate 1	InChI=1S/C10H13NO8/c1-4(12)11-6(9(16)17)3-2-5(8(14)15)7(13)10(18)19/h5-6H,2-3H2,1H3,(H,11,12)(H,14,15)(H,16,17)(H,18,19)/t5?,6-/m0/s1	kegg	1	Amino acids and derivatives	-	-	0.714628	0.964029	0.872902	1.506	1.4964	1.47722	1.80336	1.41966	1.40048	0.705036	0.916067	0.767386
ms000595	Negative	[M-H]-	113.025	85.0297	114.032	C5H6O3	2-Hydroxy-2,4-pentadienoate; cis-2-Hydroxypenta-2,4-dienoate; Oxopent-4-enoate; 2-Oxopent-4-enoate; 2-Hydroxypenta-2,4-dienoate	InChI=1S/C5H6O3/c1-2-3-4(6)5(7)8/h2-3,6H,1H2,(H,7,8)/b4-3+	kegg	1	Organic acids	-	-	1.16243	0.808644	0.691879	1.50052	0.993377	0.810387	0.948066	1.00732	1.41338	1.4343	1.7602	1.52318
ms000708	Negative	[M-H]-	129.019	85.0297	130.027	C5H6O4	2,5-Dioxopentanoate; 2-Oxoglutarate semialdehyde	InChI=1S/C5H6O4/c6-3-1-2-4(7)5(8)9/h3H,1-2H2,(H,8,9)	kegg	1	Organic acids	-	-	1.25635	1.17647	1.29267	1.11474	1.18373	1.16195	1.08932	1.21278	1.08932	1.09296	1.25272	1.16195
ms000506	Negative	[M-H]-	439.086	96.9697	440.094	C19H20O12	3,5-dihydroxyphenol 1-O-beta-D-(6-O-galloyl)-glucopyranoside|6-galloyl-1-O-(phloroglucinol)-glucopyranose	InChI=1S/C19H20O12/c20-8-3-9(21)5-10(4-8)30-19-17(27)16(26)15(25)13(31-19)6-29-18(28)7-1-11(22)14(24)12(23)2-7/h1-5,13,15-17,19-27H,6H2/t13-,15-,16+,17-,19-/m1/s1	undp	1	Phenolic acids	-	-	0.94387	0.770734	0.950852	1.29433	1.3432	1.31807	1.23429	1.37392	1.35716	1.35018	0.946663	1.32365
ms005595	Positive	[M+H]+	237.185	81.07	236.177	C15H24O2	3.5-Dihydroxy-1-nonyl-benzol|5-n-nonylresorcinol|5-nonyl-benzene-1,3-diol|5-Nonyl-resorcin|5-nonyl-resorcinol|5-nonylbenzene-1,3-diol|5-nonylresorcinol	InChI=1S/C15H24O2/c1-2-3-4-5-6-7-8-9-13-10-14(16)12-15(17)11-13/h10-12,16-17H,2-9H2,1H3	undp	1	Phenolic acids	-	-	0.838095	1.7619	1.88889	1.25873	0.496825	1.55714	1.16984	1.54444	1.31429	1.06349	0.780952	0.561905
ms005161	Positive	[M+H]+	158.154	46.0288	157.146	C9H19NO	Oxime-Nonanal	InChI=1S/C9H19NO/c1-2-3-4-5-6-7-8-9-10-11/h9,11H,2-8H2,1H3/b10-9+	undp	1	Alkaloids	-	-	0.756803	0.786565	0.854592	2.25765	2.23214	2.24065	0.680272	0.659014	0.586735	1.13095	0.994898	1.07993
ms000689	Negative	[M-H]-	85.0295	41.0034	86.0373	C4H6O2	beta-Butyrolactone	InChI=1S/C4H6O2/c1-3-2-4(5)6-3/h3H,2H2,1H3	kegg	1	Others	-	-	1.20662	1.19783	1.41748	1.06165	1.1334	1.1129	1.20808	1.12608	1.10265	1.31644	1.18465	1.21394
ms000533	Negative	[M-H]-	89.0244	59.0139	90.0322	C3H6O3	3-Hydroxypropanoic acid	InChI=1S/C3H6O3/c4-2-1-3(5)6/h4H,1-2H2,(H,5,6)	massbank	1	Organic acids	-	-	1.36527	1	1.08024	1.07545	0.828743	1.29341	1.31737	1.08862	0.925749	0.991617	1.66467	1.78443
ms001130	Positive	[M+H]+	286.075	123.044	285.067	C15H12ClN3O	7-Aminoclonazepam	InChI=1S/C15H12ClN3O/c16-12-4-2-1-3-10(12)15-11-7-9(17)5-6-13(11)19-14(20)8-18-15/h1-7H,8,17H2,(H,19,20)	mzcloud	1	Alkaloids	-	-	0.651383	0.621344	0.649802	0.972332	1.32016	1.2253	1.58893	1.57312	1.49407	1.43874	1.20949	1.6996
ms001040	Negative	[M-H]-	309.12	71.0139	310.127	C12H22O9	Digilanidobiose	InChI=1S/C12H22O9/c1-4-11(5(14)2-7(15)19-4)21-12-10(18)9(17)8(16)6(3-13)20-12/h4-18H,2-3H2,1H3/t4-,5-,6-,7+,8-,9-,10-,11+,12-/m1/s1	undp	1	Saccharides and Alcohols	-	-	0.926041	1.18086	1.23679	1.42946	1.29894	1.08142	1.21815	1.37352	1.3238	1.06899	1.08763	1.23679
ms002791	Negative	[M-H]-	507.188	327.124	508.195	C25H32O11	(7R,8S)-9,3',9'-trihydroxyl-3-methoxyl-7,8-dihydrobenzofuran-1'-propylneolignan-4-O-beta-D-glucopyranoside	InChI=1S/C25H32O11/c1-33-18-9-13(4-5-17(18)34-25-22(32)21(31)20(30)19(11-28)35-25)23-15(10-27)14-7-12(3-2-6-26)8-16(29)24(14)36-23/h4-5,7-9,15,19-23,25-32H,2-3,6,10-11H2,1H3/t15-,19+,20+,21-,22+,23+,25+/m1/s1	undp	1	Lignans	-	-	1.28302	1.39623	1.23585	1.17925	1.07547	1.16981	1.27358	1.23585	1.07547	1.16981	1.09434	1.31132
ms000442P	Positive	[M+H]+	141.018	95.0129	140.01	C6H4O4	5-Formyl-2-furoate; 5-Formyl-2-furancarboxylate; 5-Formylfuran-2-carboxylate	InChI=1S/C6H4O4/c7-3-4-1-2-5(10-4)6(8)9/h1-3H,(H,8,9)	kegg	1	Organic acids	-	-	1.79108	1.44468	1.60043	1.17615	1.06069	1.38292	0.8942	0.864662	0.988185	1.06337	1.23255	1.04726
ms000791	Negative	[M-H]-	161.046	71.014	162.053	C6H10O5	1,6-Anhydro-beta-D-glucose	InChI=1S/C6H10O5/c7-3-2-1-10-6(11-2)5(9)4(3)8/h2-9H,1H2/t2-,3-,4+,5-,6-/m1/s1	massbank	1	Saccharides and Alcohols	-	-	0.973085	0.993789	1.0628	0.924776	0.973085	1.26294	1.28364	1.40097	1.54589	1.09731	1.62871	1.49068
ms006651	Positive	[M+H]+	247.242	121.101	246.234	C18H30	4-Phenyldodecane	InChI=1S/C18H30/c1-3-5-6-7-8-10-14-17(13-4-2)18-15-11-9-12-16-18/h9,11-12,15-17H,3-8,10,13-14H2,1-2H3/t17-/m0/s1	undp	1	Others	-	-	2.13452	1.25625	1.74541	0.864925	1.63424	1.82324	0.953863	0.667037	1.56754	0.644803	0.813785	0.612563
ms007455	Negative	[M-H]-	517.338	281.249	518.346	C27H50O9	1-oleate 3-glucopropanetriol|codioside B	InChI=1S/C27H50O9/c1-2-3-4-5-6-7-8-9-10-11-12-13-14-15-16-17-23(30)34-19-21(29)20-35-27-26(33)25(32)24(31)22(18-28)36-27/h9-10,21-22,24-29,31-33H,2-8,11-20H2,1H3/b10-9-/t21-,22-,24-,25+,26-,27-/m0/s1	undp	1	Glycerol ester	-	-	1.92528	2.09436	2.17344	1.09626	1.15626	1.10717	1.01173	1.01173	0.842651	0.796291	0.886283	0.812653
ms004964	Positive	[M+H]+	214.123	141.001	213.115	C14H15NO	N-Benzyl-2-Aminobenzyl alcohol	InChI=1S/C14H15NO/c16-11-13-8-4-5-9-14(13)15-10-12-6-2-1-3-7-12/h1-9,15-16H,10-11H2	undp	1	Alkaloids	-	-	1.30888	1.2797	1.11713	1.11713	1.05877	1.47561	1.25052	1.36307	1.03376	1.1213	1.2797	1.50896
ms001427	Positive	[M+H]+	359.132	203.086	358.124	C20H22O4S	1-(3-{[(5-Acetyl-2-methoxybenzyl)thio]methyl}-4-methoxyphenyl)ethan-1-one	InChI=1S/C20H22O4S/c1-13(21)15-5-7-19(23-3)17(9-15)11-25-12-18-10-16(14(2)22)6-8-20(18)24-4/h5-10H,11-12H2,1-4H3	mzcloud	1	Phenolic acids	-	-	1.09217	1.44735	0.967857	0.713905	0.994495	0.896821	1.14544	1.56278	1.71373	1.27864	1.34967	1.86468
ms003314	Negative	[M-H]-	287.056	119.05	288.064	C15H12O6	3,3',5,7-Tetrahydroxyflavanone	InChI=1S/C15H12O6/c16-8-3-1-2-7(4-8)15-14(20)13(19)12-10(18)5-9(17)6-11(12)21-15/h1-6,14-18,20H/t14-,15+/m0/s1	undp	1	Flavanols	-	-	0.840257	0.793446	0.85079	2.25863	2.34055	2.45758	1.20538	1.19368	1.2873	0.617905	0.670568	0.628438
ms002698	Positive	[M+H]+	347.149	175.076	346.141	C19H22O6	3-O-demethyldihydrodehydrodiconiferyl alcohol	InChI=1S/C19H22O6/c1-24-17-8-11(3-2-6-20)7-13-14(10-21)18(25-19(13)17)12-4-5-15(22)16(23)9-12/h4-5,7-9,14,18,20-23H,2-3,6,10H2,1H3/t14-,18+/m0/s1	undp	1	Lignans	-	-	1.30653	1.30653	1.51439	1.00731	1.05756	0.936501	1.38648	1.47556	1.26085	1.51439	1.06441	1.33394
ms000647	Negative	[M-H]-	154.999	67.019	156.007	C6H4O5	2,5-Furandicarboxylate; Furan-2,5-dicarboxylate	InChI=1S/C6H4O5/c7-5(8)3-1-2-4(11-3)6(9)10/h1-2H,(H,7,8)(H,9,10)	kegg	1	Organic acids	-	-	1.39286	1.14683	1.39683	1.1746	1.3254	1.30952	1.10317	1.21825	1.34127	1.27778	1.19841	1.38889
ms000380	Positive	[M+H]+	325.113	85.0285	324.105	C12H20O10	Agarobiit|agarobiose|G-A	InChI=1S/C12H20O10/c13-1-4(15)10-11(5(16)3-20-10)22-12-9(19)8(18)7(17)6(2-14)21-12/h1,4-12,14-19H,2-3H2/t4-,5+,6-,7+,8+,9-,10+,11-,12+/m1/s1	undp	1	Saccharides and Alcohols	-	-	0.726797	0.575163	0.588235	1.13203	0.90719	1.15033	1.34641	1.28889	1.46928	2.20654	1.94771	1.95294
ms002949	Negative	[M-H]-	209.046	120.022	210.053	C10H10O5	4-(2-Hydroxyethoxycarbonyl)benzoate; 4-[(2-Hydroxyethoxy)carbonyl]benzoate; Mono(2-hydroxyethyl) terephthalate; Mono(ethylene terephthalate)	InChI=1S/C10H10O5/c11-5-6-15-10(14)8-3-1-7(2-4-8)9(12)13/h1-4,11H,5-6H2,(H,12,13)	kegg	1	Phenolic acids	-	-	1.94559	0.981039	0.931575	0.964551	1.09646	1.12119	2.25062	2.0033	0.948063	1.33553	0.939819	1.24485
ms005757	Positive	[M+H]+	306.207	137.06	305.199	C18H27NO3	(-)-10-demethylprotoemetinol|(2R,3R,11bS)-3-ethyl-1,3,4,6,7,11b-hexahydro-10-hydroxy-9-methoxy-2H-benzo<a>quinolizine-2-ethanol <(-)-10-demethylprotoemetinol>|(2R,3R,11bS)-3-ethyl-1,3,4,6,7,11b-hexahydro-10-hydroxy-9-methoxy-2H-benzo[a]quinolizine-2-ethanol ((-)-10-demethylprotoemetinol)|10-Demethylprotoemetinol	InChI=1S/C18H27NO3/c1-3-12-11-19-6-4-14-9-18(22-2)17(21)10-15(14)16(19)8-13(12)5-7-20/h9-10,12-13,16,20-21H,3-8,11H2,1-2H3/t12-,13-,16-/m0/s1	undp	1	Alkaloids	-	-	0.789926	1.05896	0.413852	0.875787	0.904408	0.595306	0.495707	2.57584	0.801374	5.42072	0.497424	1.33371
ms004960	Positive	[M+H]+	247.133	137.098	246.125	C15H18O3	2-methyl-5-[(S)-1,2,2-trimethyl-3-oxocyclopentyl]-1,4-benzoquinone|2-methyl-5-[(S)-1,2,2-trimethyl-3-oxocyclopentyl]-1,4-bezoquinone|5-methyl-2-(3-oxo-1,2,2-trimethylcyclopentyl)benzoquinone|enokipodin B|Lagopodin A	InChI=1S/C15H18O3/c1-9-7-12(17)10(8-11(9)16)15(4)6-5-13(18)14(15,2)3/h7-8H,5-6H2,1-4H3/t15-/m1/s1	undp	1	Quinones	-	-	1.00158	1.08044	1.18297	1.58517	1.4511	1.2776	1.42744	1.59306	1.41167	1.2776	1.13565	1.36435
ms000513	Negative	[M-H]-	371.12	191.056	372.127	C13H24O12	alpha-Glc-(1->2)-L-glycero-D-glucoheptose	InChI=1S/C13H24O12/c14-1-4(17)7(18)10(21)8(19)5(2-15)24-13-12(23)11(22)9(20)6(3-16)25-13/h2,4-14,16-23H,1,3H2/t4-,5-,6+,7+,8+,9+,10+,11-,12+,13-/m0/s1	undp	1	Organic acids	-	-	1.07505	1.26268	1.18661	1.15112	1.00913	0.998986	1.53144	1.5213	1.31339	1.68357	1.93712	1.33874
ms000699	Positive	[M+H]+	151.039	95.0492	150.031	C8H6O3	Piperonal	InChI=1S/C8H6O3/c9-4-6-1-2-7-8(3-6)11-5-10-7/h1-4H,5H2	kegg	1	Others	-	-	1.31117	1.38686	1.91944	1.26521	1.10841	0.986753	1.24628	1.30846	1.03541	1.38145	1.32468	1.75723
ms002026	Negative	[M-H]-	390.134	61.9886	391.142	C15H25N3O7S	2-(Glutathion-S-yl)-2-methylbut-3-en-1-ol	InChI=1S/C15H25N3O7S/c1-3-15(2,8-19)26-7-10(13(23)17-6-12(21)22)18-11(20)5-4-9(16)14(24)25/h3,9-10,19H,1,4-8,16H2,2H3,(H,17,23)(H,18,20)(H,21,22)(H,24,25)/t9-,10-,15?/m0/s1	kegg	1	Amino acids and derivatives	-	-	1.92971	1.46489	1.54236	1.85929	2.21847	1.65505	0.852173	0.957814	0.732446	0.943728	0.873301	1.0212
ms006765	Negative	[M-H]-	415.146	89.0246	416.154	C15H28O13	(beta,beta'-Dihydroxy-isopropyl)-(O3-alpha-D-mannopyranosyl-alpha-D-galactopyranosid)|(beta,beta'-dihydroxy-isopropyl)-(O3-alpha-D-mannopyranosyl-alpha-D-galactopyranoside)	InChI=1S/C15H28O13/c16-1-5(2-17)25-15-12(24)13(9(21)7(4-19)27-15)28-14-11(23)10(22)8(20)6(3-18)26-14/h5-24H,1-4H2/t6-,7-,8-,9+,10+,11+,12-,13+,14-,15+/m1/s1	undp	1	Saccharides and Alcohols	-	-	1.49985	2.4195	2.1642	1.33739	1.21265	1.81897	1.16913	0.751378	1.3548	0.545402	1.0705	1.15753
ms002771	Negative	[M-H]-	459.151	135.045	460.159	C20H28O12	1,2,3,4-tetrahydroxy-2-methylbutane-4-O-(6-O-trans-caffeoyl)-beta-D-glucopyranoside	InChI=1S/C20H28O12/c1-20(29,9-21)14(24)8-31-19-18(28)17(27)16(26)13(32-19)7-30-15(25)5-3-10-2-4-11(22)12(23)6-10/h2-6,13-14,16-19,21-24,26-29H,7-9H2,1H3/b5-3+/t13-,14-,16-,17+,18-,19-,20-/m1/s1	undp	1	Phenolic acids	-	-	1.7628	1.67818	1.72049	1.53716	1.29319	1.55126	1.05909	1.01396	0.958962	1.37357	1.34537	1.27345
ms006319	Positive	[M+H]+	482.324	184.073	481.316	C23H48NO7P	1-pentadecanoyl-2-hydroxy-sn-glycero-3-phosphocholine	InChI=1S/C23H48NO7P/c1-5-6-7-8-9-10-11-12-13-14-15-16-17-23(26)29-20-22(25)21-31-32(27,28)30-19-18-24(2,3)4/h22,25H,5-21H2,1-4H3/t22-/m1/s1	massbank	1	LPC	-	-	1.03412	1.07676	1.02345	1.258	1.08209	1.19403	0.682303	0.724947	0.719616	2.27612	2.73987	2.85714
ms007483	Negative	[M-H]-	351.254	319.228	352.262	C21H36O4	[10]-Gingediol	InChI=1S/C21H36O4/c1-3-4-5-6-7-8-9-10-18(22)16-19(23)13-11-17-12-14-21(25-2)20(24)15-17/h12,14-15,18-19,22-24H,3-11,13,16H2,1-2H3/t18-,19+/m0/s1	undp	1	Others	-	-	3.20537	3.30774	3.18618	1.50352	1.33717	1.33077	0.607806	0.671785	0.697377	0.346129	0.346769	0.394114
ms001957	Positive	[M+H]+	351.105	185.041	350.097	C16H13F3N4O2	5-Methyl-N-[1-methyl-4-phenyl-3-(trifluoromethyl)-1H-pyrazol-5-yl]-3-isoxazolecarboxamide	InChI=1S/C16H13F3N4O2/c1-9-8-11(22-25-9)15(24)20-14-12(10-6-4-3-5-7-10)13(16(17,18)19)21-23(14)2/h3-8H,1-2H3,(H,20,24)	mzcloud	1	Alkaloids	-	-	1.34424	1.16643	1.1771	1.30868	1.46159	1.37624	1.08108	1.57895	1.45804	1.57895	1.4936	2.22973
ms004790	Positive	[M+H]+	256.264	88.0758	255.256	C16H33NO	Hexadecanamide	InChI=1S/C16H33NO/c1-2-3-4-5-6-7-8-9-10-11-12-13-14-15-16(17)18/h2-15H2,1H3,(H2,17,18)	mzcloud	1	Alkaloids	-	-	0.348132	1.28819	1.27755	2.92771	3.17258	1.49047	0.348132	0.5206	1.43724	1.85244	1.42659	1.18173
ms003289	Positive	[M+H]+	386.181	207.102	385.173	C19H23N5O4	5'-Benzyl-N-Dimethyladenosine	InChI=1S/C19H23N5O4/c1-23(2)17-14-18(21-10-20-17)24(11-22-14)19-16(26)15(25)13(28-19)9-27-8-12-6-4-3-5-7-12/h3-7,10-11,13,15-16,19,25-26H,8-9H2,1-2H3/t13-,15-,16+,19+/m1/s1	undp	1	Nucleotides and derivatives	-	-	1.55981	1.28455	1.3419	1.33043	1.38777	1.1928	1.69744	1.9383	1.3763	1.28455	1.65157	1.6401
ms003378	Positive	[M+H]+	291.134	144.081	290.126	C15H18N2O4	bufobutanoic acid methyl ester|methyl N-[2-(5-hydroxyindol-3-yl)ethyl]succinamate|methyl N-[2-(5-hydroxyindol-3-yl)] succinate	InChI=1S/C15H18N2O4/c1-21-15(20)5-4-14(19)16-7-6-10-9-17-13-3-2-11(18)8-12(10)13/h2-3,8-9,17-18H,4-7H2,1H3,(H,16,19)	undp	1	Alkaloids	-	-	1.30814	1.30087	1.31541	1.14826	1.13372	1.10465	2.10756	1.99128	1.99128	1.53343	1.46802	1.57703
ms002444N	Negative	[M-H]-	471.151	163.04	472.159	C21H28O12	1-O-rutinose (E)-p-coumarate	InChI=1S/C21H28O12/c1-9-14(24)16(26)18(28)20(31-9)30-8-12-15(25)17(27)19(29)21(32-12)33-13(23)7-4-10-2-5-11(22)6-3-10/h2-7,9,12,14-22,24-29H,8H2,1H3/b7-4+/t9-,12-,14-,15-,16+,17+,18-,19-,20+,21+/m1/s1	undp	1	Phenolic acids	-	-	1.44928	1.70807	1.6294	1.26501	1.21532	1.28157	1.37474	1.54244	1.56108	1.81159	1.72671	1.56936
ms001191N	Negative	[M-H]-	187.025	111.009	188.033	C7H8O6	(E)-3-(Methoxycarbonyl)pent-2-enedioate	InChI=1S/C7H8O6/c1-13-7(12)4(2-5(8)9)3-6(10)11/h2H,3H2,1H3,(H,8,9)(H,10,11)/b4-2+	kegg	1	Organic acids	-	-	1.62388	1.58482	1.48438	1.43973	1.2779	1.51228	1.36719	1.41183	1.41741	1.63504	1.65737	1.77455
ms000386	Positive	[M+H]+	342.139	127.039	341.132	C12H23NO10	Lactosamine	InChI=1S/C12H23NO10/c13-5-7(17)10(4(2-15)21-11(5)20)23-12-9(19)8(18)6(16)3(1-14)22-12/h3-12,14-20H,1-2,13H2/t3-,4-,5-,6+,7-,8+,9-,10-,11-,12+/m1/s1	undp	1	Saccharides and Alcohols	-	-	0.761608	0.78363	0.703799	1.21123	1.3397	1.1103	1.58745	1.66086	1.7985	2.41329	2.5601	2.44999
ms006659	Positive	[M+H]+	681.406	339.29	680.398	C33H60O14	gingerglycolipid C	InChI=1S/C33H60O14/c1-2-3-4-5-6-7-8-9-10-11-12-13-14-15-16-17-25(36)43-19-22(35)20-44-32-31(42)29(40)27(38)24(47-32)21-45-33-30(41)28(39)26(37)23(18-34)46-33/h9-10,22-24,26-35,37-42H,2-8,11-21H2,1H3/b10-9-/t22-,23-,24-,26+,27+,28+,29+,30-,31-,32-,33+/m1/s1	undp	1	Glycerol ester	-	-	2.74488	2.65087	1.62249	2.27486	1.29912	1.34424	1.05471	1.36304	1.39876	0.72006	0.936266	1.01335
ms002811	Negative	[M-H]-	321.098	158.037	322.106	C16H18O7	4-Hydroxy-1-naphthalenyl-??-D-glucopyranoside	InChI=1S/C16H18O7/c17-7-12-13(19)14(20)15(21)16(23-12)22-11-6-5-10(18)8-3-1-2-4-9(8)11/h1-6,12-21H,7H2/t12-,13-,14+,15-,16-/m1/s1	undp	1	Phenolic acids	-	-	1.79519	1.40037	1.44355	1.46206	1.35719	1.63171	1.61629	1.82603	1.60395	1.30475	1.57927	1.68723
ms003208	Positive	[M+H]+	350.087	169.013	349.08	C16H15NO8	Salfredin C3	InChI=1S/C16H15NO8/c1-5(15(21)22)9-3-7-10(25-9)4-8-11(12(7)18)14(20)17(13(8)19)6(2)16(23)24/h4-6,9,18H,3H2,1-2H3,(H,21,22)(H,23,24)/t5-,6+,9+/m1/s1	undp	1	Alkaloids	-	-	1.292	0.979143	1.00811	2.79258	2.71147	3.146	1.72074	1.5701	1.34994	0.799537	0.683662	0.677868
ms000416	Positive	[M+H]+	157.049	111.044	156.042	C7H8O4	3,4-epoxy-5-hydroxycyclohex-1-enecarboxylic acid	InChI=1S/C7H8O4/c8-4-1-3(7(9)10)2-5-6(4)11-5/h2,4-6,8H,1H2,(H,9,10)/t4-,5+,6-/m1/s1	undp	1	Organic acids	-	-	2.26294	1.97256	1.94253	1.42185	1.63212	1.57204	1.26164	1.36177	1.24161	1.37178	1.44187	1.35176
ms006642	Positive	[M+H]+	265.253	95.0857	264.245	C18H32O	(9Z,12Z)-9,12-octadecadien-1-al|(9Z,12Z)-octadeca-9,12-dienal|(Z,Z)-9,12-octadecadienal|9,12-Octadecadienal|linolealdehyde|linoleic aldehyde|linoleyl aldehyde|octadeca-9c,12c-dienal	InChI=1S/C18H32O/c1-2-3-4-5-6-7-8-9-10-11-12-13-14-15-16-17-18-19/h6-7,9-10,18H,2-5,8,11-17H2,1H3/b7-6-,10-9-	undp	1	Free fatty acids	-	-	2.30352	1.5131	3.20687	1.82927	1.28726	2.41644	1.06594	1.35727	1.37308	0.953026	1.03433	0.971093
ms006447	Positive	[M+H]+	381.3	289.252	380.292	C23H40O4	(2R)-(12Z,15Z)-2-hydroxy-4-oxoheneicosa-12,15-dien-1-yl acetate|(2R,12Z,15Z)-2-hydroxy-4-oxoheneicosa-12,15-dien-1-yl acetate|(Z,Z)-1-acetoxy-2-hydroxy-4-oxo-heneicosa-12,15-diene|1-Ac-(2R,12Z,15Z)-1,2-Dihydroxy-12,15-heneicosadien-4-one	InChI=1S/C23H40O4/c1-3-4-5-6-7-8-9-10-11-12-13-14-15-16-17-18-22(25)19-23(26)20-27-21(2)24/h7-8,10-11,23,26H,3-6,9,12-20H2,1-2H3/b8-7-,11-10-/t23-/m0/s1	undp	1	Free fatty acids	-	-	1.80354	2.24235	2.45974	1.75926	1.69082	1.36876	1.4211	1.59018	1.78744	0.99839	1.02254	1.19968
ms003881	Positive	[M+H]+	189.091	133.029	188.083	C12H12O2	2,2-dimethyl-5-phenyl-2,3-dihydro-3-furanone|2,2-dimethyl-5-phenyl-3(2H)-furanone|2,2-Dimethyl-5-phenyl-3(2H)-furanone (Bullatenone)|2,2-dimethyl-5-phenyl-furan-3-one|2,2-dimethyl-5-phenylfuran-3(2H)-one|Bullatenone	InChI=1S/C12H12O2/c1-12(2)11(13)8-10(14-12)9-6-4-3-5-7-9/h3-8H,1-2H3	undp	1	Others	-	-	1.06978	1.18973	1.32057	2.21711	1.92634	2.25345	1.86576	1.52653	2.14441	1.58711	1.1025	1.9748
ms003419	Positive	[M+H]+	409.147	114.092	408.139	C20H24O9	1-(4-hydroxy-3-methoxyphenyl)-2-(2,6-dimethoxy-4-hydroxyacetylphenoxy)propane-1,3-diol|4,7,9,8'-tetrahydroxy-3,3',5'-trimethoxy-8,4'-oxy-9'-norneolignan-7'-one|4,7,9,8'-tetrahydroxy-3,3',5'-trimethoxy-8,4'-oxy-9'-norneolignane-7'-one	InChI=1S/C20H24O9/c1-26-15-6-11(4-5-13(15)23)19(25)18(10-22)29-20-16(27-2)7-12(14(24)9-21)8-17(20)28-3/h4-8,18-19,21-23,25H,9-10H2,1-3H3/t18-,19+/m0/s1	undp	1	Phenolic acids	-	-	0	1.92357	1.96211	2.00706	2.22222	2.56262	0	0	2.42132	2.74245	2.98972	2.49839
ms002587	Negative	[M-H]-	198.988	67.019	199.996	C7H4O7	Meconic acid; Poppy acid	InChI=1S/C7H4O7/c8-2-1-3(6(10)11)14-5(4(2)9)7(12)13/h1,9H,(H,10,11)(H,12,13)	kegg	1	Organic acids	-	-	1.47772	1.46848	1.42	1.62087	1.78481	1.71092	2.14962	2.29277	2.0411	2.00877	1.81021	1.97876
ms001981	Positive	[M]+	421.168	289.127	420.161	C25H24FNO4	Pitavastatin; (3R,5S,E)-7-(2-cyclopropyl-4-(4-fluorophenyl)quinolin-3-yl)-3,5-dihydroxyhept-6-enoate	InChI=1S/C25H24FNO4/c26-17-9-7-15(8-10-17)24-20-3-1-2-4-22(20)27-25(16-5-6-16)21(24)12-11-18(28)13-19(29)14-23(30)31/h1-4,7-12,16,18-19,28-29H,5-6,13-14H2,(H,30,31)/p-1/b12-11+/t18-,19-/m1/s1	kegg	1	Alkaloids	-	-	1.77229	1.96174	1.28949	1.60117	2.42621	2.25509	1.82729	2.02286	1.46061	2.29176	1.94952	1.35672
ms002753	Positive	[M+H]+	305.102	139.039	304.094	C16H16O6	3'-methylated epicatechin|3'-O-methoxyepicatechin|3'-O-methyl-(-)-epicatechin|3'-O-methyl-epicatechin|3'-O-methylepicatechin|3?-O-Methylepicatechin|Symplocosidin	InChI=1S/C16H16O6/c1-21-15-4-8(2-3-11(15)18)16-13(20)7-10-12(19)5-9(17)6-14(10)22-16/h2-6,13,16-20H,7H2,1H3/t13-,16-/m1/s1	undp	1	Flavanols	-	-	1.82203	1.79379	1.75424	1.98588	1.82768	2.09322	1.87006	1.64689	2.27401	2.07062	1.89831	1.90395
ms002314	Negative	[M-H]-	285.098	89.0244	286.106	C13H18O7	D-(-)-Salicin	InChI=1S/C13H18O7/c14-5-7-3-1-2-4-8(7)19-13-12(18)11(17)10(16)9(6-15)20-13/h1-4,9-18H,5-6H2/t9-,10-,11+,12-,13-/m1/s1	mzcloud	1	Saccharides and Alcohols	-	-	1.4556	1.48207	1.37621	2.02461	2.13048	1.93198	2.47453	2.47453	2.67302	2.13048	2.01138	1.86582
ms003627P	Positive	[M+H]+	397.165	114.092	396.157	C23H24O6	(+)-rotenonoic acid|(+)-Rotenonsaeure|(-)-rot-2'enonic acid|(6aS,12aS)-rot-2'-enonic acid|(6aS,12aS)rot-2'-enonic acid|rot-2'-enonic acid|Rotenonic acid	InChI=1S/C23H24O6/c1-12(2)5-6-13-16(24)8-7-14-22(25)21-15-9-18(26-3)19(27-4)10-17(15)28-11-20(21)29-23(13)14/h5,7-10,20-21,24H,6,11H2,1-4H3/t20-,21+/m1/s1	undp	1	Lignans	-	-	0	2.49463	2.72649	2.5161	2.64062	2.68356	0	0	2.65779	3.47359	3.13869	2.77802
ms003508	Positive	[M+H]+	341.138	114.092	340.131	C20H20O5	(+)-Dehydroxycubebin|dehydroxycubebin	InChI=1S/C20H20O5/c1-3-17-19(24-11-22-17)7-13(1)5-15-9-21-10-16(15)6-14-2-4-18-20(8-14)25-12-23-18/h1-4,7-8,15-16H,5-6,9-12H2/t15-,16-/m1/s1	undp	1	Lignans	-	-	0	3.52018	3.52018	2.36173	3.01943	2.49626	0	0	2.85501	2.8849	3.07922	2.50374
ms002583P	Positive	[M+H]+	193.086	105.07	192.078	C11H12O3	3-(4-ethoxy-phenyl)-acrylic acid|4-ethoxy cinnamic acid|4-Ethoxy-zimtsaeure|4-ethoxycinnamic acid	InChI=1S/C11H12O3/c1-2-14-10-6-3-9(4-7-10)5-8-11(12)13/h3-8H,2H2,1H3,(H,12,13)	undp	1	Phenolic acids	-	-	2.00384	2.12548	1.863	2.57362	2.22151	2.54161	2.34315	2.8169	2.30474	2.15109	2.25992	2.13828
ms002669P	Positive	[M+H]+	303.108	115.039	302.1	C13H18O8	(4-Hydroxy-2-hydroxymethyl-phenyl)-beta-D-glucopyranosid, Salirepin|(4-hydroxy-2-hydroxymethyl-phenyl)-beta-D-glucopyranoside, salirepin|salirepin	InChI=1S/C13H18O8/c14-4-6-3-7(16)1-2-8(6)20-13-12(19)11(18)10(17)9(5-15)21-13/h1-3,9-19H,4-5H2/t9-,10-,11+,12-,13-/m1/s1	undp	1	Saccharides and Alcohols	-	-	0	3.33589	3.75	3.22853	3.49693	2.9908	0	0	2.6227	3.27454	2.82975	2.96779
ms001900	Positive	[M+H]+	179.034	98.9755	178.026	C9H6O4	Caffeoquinone; Caffeic acid quinone	InChI=1S/C9H6O4/c10-7-3-1-6(5-8(7)11)2-4-9(12)13/h1-5H,(H,12,13)/b4-2+	kegg	1	Quinones	-	-	3.26191	2.63022	2.79276	2.40857	3.06612	2.94052	3.55375	3.48356	3.36535	2.98855	3.10307	2.8297
ms002056	Negative	[M-H]-	467.178	261.077	468.186	C19H32O13	1-O-angeloylglycerol 2-O-beta-D-apiofuranosyl-(1->6)-beta-D-glucopyranoside|everlastoside G	InChI=1S/C19H32O13/c1-3-9(2)16(26)28-5-10(4-20)31-17-14(24)13(23)12(22)11(32-17)6-29-18-15(25)19(27,7-21)8-30-18/h3,10-15,17-18,20-25,27H,4-8H2,1-2H3/b9-3-/t10-,11+,12+,13-,14+,15-,17+,18+,19+/m0/s1	undp	1	Saccharides and Alcohols	-	-	2.52273	2.75	3.40909	3.09545	3.25455	2.64091	3.25455	3.06364	3.97273	3.09545	3.07273	3.05
ms001698	Negative	[M-H]-	365.064	167.035	366.072	C13H19O10P	Salicin 6-phosphate; Salicin-6P	InChI=1S/C13H19O10P/c14-5-7-3-1-2-4-8(7)22-13-12(17)11(16)10(15)9(23-13)6-21-24(18,19)20/h1-4,9-17H,5-6H2,(H2,18,19,20)/t9-,10-,11+,12-,13-/m1/s1	kegg	1	Others	-	-	4.73973	5.00274	5.08493	3.47945	3.90137	4.2137	3.33151	3.2	2.93699	2.80548	3.3589	3.13425
kz002988	Negative	[M-H]-	371.098	249.063	372.106	C16H20O10	Trihydroxycinnamoylquinic acid	-	kzmet	2	Phenolic acids	-	-	0.0708869	0.0173348	0.056338	0.0663984	0.0933292	0.0905433	0.0908528	0.136976	0.167157	0.0512305	0.113295	0.0614456
kz002954	Positive	[M+H]+	139.039	92.8	138.032	C7H6O3	Protocatechuic aldehyde	-	kzmet	2	Phenolic acids	C16700	139-85-5	0.16957	0.274395	0.574996	0	0	0	0	0	0	0	0	0
ms004868	Positive	[M+H]+	505.353	203.085	504.345	C30H48O6	kinoin B	InChI=1S/C30H48O6/c1-25(2,35)14-13-22(33)30(8,36)24-19(31)15-27(5)20-11-9-17-18(10-12-21(32)26(17,3)4)29(20,7)23(34)16-28(24,27)6/h9,18-21,24,31-32,35-36H,10-16H2,1-8H3/t18-,19-,20+,21-,24+,27+,28-,29+,30+/m1/s1	undp	2	Terpenoids	-	-	0.0528088	0.033763	0.0380916	0.0237591	0.0643517	0.0257791	0.147172	0.159677	0.179877	0.0872451	0.0909003	0.123124
ms002667	Negative	[M-H]-	469.114	289.072	470.122	C24H22O10	6-O-(beta-D-glucopyranosyl)-5-hydroxy-7-(4-hydroxyphenyl)-3H-benzo[de]isochromen-1-one	InChI=1S/C24H22O10/c25-8-16-19(28)20(29)21(30)24(33-16)34-22-15(27)7-11-9-32-23(31)14-6-5-13(18(22)17(11)14)10-1-3-12(26)4-2-10/h1-7,16,19-21,24-30H,8-9H2/t16-,19-,20+,21-,24+/m1/s1	undp	2	Others	-	-	0.126201	0.126842	0.117873	0.0768738	0.0813581	0.0762332	0.0903267	0.086483	0.0685458	0.0600256	0.0637412	0.074952
kz005484	Positive	[M+H]+	487.34	439.319	486.335	C30H46O5	2α,3α-dihydroxy-12-ene-24-aldehyde-28-ursolic acid	-	kzmet	2	Triterpene	-	-	0.0459024	0.0441	0.0515501	0.0556357	0.0577986	0.0523913	0.162221	0.140591	0.213891	0.0826724	0.0743812	0.0707763
kz005481	Positive	[M+H]+	489.353	425.339	488.35	C30H48O5	Asiatic acid	-	kzmet	2	Triterpene	C08617	464-92-6	0.0227399	0.0224626	0.0354964	0.0629506	0.0454798	0.0445092	0.177482	0.216306	0.198281	0.0937327	0.0743206	0.0597615
kz005483	Positive	[M+H]+	505.348	439.319	504.345	C30H48O6	2α,3α,23,24-tetrahydroxy-12-ene-28-ursolic acid	-	kzmet	2	Triterpene	-	-	0.0576577	0.0451094	0.0309524	0.0429215	0.0472329	0.0682111	0.162806	0.15444	0.190476	0.0797941	0.128057	0.0804376
kz000995	Negative	[M-H]-	417.156	402.1	418.163	C22H26O8	Syringaresinol	-	kzmet	2	Lignans	C10889	21453-69-0	0.124105	0.135561	0.184248	0.158473	0.140334	0.17852	0.0929833	0.0499284	0.0547017	0	0	0
ms006545	Negative	[M-H]-	309.207	291.196	310.215	C18H30O4	(11R,12S,13S)-(9Z,15Z)-11-Hydroxy-12,13-epoxyoctadeca-9,15-dienoic acid|(9Z,11R,12S,13S,15Z)-11-Hydroxy-12,13-epoxy-9,15-octadecadienoic acid|(9Z,15Z)-(11R,12S,13S)-11-Hydroxy-12,13-epoxyoctadeca-9,15-dienoic acid	InChI=1S/C18H30O4/c1-2-3-9-13-16-18(22-16)15(19)12-10-7-5-4-6-8-11-14-17(20)21/h3,9-10,12,15-16,18-19H,2,4-8,11,13-14H2,1H3,(H,20,21)/b9-3-,12-10-/t15-,16+,18+/m1/s1	undp	2	Free fatty acids	-	-	0.111176	0.162059	0.134118	0.100294	0.115882	0.111176	0.0732353	0.0470588	0.107647	0.0923529	0.0455882	0.0635294
ms006826	Positive	[M+H]+	388.106	163.063	387.098	C19H18ClN3O4	Pyraclostrobin	InChI=1S/C19H18ClN3O4/c1-25-19(24)23(26-2)17-6-4-3-5-14(17)13-27-18-11-12-22(21-18)16-9-7-15(20)8-10-16/h3-12H,13H2,1-2H3	mzcloud	2	Alkaloids	-	-	0.125283	0.104906	0.12	0.0762264	0.090566	0.0559245	0.0867925	0.0973585	0.10717	0.104151	0.111698	0.0966038
ms006410	Positive	[M+H]+	497.311	335.259	496.303	C27H44O8	O1-(20alphaF-hydroxy-5beta-pregnan-3alpha-yl)-beta-D-glucopyranuronic acid|O1-(20alphaF-Hydroxy-5beta-pregnan-3alpha-yl)-beta-D-glucopyranuronsaeure|pregnanediol glucuronide|pregnanediol-3alpha-glucuronide	InChI=1S/C27H44O8/c1-13(28)17-6-7-18-16-5-4-14-12-15(8-10-26(14,2)19(16)9-11-27(17,18)3)34-25-22(31)20(29)21(30)23(35-25)24(32)33/h13-23,25,28-31H,4-12H2,1-3H3,(H,32,33)/t13-,14+,15+,16-,17+,18-,19-,20-,21-,22+,23-,25+,26-,27+/m0/s1	undp	2	Steroids	-	-	0.125957	0.13222	0.121086	0.0876827	0.0793319	0.0835073	0.0953375	0.105776	0.103688	0.0876827	0.0876827	0.0904662
kz002927	Positive	[M+H]+	291	190.9	290.188	C18H26O3	4-oxo-9Z,11Z,13E,15E-octadecatetraenoic acid	-	kzmet	2	Free fatty acids	-	-	0.243623	0.106806	0.294819	0.110336	0.177421	0.283344	0	0	0	0	0	0
ms006277	Positive	[M+H]+	293.211	275.2	292.203	C18H28O3	8-[3-oxo-2-[(E)-pent-2-enyl]cyclopenten-1-yl]octanoic acid	InChI=1S/C18H28O3/c1-2-3-7-11-16-15(13-14-17(16)19)10-8-5-4-6-9-12-18(20)21/h3,7H,2,4-6,8-14H2,1H3,(H,20,21)	massbank	2	Free fatty acids	-	-	0.251596	0.296658	0.251596	0.100451	0.0946301	0.0747278	0.0375516	0.0330454	0.0281637	0.0234698	0.0219677	0.0208412
ms001432	Negative	[M-H]-	331.104	168.043	332.112	C14H20O9	koaburaside	InChI=1S/C14H20O9/c1-20-7-3-6(4-8(21-2)10(7)16)22-14-13(19)12(18)11(17)9(5-15)23-14/h3-4,9,11-19H,5H2,1-2H3/t9-,11-,12-,13-,14-/m1/s1	undp	2	Phenolic acids	-	-	0.0990635	0.109261	0.104058	0.101873	0.127992	0.104058	0.105099	0.0873049	0.108221	0.105099	0.0921956	0.110302
kz002983	Negative	[M-H]-	165.092	149.061	166.099	C10H14O2	1-(4-Methoxyphenyl)-1-propanol	-	kzmet	2	Phenolic acids	-	5349-60-0	0.160839	0.200699	0.18951	0	0	0	0	0	0	0.240559	0.23986	0.25035
kz002963	Negative	[M-H]-	161.046	99	162.053	C6H10O5	3-Hydroxy-3-methylpentane-1,5-dioic acid	-	kzmet	2	Amino acids and derivatives	C03761	503-49-1	0.118971	0.117042	0.13119	0.0630868	0.073955	0.0868167	0.138264	0.109325	0.144051	0.103537	0.130547	0.0926045
kz002934	Negative	[M-H]-	481.135	319.2	482.142	C22H26O12	5-O-p-Coumaroyl shikimic acid O-hexoside	-	kzmet	2	Phenolic acids	-	-	0	0	0	0.317369	0.565493	0.450087	0	0	0	0	0	0
kz002865	Negative	[M-H]-	479.083	316.023	480.09	C21H20O13	Myricetin-3-O-galactoside	-	kzmet	2	Flavonols	-	15648-86-9	0	0	0	0	0	0	0.538462	0.404558	0.415954	0	0	0
ms006527	Negative	[M-H]-	653.376	397.135	654.384	C31H58O14	1'-O-Palmitoyl-3'-O-(6-O-??-D-galactopyranosyl-??-D-galactopyranosyl)glycerol|1-O-hexadecanoyl-3-O-[alpha-galactopyranosyl-(1->6)-beta-galactopyranosyl]-glycerol	InChI=1S/C31H58O14/c1-2-3-4-5-6-7-8-9-10-11-12-13-14-15-23(34)41-17-20(33)18-42-30-29(40)27(38)25(36)22(45-30)19-43-31-28(39)26(37)24(35)21(16-32)44-31/h20-22,24-33,35-40H,2-19H2,1H3/t20-,21+,22+,24-,25-,26-,27-,28+,29+,30+,31-/m0/s1	undp	2	Glycerol ester	-	-	0.15032	0.140589	0.146223	0.143662	0.149296	0.135467	0.0952625	0.109091	0.0901408	0.0691421	0.0701665	0.0660691
kz002976	Negative	[M-H]-	149	74.9	150.068	C9H10O2	Benzyl acetate	-	kzmet	2	Organic acids	C15513	140-11-4	0.101283	0.138051	0.0608741	0.133541	0.10163	0.147763	0.0589664	0.0480402	0.120881	0.162678	0.189039	0.104405
ms005241	Positive	[M+H]+	249.185	203.085	248.177	C16H24O2	6Z,9Z,12Z,15-hexadecatetraenoic acid|hexadeca-6c,9c,12c,15-tetraenoic acid|Hexadeca-6c,9c,12c,15-tetraensaeure	InChI=1S/C16H24O2/c1-2-3-4-5-6-7-8-9-10-11-12-13-14-15-16(17)18/h2,4-5,7-8,10-11H,1,3,6,9,12-15H2,(H,17,18)/b5-4-,8-7-,11-10-	undp	2	Free fatty acids	-	-	0.0382066	0.0437893	0.0297453	0.0676902	0.0398639	0.0351535	0.307048	0.245115	0.289602	0.0575715	0.107292	0.10642
kz002973	Negative	[M-H]-	157.2	157.2	158.167	C10H22O	1-Decanol	-	kzmet	2	Saccharides and Alcohols	C01633	112-30-1	0.288231	0.0504404	0.0475047	0.0496397	0.0435015	0.0465706	0.257539	0.258874	0.0409661	0.122498	0.137443	0.0503069
ms003113	Negative	[M-H]-	433.172	249.062	434.18	C19H30O11	(7alpha)-7-O-methylmorroniside	InChI=1S/C19H30O11/c1-8-14-9(4-13(25-2)29-8)10(18(24)26-3)6-27-12(14)7-28-19-17(23)16(22)15(21)11(5-20)30-19/h6,8-9,11-17,19-23H,4-5,7H2,1-3H3/t8-,9+,11+,12-,13+,14+,15+,16-,17+,19+/m0/s1	undp	2	Others	-	-	0.162975	0.174467	0.154618	0.123276	0.14417	0.114919	0.0848308	0.0954868	0.0901588	0.0874425	0.0826369	0.0852486
kz002901	Negative	[M-H]-	463.088	300.7	464.095	C21H20O12	Quercetin-7-O-Glucoside	-	kzmet	2	Flavonols	-	491-50-9	0.119608	0.112418	0.128105	0.107843	0.121569	0.111765	0.118954	0.113072	0.123529	0.128758	0.116993	0.130719
kz002974	Negative	[M-H]-	157.2	157.2	158.167	C10H22O	2-Decanol	-	kzmet	2	Saccharides and Alcohols	-	1120-06-5	0.28134	0.0566606	0.0358545	0.0545669	0.0490709	0.0406962	0.278723	0.260403	0.0560063	0.129678	0.147867	0.050772
ms005834	Positive	[M+H]+	489.358	203.18	488.35	C30H48O5	(23R,24S)-23,24,25-trihydroxytirucall-7-ene-3,6-dione	InChI=1S/C30H48O5/c1-17(15-22(32)25(34)27(4,5)35)18-9-13-30(8)20-16-21(31)24-26(2,3)23(33)11-12-28(24,6)19(20)10-14-29(18,30)7/h16-19,22,24-25,32,34-35H,9-15H2,1-8H3/t17-,18-,19-,22+,24-,25-,28+,29-,30+/m0/s1	undp	2	Terpenoids	-	-	0.0186405	0.0319552	0.0333567	0.0517169	0.0413455	0.0533987	0.225648	0.326559	0.294324	0.162579	0.131184	0.0941836
ms006239	Positive	[M+H]+	381.036	70.0289	380.028	C17H13ClO8	maldoxin|methyl 5'-chloro-5-hydroxy-4'-methoxy-7-methyl-4,6'-dioxospiro[4H-1,3-benzodioxine-2,1'-cyclohexa-2',4'-diene]-2'-carboxylate	InChI=1S/C17H13ClO8/c1-7-4-9(19)12-10(5-7)25-17(26-16(12)22)8(15(21)24-3)6-11(23-2)13(18)14(17)20/h4-6,19H,1-3H3/t17-/m1/s1	undp	2	Others	-	-	0.0230724	0.0512719	0.0465391	0	0	0	0.287912	0.270164	0.28594	0.209032	0.134687	0.16762
ms005830	Positive	[M+H]+	435.326	187.149	434.318	C30H42O2	Citrullonol	InChI=1S/C30H42O2/c1-17(2)19-10-9-18(3)25-20(19)15-29(7)21-11-12-23-27(4,5)24(32)13-14-28(23,6)26(21)22(31)16-30(25,29)8/h9,12,19,21,24,26,32H,1,10-11,13-16H2,2-8H3/t19-,21-,24-,26+,28-,29+,30+/m0/s1	undp	2	Terpenoids	-	-	0.0321724	0.0231606	0.0483239	0.0774924	0.0687854	0.0740096	0.288202	0.26121	0.360035	0.0866347	0.107532	0.0787984
kz002924	Positive	[M+H]+	144.048	113.2	143.04	C6H9NOS	4-Methyl-5-thiazoleethanol	-	kzmet	2	Others	C04294	137-00-8	0.306371	0	0.558103	0.192214	0.280027	0.1727	0	0	0	0	0	0
ms002405	Positive	[M+H]+	360.144	208.097	359.137	C20H17N5O2	MMV020320	InChI=1S/C20H17N5O2/c1-13-8-6-7-11-16(13)18-17(19(26)21-20-23-22-14(2)27-20)12-25(24-18)15-9-4-3-5-10-15/h3-12H,1-2H3,(H,21,23,26)	massbank	2	Alkaloids	-	-	0.129673	0.136098	0.103388	0.110981	0.108061	0.0992991	0.178154	0.156542	0.162383	0.0776869	0.133178	0.115654
ms005507	Positive	[M+H]+	409.222	275.201	408.214	C22H32O7	excisanin E	InChI=1S/C22H32O7/c1-11-13-4-5-14-21(9-23)15(8-17(26)22(14,18(11)27)19(13)28)20(3,7-6-16(21)25)10-29-12(2)24/h13-17,19,23,25-26,28H,1,4-10H2,2-3H3/t13-,14-,15+,16-,17+,19+,20+,21-,22-/m0/s1	undp	2	Terpenoids	-	-	0.545524	0.358072	0.631982	0	0	0	0	0	0	0	0	0
ms001902	Positive	[M+H]+	392.149	245.095	391.141	C23H21NO5	1-(3-hydroxy-2-methoxy-12-methyl-12,13-dihydro-[1,3]dioxolo[4',5':4,5]benzo[1,2-c]phenanthridin-13-yl)-propan-2-one|Acetonyl-11-O-Desmethyl-Dihydroniditin	InChI=1S/C23H21NO5/c1-12(25)6-18-17-10-20(27-3)19(26)8-16(17)14-5-4-13-7-21-22(29-11-28-21)9-15(13)23(14)24(18)2/h4-5,7-10,18,26H,6,11H2,1-3H3/t18-/m0/s1	undp	2	Alkaloids	-	-	0.13288	0.127318	0.137515	0.193758	0.18665	0.22775	0.0933251	0.113721	0.0822002	0.0812732	0.0825093	0.0815822
ms002485	Negative	[M-H]-	497.13	335.077	498.138	C22H26O13	verproside	InChI=1S/C22H26O13/c23-6-12-14(27)15(28)16(29)21(32-12)34-20-13-9(3-4-31-20)17(18-22(13,7-24)35-18)33-19(30)8-1-2-10(25)11(26)5-8/h1-5,9,12-18,20-21,23-29H,6-7H2	massbank	2	Phenolic acids	-	-	0.0362221	0.0412705	0.048801	0.397139	0.345393	0.392512	0.0466975	0.0496424	0.0593185	0.0471182	0.0462768	0.0392512
kz002923	Positive	[M+H]+	307.176	177.055	306.169	C15H22N4O3	N-Feruloylagmatine	-	kzmet	2	Alkaloids	C18325	-	0	0	0	0	0	0	0.454545	0.288473	0.412953	0.156566	0.109626	0.201723
ms002592	Positive	[M+H]+	464.212	145.05	463.205	C25H29N5O2S	(4-Hydroxypiperidino)(3-{[4-(3-phenyl-1,2,4-thiadiazol-5-yl)piperazino]methyl}phenyl)methanone	InChI=1S/C25H29N5O2S/c31-22-9-11-29(12-10-22)24(32)21-8-4-5-19(17-21)18-28-13-15-30(16-14-28)25-26-23(27-33-25)20-6-2-1-3-7-20/h1-8,17,22,31H,9-16,18H2	mzcloud	2	Alkaloids	-	-	0.14716	0.145635	0.138772	0.168128	0.130766	0.183759	0.10751	0.144491	0.110942	0.0888296	0.133054	0.127335
kz005482	Negative	[M-H]-	503.337	485.32	504.345	C30H48O6	2α,3β,19α,24-tetrahydroxy-12-ene-28-ursolic acid	-	kzmet	2	Triterpene	-	-	0.053188	0.0445986	0.0664024	0.0868847	0.0700363	0.0839115	0.30261	0.289395	0.353485	0.100099	0.10109	0.0763132
kz002946	Positive	[M+H]+	385.129	250	384.122	C14H20N6O5S	S-(5'-Adenosy)-L-homocysteine	-	kzmet	2	Amino acids and derivatives	C00021	979-92-0	0	0	0	0.198467	0.294253	0.363218	0.265134	0.267433	0.275862	0	0	0
ms005158	Positive	[M+H]+	485.327	203.085	484.319	C30H44O5	Picfeltarraegenin I	InChI=1S/C30H44O5/c1-16(2)20-13-23(33)30(8,35-20)25-19(31)14-27(5)21-11-9-17-18(10-12-22(32)26(17,3)4)29(21,7)24(34)15-28(25,27)6/h9,13,16,18-19,21-22,25,31-32H,10-12,14-15H2,1-8H3/t18-,19-,21+,22-,25+,27+,28-,29+,30-/m1/s1	undp	2	Terpenoids	-	-	0.0166826	0.00728667	0.0180249	0.0444231	0.0354746	0.050815	0.444231	0.370725	0.559284	0.0620006	0.0661553	0.0357942
kz002998	Positive	[M+H]+	627.156	303.1	626.148	C27H30O17	6-Hydroxykaempferol-7,6-O-Diglucoside	-	kzmet	2	Flavonols	-	-	0.108584	0.116654	0.144901	0.0634629	0.107483	0.126192	0.191489	0.132795	0.128393	0.172047	0.163977	0.265224
ms002994	Positive	[M+H]+	289.071	135.044	288.063	C15H12O6	Eriodictyol	InChI=1S/C15H12O6/c16-8-4-11(19)15-12(20)6-13(21-14(15)5-8)7-1-2-9(17)10(18)3-7/h1-5,13,16-19H,6H2/t13-/m0/s1	mzcloud	2	Flavanone	-	-	0.133772	0.158991	0.130482	0.199561	0.123904	0.0968202	0.166667	0.111842	0.150219	0.166667	0.145833	0.150219
ms002415	Positive	[M+H]+	253.107	179.071	252.099	C13H16O5	2,3-O-Benzylidene-beta-D-Pyranose-1,6-Anhydromannose	InChI=1S/C13H16O5/c14-10-9-7-17-13(18-9)12(11(10)15)16-6-8-4-2-1-3-5-8/h1-5,9-15H,6-7H2/t9-,10+,11+,12+,13-/m0/s1	undp	2	Others	-	-	0.179429	0.0793143	0.145143	0.213714	0.274286	0.198857	0.0526857	0.132571	0.123429	0.124571	0.107886	0.194286
ms001526	Negative	[M-H]-	338.089	144.046	339.096	C15H17NO8	Indole + 1O, 1carboxy, O-Hex	InChI=1S/C15H17NO8/c17-5-10-11(19)12(20)13(21)15(23-10)24-14(22)8-4-16-9-3-6(18)1-2-7(8)9/h1-4,10-13,15-21H,5H2	massbank	2	Alkaloids	-	-	0.168378	0.184805	0.155236	0.185626	0.220945	0.196715	0.135934	0.129774	0.131417	0.128953	0.13306	0.127721
ms002468	Positive	[M+H]+	402.14	209.045	401.132	C24H17F2N3O	SAR115740	InChI=1S/C24H17F2N3O/c25-18-3-1-2-15(10-18)14-29-22-7-4-19(26)11-17(22)13-23(29)24(30)28-20-5-6-21-16(12-20)8-9-27-21/h1-13,27H,14H2,(H,28,30)	mzcloud	2	Alkaloids	-	-	0.198795	0.210843	0.209714	0.198042	0.143825	0.19616	0.136672	0.125753	0.121988	0.124247	0.128765	0.112199
ms002481	Negative	[M-H]-	417.177	181.087	418.184	C19H30O10	2-O-[4'-(alpha-hydroxypropyl)-2'-methoxyphenyl]-1-O-beta-D-glucopyranosyl glycerol	InChI=1S/C19H30O10/c1-3-12(22)10-4-5-13(14(6-10)26-2)28-11(7-20)9-27-19-18(25)17(24)16(23)15(8-21)29-19/h4-6,11-12,15-25H,3,7-9H2,1-2H3/t11-,12+,15-,16-,17+,18-,19-/m1/s1	undp	2	Phenolic acids	-	-	0.145006	0.225632	0.23225	0.150421	0.195548	0.243682	0.143201	0.117329	0.0830325	0.116727	0.145608	0.151625
ms001648	Positive	[M+H]+	392.198	203.085	391.19	C23H25N3O3	talathermophilin A	InChI=1S/C23H25N3O3/c1-6-22(2,3)20-15(11-16-21(28)24-12-18(27)25-16)13-7-8-17-14(19(13)26-20)9-10-23(4,5)29-17/h6-11,26H,1,12H2,2-5H3,(H,24,28)(H,25,27)	undp	2	Alkaloids	-	-	0.15369	0.15132	0.184157	0.16046	0.192959	0.17671	0.11239	0.166554	0.168923	0.164861	0.220379	0.146242
ms005921	Negative	[M-H]-	711.337	397.135	712.344	C39H52O12	6'-O-feruloyl-desglucouzarin	InChI=1S/C39H52O12/c1-37-13-10-24(18-23(37)6-7-27-26(37)11-14-38(2)25(12-15-39(27,38)46)22-17-32(42)48-19-22)50-36-35(45)34(44)33(43)30(51-36)20-49-31(41)9-5-21-4-8-28(40)29(16-21)47-3/h4-5,8-9,16-17,23-27,30,33-36,40,43-46H,6-7,10-15,18-20H2,1-3H3/t23-,24-,25+,26-,27+,30+,33+,34-,35+,36+,37-,38+,39-/m0/s1	undp	2	Terpenoids	-	-	0.191535	0.20555	0.203681	0.17752	0.184061	0.185929	0.144819	0.156031	0.170046	0.137345	0.126133	0.132673
ms002854	Negative	[M-H]-	561.141	289.072	562.149	C30H26O11	apigenin 7-O-(6"-O-p-coumaroyl)glucoside	InChI=1S/C30H26O11/c31-18-9-6-16(7-10-18)8-11-25(34)38-15-24-27(35)28(36)29(37)30(41-24)39-19-12-20(32)26-21(33)14-22(40-23(26)13-19)17-4-2-1-3-5-17/h1-14,24,27-32,35-37H,15H2/b11-8+/t24-,27-,28+,29-,30-/m1/s1	undp	2	Coumarins	-	-	0.179293	0.163531	0.166486	0.140873	0.15762	0.137917	0.186189	0.181263	0.191114	0.19604	0.168456	0.148754
ms003205	Negative	[M-H]-	461.073	299.02	462.08	C21H18O12	5,6,2'-trihydroxy-7-O-glucuronylflavone|7-glucuronuloxy-5,6,2'-trihydroxyflavone|ikonnikoside I	InChI=1S/C21H18O12/c22-8-4-2-1-3-7(8)10-5-9(23)13-11(31-10)6-12(14(24)15(13)25)32-21-18(28)16(26)17(27)19(33-21)20(29)30/h1-6,16-19,21-22,24-28H,(H,29,30)/t16-,17-,18+,19-,21+/m0/s1	undp	2	Flavone	-	-	0.136424	0.162984	0.14729	0.179887	0.162984	0.16057	0.166606	0.165399	0.210069	0.18713	0.188338	0.189545
ms001264	Positive	[M+H]+	229.071	167.034	228.063	C10H12O6	(7R*,9S*,10R*)-3-[4-Hydroxy-5-hydroxymethyltetrahydrofuryl]-6-hydroxypyran-2-one|Nortetillapyronpyrone	InChI=1S/C10H12O6/c11-4-8-6(12)3-7(15-8)5-1-2-9(13)16-10(5)14/h1-2,6-8,11-13H,3-4H2/t6-,7+,8+/m1/s1	undp	2	Others	-	-	0.272942	0.240574	0.232701	0.270318	0.190709	0.240574	0.114601	0.104978	0.0866066	0.118975	0.0682355	0.131222
ms002425	Positive	[M+H]+	235.096	175.076	234.089	C13H14O4	3-(6-methoxybenzofuran-5-yl)propionic acid methyl ester	InChI=1S/C13H14O4/c1-15-11-8-12-10(5-6-17-12)7-9(11)3-4-13(14)16-2/h5-8H,3-4H2,1-2H3	undp	2	Phenolic acids	-	-	0.14837	0.141617	0.239244	0.360795	0.229597	0.443758	0.202585	0.191202	0.152036	0	0	0
ms002557	Positive	[M+H]+	287.149	167.071	286.141	C14H22O6	pestalotioprolide A	InChI=1S/C14H22O6/c1-9-5-3-2-4-6-10(15)13(18)14(19)11(16)7-8-12(17)20-9/h4,6-11,13-16,18-19H,2-3,5H2,1H3/b6-4-,8-7+/t9-,10-,11+,13+,14+/m0/s1	undp	2	Others	-	-	0.213205	0.243466	0.213205	0.14718	0.174691	0.162311	0.137552	0.178817	0.148556	0.129711	0.193948	0.171939
kz002968	Positive	[M+H]+	273.076	153	272.068	C15H12O5	Butin	-	kzmet	2	Flavanone	C09614	492-14-8	0.206257	0.328738	0.288971	0.138653	0.157476	0.11983	0.256893	0.179745	0.140244	0.113998	0.0962354	0.111612
ms002678	Negative	[M-H]-	181.087	137.062	182.095	C10H14O3	3',4'-Di-Me ether-2-(3,4-Dihydroxyphenyl)ethanol	InChI=1S/C10H14O3/c1-12-9-4-3-8(5-6-11)7-10(9)13-2/h3-4,7,11H,5-6H2,1-2H3	undp	2	Phenolic acids	-	-	0.381572	0.421142	0.225269	0.661391	0.35048	0.142171	0	0	0	0	0	0
ms001967	Negative	[M-H]-	383.062	129.019	384.07	C16H16O11	2-O-trans-Feruloyl-(2S,3S)-hydroxycitronensaeure	InChI=1S/C16H16O11/c1-26-10-6-8(2-4-9(10)17)3-5-12(20)27-13(14(21)22)16(25,15(23)24)7-11(18)19/h2-6,13,17,25H,7H2,1H3,(H,18,19)(H,21,22)(H,23,24)/b5-3+/t13-,16+/m1/s1	undp	2	Others	-	-	0.540962	0.371912	0.353706	0.423927	0.314694	0.224707	0	0	0	0	0	0
kz002894	Negative	[M-H]-	209.082	179	210.089	C11H14O4	Sinapyl alcohol	-	kzmet	2	Phenolic acids	C02325	537-33-7	0.0725638	0.0925219	0.105088	0.717014	0.601207	0.725638	0	0	0	0	0	0
kz002964	Positive	[M+H]+	273.076	153	272.068	C15H12O5	Naringenin chalcone	-	kzmet	2	Chalcones	C06561	73692-50-9	0.26109	0.278834	0.365019	0.185044	0.209886	0.132826	0.2327	0.143726	0.221039	0.0844106	0.0681876	0.132826
ms001908	Negative	[M-H]-	261.007	181.051	262.015	C9H10O7S	(2R)-3-(p-hydroxyphenyl)-2-sulfooxypropanoic acid|tichocarpol A	InChI=1S/C9H10O7S/c10-7-3-1-6(2-4-7)5-8(9(11)12)16-17(13,14)15/h1-4,8,10H,5H2,(H,11,12)(H,13,14,15)/t8-/m1/s1	undp	2	Organic acids	-	-	0.145119	0.139148	0.196002	0.13785	0.193925	0.176012	0.267394	0.231049	0.169263	0.247144	0.217549	0.238318
kz002935	Negative	[M-H]-	481.135	319.3	482.142	C22H26O12	3-O-p-coumaroyl shikimic acid O-hexoside	-	kzmet	2	Phenolic acids	-	-	0.292467	0.307986	0.389161	0	0	0	0	0	0	0.48466	0.473917	0.442879
ms001785P	Positive	[M+H]+	325.103	150.055	324.095	C14H16N2O7	Portulacaxanthin I	InChI=1S/C14H16N2O7/c17-8-5-11(14(22)23)16(6-8)2-1-7-3-9(12(18)19)15-10(4-7)13(20)21/h1-3,8,10-11,17H,4-6H2,(H3,18,19,20,21,22,23)/t8-,10+,11+/m1/s1	kegg	2	Alkaloids	-	-	0	0	0	0.379521	0.14425	0.284437	0.371394	0.310037	0.426656	0.162536	0.129622	0.195449
ms001652	Negative	[M-H]-	539.118	341.088	540.125	C27H24O12	6-O-[(6''-O-malonyl)-beta-D-glucopyranosyl]-5-hydroxy-7-phenyl-3H-benzo[de]isochromen-1-one	InChI=1S/C27H24O12/c28-16-8-13-10-37-26(35)15-7-6-14(12-4-2-1-3-5-12)21(20(13)15)25(16)39-27-24(34)23(33)22(32)17(38-27)11-36-19(31)9-18(29)30/h1-8,17,22-24,27-28,32-34H,9-11H2,(H,29,30)/t17-,22-,23+,24-,27-/m1/s1	undp	2	Others	-	-	0.267037	0.334663	0.310387	0.18207	0.223686	0.201144	0.127796	0.169412	0.139067	0.18207	0.157448	0.178602
ms002476	Negative	[M-H]-	631.167	289.072	632.174	C30H32O15	esculetin-7-(3-para-coumaroyl-6alpha-rhamnopyranosyl)-beta-glucopyranoside|isobaisseoside-3''-p-coumarate	InChI=1S/C30H32O15/c1-13-23(35)25(37)26(38)29(41-13)40-12-20-24(36)28(45-22(34)8-4-14-2-6-16(31)7-3-14)27(39)30(44-20)43-19-11-18-15(10-17(19)32)5-9-21(33)42-18/h2-11,13,20,23-32,35-39H,12H2,1H3/t13-,20-,23-,24-,25+,26+,27-,28+,29+,30-/m1/s1	undp	2	Coumarins	-	-	0.211999	0.228959	0.281959	0.184227	0.231079	0.183379	0.188679	0.181259	0.209879	0.224719	0.237439	0.186983
ms004917	Positive	[M+H]+	247.169	201.164	246.161	C16H22O2	Geranylhydroquinone	InChI=1S/C16H22O2/c1-12(2)5-4-6-13(3)7-8-14-11-15(17)9-10-16(14)18/h5,7,9-11,17-18H,4,6,8H2,1-3H3/b13-7+	kegg	2	Phenolic acids	-	-	0.0647887	0.0940845	0.0997183	0.157183	0.110986	0.144225	0.39662	0.43662	0.569014	0.174648	0.149296	0.167324
ms000551	Negative	[M-H]-	404.104	61.9884	405.112	C13H27NO9S2	Hexyl glucosinolate	InChI=1S/C13H27NO9S2/c1-2-3-4-5-6-7-24(14-23-25(19,20)21)13-12(18)11(17)10(16)9(8-15)22-13/h9-13,15-18H,2-8H2,1H3,(H,19,20,21)/t9-,10-,11+,12-,13+,24?/m1/s1	undp	2	Saccharides and Alcohols	-	-	0.0287853	0.0322395	0.0328152	0.189983	0.175014	0.227979	0.622913	0.513529	0.474381	0.108578	0.119747	0.104548
ms002169	Negative	[M-H]-	299.114	137.024	300.121	C14H20O7	(2S,3R,4S,5S,6R)-2-[4-(2-hydroxyethyl)phenoxy]-6-(hydroxymethyl)oxane-3,4,5-triol	InChI=1S/C14H20O7/c15-6-5-8-1-3-9(4-2-8)20-14-13(19)12(18)11(17)10(7-16)21-14/h1-4,10-19H,5-7H2	massbank	2	Saccharides and Alcohols	-	-	0.177256	0.209712	0.190987	0.238422	0.242167	0.237174	0.258395	0.267133	0.305829	0.188491	0.188491	0.20347
kz002872	Positive	[M+H]+	167.07	91.05	166.063	C9H10O3	3-methoxy-4-hydroxy-acetophenone	-	kzmet	2	Phenolic acids	-	-	0.323804	0.392513	0.239299	0.0797662	0.396462	0.259833	0.128732	0.184805	0.183225	0.223503	0.103459	0.232191
ms004697	Positive	[M+H]+	548.298	184.074	547.291	C28H41N3O8	Detoxin D1	InChI=1S/C28H41N3O8/c1-6-17(4)26(35)30-20(14-19-10-8-7-9-11-19)28(37)39-22(15-23(33)34)25-21(38-18(5)32)12-13-31(25)27(36)24(29)16(2)3/h7-11,16-17,20-22,24-25H,6,12-15,29H2,1-5H3,(H,30,35)(H,33,34)/t17-,20+,21-,22+,24+,25+/m1/s1	undp	2	Amino acids and derivatives	-	-	0.477454	0.494695	0.487401	0.299072	0.295756	0.301061	0.0994695	0.0848806	0.0954907	0.0376658	0.0364058	0.0395889
ms002362	Negative	[M-H]-	299.077	137.024	300.085	C13H16O8	p-Hydroxybenzoic acid-O-glucoside	InChI=1S/C13H16O8/c14-5-8-9(15)10(16)11(17)13(21-8)20-7-3-1-6(2-4-7)12(18)19/h1-4,8-11,13-17H,5H2,(H,18,19)	massbank	2	Phenolic acids	-	-	0.181042	0.200646	0.196033	0.25369	0.250231	0.243312	0.295203	0.288284	0.282518	0.184502	0.187961	0.212177
ms006403	Positive	[M+H]+	537.304	203.085	536.296	C29H44O9	reptanslactone B	InChI=1S/C29H44O9/c1-6-28(36)14(2)24(34)38-23(28)22(33)27(5,35)21-8-10-29(37)16-11-18(30)17-12-19(31)20(32)13-25(17,3)15(16)7-9-26(21,29)4/h11,14-15,17,19-23,31-33,35-37H,6-10,12-13H2,1-5H3/t14-,15+,17+,19-,20+,21+,22-,23+,25-,26-,27-,28-,29-/m1/s1	undp	2	Steroids	-	-	0.201402	0.198419	0.25511	0.171565	0.14128	0.243175	0.238699	0.289423	0.274504	0.258093	0.244667	0.27898
ms004518	Positive	[M+H]+	223.064	207.032	222.056	C11H11ClN2O	(-)-phantasmidine|(2aS,4aR,9aR)-7-chloro-1,2,2a,3,4,4a-hexahydrobenzofuro[2,3-c]cyclobuta[b]pyrrole|phantasmidine	InChI=1S/C11H11ClN2O/c12-9-2-1-6-7-5-13-8-3-4-11(7,8)15-10(6)14-9/h1-2,7-8,13H,3-5H2/t7-,8-,11+/m0/s1	undp	2	Alkaloids	-	-	0.328734	0.328734	0.24955	0.227954	0.263947	0.233953	0.223155	0.190762	0.217157	0.244751	0.142771	0.220756
ms001542	Negative	[M-H]-	309.119	59.0139	310.127	C12H22O9	3-O-alpha-L-Rhamnopyranosyl-L-rhamnose|alpha-Pyranose-form-3-O-alpha-L-Rhamnopyranosyl-L-rhamnose	InChI=1S/C12H22O9/c1-3-5(13)7(15)8(16)12(20-3)21-10-6(14)4(2)19-11(18)9(10)17/h3-18H,1-2H3/t3-,4-,5-,6-,7+,8-,9-,10+,11-,12+/m0/s1	undp	2	Saccharides and Alcohols	-	-	0.379267	0.250737	0.332912	0.219132	0.24863	0.271808	0.123262	0.194058	0.178045	0.259166	0.207754	0.278129
ms002317	Positive	[M+H]+	376.16	137.06	375.153	C16H25NO9	Simmondsin	InChI=1S/C16H25NO9/c1-23-9-5-8(7(3-4-17)11(19)15(9)24-2)25-16-14(22)13(21)12(20)10(6-18)26-16/h3,8-16,18-22H,5-6H2,1-2H3/b7-3+/t8-,9+,10+,11+,12+,13-,14+,15+,16+/m1/s1	undp	2	Alkaloids	-	-	0.257461	0.226821	0.235177	0.171508	0.194986	0.19419	0.283725	0.241544	0.241544	0.262634	0.31914	0.315559
kz002960	Positive	[M+H]+	146.1	91	145.053	C9H7NO	Indole-3-carboxaldehyde	-	kzmet	2	Alkaloids	C08493	487-89-8	0.202269	0.233514	0.254892	0.302582	0.300937	0.291071	0.223647	0.230225	0.233514	0.235159	0.218714	0.230225
ms002730	Positive	[M+H]+	563.155	203.085	562.147	C30H26O11	repenin B	InChI=1S/C30H26O11/c1-35-21-12-16(4-8-19(21)31)5-10-25(33)38-15-24-27(17-6-9-20(32)22(13-17)36-2)41-29-23(37-3)14-18-7-11-26(34)40-28(18)30(29)39-24/h4-14,24,27,31-32H,15H2,1-3H3/b10-5+/t24-,27-/m1/s1	undp	2	Coumarins	-	-	0.225225	0.287162	0.298423	0.208333	0.183559	0.289039	0.200826	0.268393	0.208333	0.266517	0.275901	0.307808
kz002972	Negative	[M-H]-	121	76.9	122.073	C8H10O	2-Phenylethanol	-	kzmet	2	Others	C05853	60-12-8	0.400141	0.046789	0.0486239	0.050741	0.0616796	0.057657	0.889203	1.06563	0.0464361	0.139732	0.105152	0.115737
ms002956	Positive	[M+H]+	387.144	191.071	386.136	C21H22O7	1,3,6,8-Tetrahydroxy-2-[(1S)-1-methoxyhexyl]-9,10-anthraquinone	InChI=1S/C21H22O7/c1-3-4-5-6-15(28-2)18-14(24)9-12-17(21(18)27)20(26)16-11(19(12)25)7-10(22)8-13(16)23/h7-9,15,22-24,27H,3-6H2,1-2H3/t15-/m0/s1	mzcloud	2	Quinones	-	-	0.47896	0.306534	0.269928	0.289429	0.301403	0.196716	0.194321	0.179952	0.244612	0.199453	0.249401	0.117345
kz002936	Negative	[M-H]-	359.098	182.1	360.106	C15H20O10	Glucosyringic Acid	-	kzmet	2	Phenolic acids	-	-	0.281202	0.304636	0.305655	0.238411	0.254712	0.310749	0.187468	0.217015	0.207845	0.252674	0.240448	0.231279
ms005317	Positive	[M+H]+	457.332	203.085	456.324	C29H44O4	3-Ketone-(3alpha,11alph)-3,11-Dihydroxy-24-nor-20(29)-lupen-28-oic acid	InChI=1S/C29H44O4/c1-16(2)18-7-12-29(25(32)33)14-13-27(5)20(23(18)29)15-22(31)24-26(4)10-9-21(30)17(3)19(26)8-11-28(24,27)6/h17-20,22-24,31H,1,7-15H2,2-6H3,(H,32,33)/t17-,18-,19+,20+,22+,23+,24-,26-,27+,28+,29-/m0/s1	undp	2	Terpenoids	-	-	0	0	0	0.315616	0.402555	0.376597	0.189946	0.18459	0.436753	0.432633	0.358055	0.346106
ms005155	Positive	[M+H]+	534.319	184.074	533.311	C33H43NO5	mariline A2	InChI=1S/C33H43NO5/c1-21(2)11-10-12-23(5)16-18-38-29-20-27-25(7)34(33(35)31(27)32(37-9)24(29)6)28-14-13-26(36-8)19-30(28)39-17-15-22(3)4/h11,13-16,19-20,25H,10,12,17-18H2,1-9H3/b23-16+/t25-/m0/s1	undp	2	Stilbene	-	-	0.393609	0.358145	0.375292	0.359704	0.370226	0.372175	0.203429	0.185892	0.177319	0.0791115	0.0818394	0.098597
ms005613	Negative	[M-H]-	425.218	309.208	426.226	C22H34O8	(1R,2S)-1-{[(1S,4aR,5R,8aS)-decahydro-5-(hydroxymethyl)-5,8a-dimethyl-2-methylenenaphthalen-1-yl]methoxy}propane-1,2,3-tricarboxylic acid 2-methyl ester|cryptoporic acid N	InChI=1S/C22H34O8/c1-13-6-7-16-21(2,12-23)8-5-9-22(16,3)15(13)11-30-18(19(26)27)14(10-17(24)25)20(28)29-4/h14-16,18,23H,1,5-12H2,2-4H3,(H,24,25)(H,26,27)/t14-,15-,16-,18+,21-,22+/m0/s1	undp	2	Terpenoids	-	-	0.432422	0.46799	0.426806	0.278922	0.271434	0.280794	0.167166	0.181393	0.173343	0.15219	0.149569	0.161737
kz002986	Negative	[M-H]-	327.145	165.093	328.152	C16H24O7	3-Hydroxy-4-isopropylbenzylalcohol 3-glucoside	-	kzmet	2	Phenolic acids	-	-	0.262702	0.261573	0.214904	0.24125	0.176891	0.252164	0.290553	0.328566	0.298833	0.275122	0.266466	0.286037
kz002959	Positive	[M+H]+	131.118	114.091	130.111	C6H14N2O	N-Acetylputrescine	-	kzmet	2	Alkaloids	C02714	18233-70-0	0.379902	0.217157	0.293137	0.266667	0.214706	0.342157	0.273039	0.276471	0.210294	0.276961	0.233333	0.253431
kz002931	Negative	[M-H]-	190.1	84	191.062	C7H13NO3S	N-Acetylmethionine	-	kzmet	2	Amino acids and derivatives	C02712	65-82-7	0.37699	0.210987	0.303344	0.410032	0.521497	0.340366	0.343551	0.505573	0.244825	0	0	0
kz002997	Positive	[M+H]+	331.284	313.273	330.277	C19H38O4	Monopalmitin	-	kzmet	2	Glycerol ester	-	542-44-9	0.212075	0.352317	0.290747	0.326663	0.271934	0.227467	0.183	0.107919	0.364289	0.340345	0.205233	0.384813
kz000370	Positive	[M+H]+	189.123	126	188.116	C8H16N2O3	N6-Acetyl-L-lysine	-	kzmet	2	Amino acids and derivatives	C02727	692-04-6	0.145126	0.109164	0.0896313	0.407083	0.198978	0.14038	0.465498	0.470975	0.348667	0.299379	0.235487	0.397955
ms001797P	Positive	[M+H]+	378.14	199.061	377.132	C16H19N5O6	8-Amino-8-demethylriboflavin	InChI=1S/C16H19N5O6/c1-6-2-8-9(3-7(6)17)21(4-10(23)13(25)11(24)5-22)14-12(18-8)15(26)20-16(27)19-14/h2-3,10-11,13,22-25H,4-5,17H2,1H3,(H,20,26,27)/t10-,11+,13-/m0/s1	kegg	2	Alkaloids	-	-	0.384108	0.373845	0.353321	0.281484	0.247764	0.256561	0.236036	0.218443	0.209647	0.222841	0.29761	0.299076
ms001129	Positive	[M+H]+	165.091	103.054	164.083	C10H12O2	1-<2-Hydroxy-phenyl>-butan-3-on|4-(2-Hydroxy-phenyl)-butan-2-on|4-(2-hydroxy-phenyl)-butan-2-one|4-(2-hydroxyphenyl)-2-butanone|4-(2-hydroxyphenyl)butan-2-one|o-hydroxyphenylbutan-2-one|ortho-hydroxybenzylacetone	InChI=1S/C10H12O2/c1-8(11)6-7-9-4-2-3-5-10(9)12/h2-5,12H,6-7H2,1H3	undp	2	Others	-	-	0	0	0	0.820889	0.354558	0.679798	0.368301	0.655978	0.519469	0	0	0
ms002260	Negative	[M-H]-	325.096	165.056	326.104	C16H15ClN6	MMV688417	InChI=1S/C16H15ClN6/c1-8(2)23-16-13(15(18)19-7-20-16)14(22-23)12-6-9-10(17)4-3-5-11(9)21-12/h3-8,22H,1-2H3,(H2,18,19,20)	massbank	2	Alkaloids	-	-	0.229358	0.262123	0.290957	0.247706	0.226737	0.262123	0.328965	0.31979	0.326343	0.27654	0.311927	0.327654
ms002494	Positive	[M+H]+	293.117	149.075	292.109	C19H16O3	Coumatetralyl	InChI=1S/C19H16O3/c20-18-15-9-3-4-11-16(15)22-19(21)17(18)14-10-5-7-12-6-1-2-8-13(12)14/h1-4,6,8-9,11,14,20H,5,7,10H2	mzcloud	2	Coumarins	-	-	0.279205	0.23461	0.276781	0.256907	0.296655	0.293262	0.273873	0.34222	0.256423	0.356762	0.311197	0.290354
kz002967	Negative	[M-H]-	141.019	59	142.027	C6H6O4	Trans,trans-Muconic acid	-	kzmet	2	Organic acids	-	3588-17-8	0.439966	0.479705	0.556344	0.303718	0.30088	0.263412	0.214874	0.188192	0.179393	0.179393	0.208629	0.170026
ms002504	Positive	[M+H]+	319.118	151.04	318.11	C17H18O6	3',4'-Di-O-methyl-(-)-epicatechin|3'-O,4'-O-dimethyl-(-)-epicatechin|3'-O-,4'-O-dimethyl-(-)-epicatechin|3,4'-Di-Me ether-(2R,3R)-3,3',4',5,7-Pentahydroxyflavan	InChI=1S/C17H18O6/c1-21-14-4-3-9(5-16(14)22-2)17-13(20)8-11-12(19)6-10(18)7-15(11)23-17/h3-7,13,17-20H,8H2,1-2H3/t13-,17-/m1/s1	undp	2	Flavanols	-	-	0.463193	0.33292	0.434243	0.335401	0.263854	0.240281	0.24938	0.188999	0.247725	0.247312	0.294045	0.332506
ms002316N	Negative	[M-H]-	459.115	179.035	460.123	C19H24O13	parishin E	InChI=1S/C19H24O13/c20-7-11-14(24)15(25)16(26)17(32-11)31-10-3-1-9(2-4-10)8-30-13(23)6-19(29,18(27)28)5-12(21)22/h1-4,11,14-17,20,24-26,29H,5-8H2,(H,21,22)(H,27,28)/t11-,14-,15+,16-,17-,19-/m1/s1	undp	2	Phenolic acids	-	-	0.467245	0.478484	0.420681	0.224791	0.207129	0.218369	0.168593	0.163776	0.160083	0.390173	0.367694	0.380539
kz002883	Negative	[M-H]-	173.082	111	174.089	C8H14O4	SubericAcid	-	kzmet	2	Organic acids	C08278	505-48-6	0.59711	0.391734	0.619929	0.338489	0.252282	0.220588	0.408215	0.565416	0.349899	0	0	0
ms001950	Positive	[M+H]+	340.125	208.083	339.118	C13H17N5O6	kanagawamicin	InChI=1S/C13H17N5O6/c1-23-12(22)4-2-18(9-6(4)10(21)17-13(15)16-9)11-7(14)8(20)5(3-19)24-11/h2,5,7-8,11,19-20H,3,14H2,1H3,(H3,15,16,17,21)/t5-,7+,8-,11-/m1/s1	undp	2	Nucleotides and derivatives	-	-	0.370208	0.432092	0.437568	0.303395	0.256298	0.21851	0.285871	0.3023	0.396495	0.230559	0.319825	0.354874
ms006251	Positive	[M+H]+	500.275	457.233	499.267	C25H42NO7P	Phosphatidylethanolamine lyso 20:5	InChI=1S/C25H42NO7P/c1-2-3-4-5-6-7-8-9-10-11-12-13-14-15-16-17-18-19-25(28)33-24(22-27)23-32-34(29,30)31-21-20-26/h4-5,7-8,10-11,13-14,16-17,24,27H,2-3,6,9,12,15,18-23,26H2,1H3,(H,29,30)	massbank	2	LPE	-	-	0.180042	0.202401	0.210638	0.269475	0.288303	0.23888	0.489527	0.490704	0.498941	0.327136	0.348317	0.367145
ms004799	Positive	[M+H]+	501.321	483.304	500.313	C30H44O6	2-deoxycucurbitacin D	InChI=1S/C30H44O6/c1-25(2,35)14-13-22(33)30(8,36)24-19(31)15-27(5)20-11-9-17-18(10-12-21(32)26(17,3)4)29(20,7)23(34)16-28(24,27)6/h9,13-14,18-20,24,31,35-36H,10-12,15-16H2,1-8H3/b14-13+/t18-,19-,20+,24+,27+,28-,29+,30+/m1/s1	undp	2	Terpenoids	-	-	0	0	0	0.17899	0.190699	0.162931	0.853128	0.787889	1.33824	0.144697	0.157076	0.113081
ms005142	Positive	[M+H]+	211.169	95.0856	210.161	C13H22O2	Me ester-(2E,4E)-2,4-Dodecadienoic acid	InChI=1S/C13H22O2/c1-3-4-5-6-7-8-9-10-11-12-13(14)15-2/h9-12H,3-8H2,1-2H3/b10-9+,12-11+	undp	2	Free fatty acids	-	-	0.404788	0.337323	0.303591	0.276387	0.449402	0.351469	0.305767	0.256801	0.325354	0.285092	0.31556	0.351469
ms004379	Positive	[M+H]+	616.29	469.238	615.283	C29H46NO11P	M-PLM-B	InChI=1S/C29H46NO11P/c1-2-24-21(16-23(32)19-27(33)34)17-28(35)40-25(24)12-13-29(36,14-15-30)26(41-42(37,38)39)18-22(31)11-7-6-10-20-8-4-3-5-9-20/h6-7,10-13,20-22,24-26,31,36H,2-5,8-9,14-19,30H2,1H3,(H,33,34)(H2,37,38,39)/b10-6-,11-7-,13-12+/t21-,22+,24+,25-,26-,29+/m1/s1	undp	2	Others	-	-	0.59754	0.837727	0.96075	0.365554	0.265964	0.424722	0.130053	0.188635	0.205038	0	0	0
ms005246	Positive	[M+H]+	486.27	325.13	485.262	C25H35N5O5	desmocyclopeptide	InChI=1S/C25H35N5O5/c1-4-15(2)21-25(35)28-18(13-17-9-6-5-7-10-17)23(33)27-16(3)22(32)26-14-20(31)30-12-8-11-19(30)24(34)29-21/h5-7,9-10,15-16,18-19,21H,4,8,11-14H2,1-3H3,(H,26,32)(H,27,33)(H,28,35)(H,29,34)/t15-,16-,18-,19-,21-/m0/s1	undp	2	Amino acids and derivatives	-	-	0.75426	0.575779	0.712917	0.406373	0.346879	0.454775	0.264193	0.206716	0.285369	0	0	0
ms005326	Positive	[M+H]+	451.233	203.085	450.225	C24H34O8	Nandrolone glucuronide	InChI=1S/C24H34O8/c1-24-9-8-14-13-5-3-12(25)10-11(13)2-4-15(14)16(24)6-7-17(24)31-23-20(28)18(26)19(27)21(32-23)22(29)30/h10,13-21,23,26-28H,2-9H2,1H3,(H,29,30)/t13-,14-,15+,16+,17-,18?,19-,20?,21?,23+,24-/m0/s1	mzcloud	2	Steroids	-	-	0.103077	0.0740042	0.110062	0.441759	0.320936	0.230319	0.62677	0.613555	0.634321	0.315273	0.303946	0.296394
ms001345	Positive	[M+H]+	405.101	229.068	404.093	C16H20O12	pollenitin B	InChI=1S/C16H20O12/c1-25-5-2-4(18)7-10(21)14(15(24)27-13(7)9(5)20)28-16-12(23)11(22)8(19)6(3-17)26-16/h2,6,8,11-12,14-20,22-24H,3H2,1H3/t6-,8-,11+,12-,14+,15-,16+/m1/s1	undp	2	Phenolic acids	-	-	0.276157	0.208713	0.226941	0.396464	0.379147	0.490339	0.411958	0.343602	0.405578	0.299854	0.299854	0.380058
kz002874	Negative	[M-H]-	387.166	207.102	388.173	C18H28O9	5'-Glucopyranosyloxyjasmanic acid	-	kzmet	2	Phenolic acids	-	-	0.27058	0.236246	0.375215	0.279572	0.344151	0.353143	0.354778	0.383389	0.383389	0.341699	0.398921	0.401373
ms000996	Negative	[M-H]-	203.02	71.0139	204.028	C7H8O7	Oxaloglutarate	InChI=1S/C7H8O7/c8-4(9)2-1-3(6(11)12)5(10)7(13)14/h3H,1-2H2,(H,8,9)(H,11,12)(H,13,14)	kegg	2	Organic acids	-	-	0.217958	0.190742	0.227495	0.246569	0.307048	0.421028	0.495464	0.462898	0.397767	0.395441	0.376832	0.397767
kz002886	Negative	[M-H]-	277.217	277.219	278.225	C18H30O2	γ-Linolenic Acid	-	kzmet	2	Free fatty acids	C06426	506-26-3	0.417694	0.465516	0.48046	0.266756	0.280206	0.307853	0.297392	0.209221	0.12628	0.481208	0.413211	0.449077
ms003763	Positive	[M+H]+	439.23	369.192	438.223	C23H34O8	Ouabagenin|Ouabaigenin	InChI=1S/C23H34O8/c1-20-9-16(26)19-15(23(20,30)5-3-14(20)12-6-18(28)31-10-12)2-4-21(29)8-13(25)7-17(27)22(19,21)11-24/h6,13-17,19,24-27,29-30H,2-5,7-11H2,1H3/t13-,14+,15-,16+,17+,19-,20+,21-,22+,23-/m0/s1	undp	2	Others	-	-	0.186237	0.144571	0.131629	0.222538	0.35827	0.32197	0.508207	0.457702	0.391414	0.536616	0.542929	0.566604
ms004506	Positive	[M+H]+	244.191	83.0857	243.183	C13H25NO3	N-Undecanoylglycine	InChI=1S/C13H25NO3/c1-2-3-4-5-6-7-8-9-10-12(15)14-11-13(16)17/h2-11H2,1H3,(H,14,15)(H,16,17)	manualdata	2	Amino acids and derivatives	-	-	0.304993	0.394819	0.39273	0.415709	0.405264	0.384374	0.346773	0.355128	0.396908	0.419887	0.396908	0.398997
ms004453	Positive	[M+H]+	483.311	145.102	482.303	C30H42O5	(20R,24R)-24,25-epoxy-11beta-hydroxy-7-en-9,19-cyclolanost-3,16,23-trione	InChI=1S/C30H42O5/c1-16(12-17(31)24-26(4,5)35-24)23-18(32)13-27(6)20-9-8-19-25(2,3)21(33)10-11-29(19)15-30(20,29)22(34)14-28(23,27)7/h9,16,19,22-24,34H,8,10-15H2,1-7H3/t16-,19+,22+,23+,24+,27+,28-,29-,30+/m1/s1	undp	2	Terpenoids	-	-	0.0729229	0.0853258	0.0617155	0.0765093	0.0552899	0.10012	1.16109	1.01763	1.59892	0.134638	0.136432	0.118201
ms007299	Positive	[M+H]+	371.101	355.071	370.094	C22H14N2O4	Caulerpinic acid	InChI=1S/C22H14N2O4/c25-21(26)15-9-13-11-5-1-3-7-17(11)23-19(13)16(22(27)28)10-14-12-6-2-4-8-18(12)24-20(14)15/h1-10,23-24H,(H,25,26)(H,27,28)/b13-9-,14-10?,15-9+,16-10+,19-16?,20-15?	undp	2	Others	-	-	0.62594	0.440606	0.322062	0.451096	0.412631	0.363675	0.468581	0.349687	0.294786	0.356681	0.381159	0.349687
ms001885	Positive	[M+H]+	377.084	215.053	376.077	C15H10F6N4O	N'2-[3-(trifluoromethyl)benzoyl]-5-(trifluoromethyl)pyridine-2-carbohydrazonamide	InChI=1S/C15H10F6N4O/c16-14(17,18)9-3-1-2-8(6-9)13(26)25-24-12(22)11-5-4-10(7-23-11)15(19,20)21/h1-7H,(H2,22,24)(H,25,26)	mzcloud	2	Others	-	-	0.119385	0.164308	0.233231	0.190769	0.275077	0.272	0.707692	0.738462	0.830769	0.436308	0.459077	0.427692
ms003080P	Positive	[M+H]+	301.034	273.041	300.026	C15H8O7	8-Hydroxy-9-oxo-xanthen-1,3-dicarbonsaeure|8-hydroxy-9-oxo-xanthene-1,3-dicarboxylic acid|Cassiaxanthon|Cassiaxanthone	InChI=1S/C15H8O7/c16-8-2-1-3-9-12(8)13(17)11-7(15(20)21)4-6(14(18)19)5-10(11)22-9/h1-5,16H,(H,18,19)(H,20,21)	undp	2	Phenolic acids	-	-	0.416507	0.414597	0.320978	0.475736	0.481467	0.431792	0.370653	0.395491	0.357279	0.410776	0.439434	0.35919
kz002896	Negative	[M-H]-	287.056	149	288.063	C15H12O6	Fustin	-	kzmet	2	Flavanone	C01378	20725-03-5	0.345603	0.339047	0.3737	0.383066	0.395242	0.341856	0.488901	0.415847	0.432706	0.495458	0.506697	0.428959
ms005197	Positive	[M+H]+	223.169	95.0494	222.161	C14H22O2	(5Z,8Z,13R)-13-Methyl-5,8-tridecadienolide	InChI=1S/C14H22O2/c1-13-11-9-7-5-3-2-4-6-8-10-12-14(15)16-13/h3-6,13H,2,7-12H2,1H3/b5-3-,6-4-/t13-/m1/s1	undp	2	Others	-	-	1.30564	1.01879	0.838773	0.422354	0.869436	0.519288	0	0	0	0	0	0
ms004916	Positive	[M+H]+	203.179	133.102	202.172	C15H22	trans-Calamenene	InChI=1S/C15H22/c1-10(2)13-8-6-12(4)14-7-5-11(3)9-15(13)14/h5,7,9-10,12-13H,6,8H2,1-4H3/t12-,13+/m0/s1	manualdata	2	Others	-	-	0.858409	0.0688376	0.0412201	0.0648186	0.0630668	0.0391591	1.93735	1.79308	0.0582234	0.0322547	0.0893446	0.0318425
ms001252	Negative	[M-H]-	335.054	137.025	336.062	C13H17ClO8	1-O-(alpha-D-mannopyranosyl)chlorogentisyl alcohol	InChI=1S/C13H17ClO8/c14-7-2-6(17)1-5(3-15)12(7)22-13-11(20)10(19)9(18)8(4-16)21-13/h1-2,8-11,13,15-20H,3-4H2/t8-,9-,10+,11+,13-/m1/s1	undp	2	Alcohols and polyols	-	-	0.321489	0.335992	0.331158	0.350496	0.381919	0.282814	0.464104	0.526952	0.478608	0.568044	0.478608	0.570462
ms001785N	Negative	[M-H]-	575.12	287.056	576.127	C30H24O12	Procyanidin A1	InChI=1S/C30H24O12/c31-13-7-20(37)24-22(8-13)41-30(12-2-4-16(33)19(36)6-12)29(39)26(24)25-23(42-30)10-17(34)14-9-21(38)27(40-28(14)25)11-1-3-15(32)18(35)5-11/h1-8,10,21,26-27,29,31-39H,9H2/t21-,26+,27+,29+,30-/m0/s1	manualdata	2	Proanthocyanidins	-	-	0.359484	0.389575	0.386351	0.404084	0.394949	0.409457	0.59108	0.455669	0.446534	0.465341	0.426652	0.384202
kz002882	Positive	[M+H]+	132.066	86	131.058	C5H9NO3	Trans-4-Hydroxy-L-proline	-	kzmet	2	Amino acids and derivatives	C01157	51-35-4	0.164094	0.159239	0.167977	0.738907	0.751529	0.743762	0.603942	0.612681	0.59132	0.201961	0.209729	0.212642
ms003021	Positive	[M+H]+	287.128	227.107	286.12	C17H18O4	3-Phenyl-1-(2,4,6-trihydroxy-3,5-dimethylphenyl)-1-propanone	InChI=1S/C17H18O4/c1-10-15(19)11(2)17(21)14(16(10)20)13(18)9-8-12-6-4-3-5-7-12/h3-7,19-21H,8-9H2,1-2H3	undp	2	Phenolic acids	-	-	0.461603	0.486781	0.566513	0.393202	0.76794	0.600084	0.440621	0.240034	0.344524	0.212337	0.260596	0.397398
ms002061	Positive	[M+H]+	323.074	185.042	322.066	C14H15ClN4OS	N'2-{2-[(4-Chlorophenyl)thio]ethanimidoyl}-1-methyl-1H-pyrrole-2-carbohydrazide	InChI=1S/C14H15ClN4OS/c1-19-8-2-3-12(19)14(20)18-17-13(16)9-21-11-6-4-10(15)5-7-11/h2-8H,9H2,1H3,(H2,16,17)(H,18,20)	mzcloud	2	Alkaloids	-	-	0.312957	0.470898	0.342205	0.096227	0.599591	0.409476	0.549868	0.333431	0.491372	0.61714	0.620064	0.365604
ms001093	Positive	[M+H]+	333.058	171.006	332.051	C10H13N4O7P	Purine mononucleotide	InChI=1S/C10H13N4O7P/c15-7-6(2-20-22(17,18)19)21-10(8(7)16)14-4-13-5-1-11-3-12-9(5)14/h1,3-4,6-8,10,15-16H,2H2,(H2,17,18,19)/t6-,7-,8-,10-/m1/s1	kegg	2	Nucleotides and derivatives	-	-	0.613651	0.623379	0.473411	0.453956	0.387484	0.513132	0.294261	0.333171	0.365597	0.424773	0.353437	0.404507
ms002095	Positive	[M+H]+	579.15	127.039	578.143	C30H26O12	7-[1-carboxy-2-(4-hydroxy-3-methoxyphenyl)vinyloxy]-1-(4-hydroxy-3-methoxyphenyl)-6-methoxy-1,2-dihydronaphthalene-2,3-dicarboxylic acid	InChI=1S/C30H26O12/c1-39-21-8-14(4-6-19(21)31)9-25(29(35)36)42-24-13-17-16(12-23(24)41-3)10-18(28(33)34)27(30(37)38)26(17)15-5-7-20(32)22(11-15)40-2/h4-13,26-27,31-32H,1-3H3,(H,33,34)(H,35,36)(H,37,38)/b25-9-/t26-,27+/m1/s1	undp	2	Others	-	-	0.486968	0.430119	0.491258	0.406522	0.424756	0.410812	0.453717	0.518074	0.41832	0.417248	0.420466	0.419393
ms002741P	Positive	[M+H]+	577.134	123.044	576.126	C30H24O12	remisporine B	InChI=1S/C30H24O12/c1-10-5-13(31)18-15(7-10)40-17-9-12-22-21(20(17)24(18)33)26-23(25(34)19-14(32)6-11(2)8-16(19)41-26)29(22,27(35)38-3)42-30(12,37)28(36)39-4/h5-8,12,21-22,31-32,37H,9H2,1-4H3/t12-,21-,22+,29+,30+/m1/s1	undp	2	Others	-	-	0.368367	0.373854	0.434987	0.413042	0.467905	0.440473	0.521984	0.503174	0.473391	0.408339	0.462419	0.455365
kz002932	Negative	[M-H]-	309	209	310.214	C18H30O4	13-HpOTrE(r)	-	kzmet	2	Free fatty acids	-	121107-97-9	1.18954	0.771242	1.09804	0.33159	0.363399	0.398693	0.27146	0.357298	0.197821	0.152941	0.0867102	0.141176
ms001607	Positive	[M+H]+	287.113	151.039	286.105	C13H18O7	rel-(2?R,3?R,4?R)-2,3,4-trihydroxypentyl orsellinate|rel-(2R,3R,4R)-2,3,4-trihydroxypentyl 2,4-dihydroxy-6-methylbenzoate	InChI=1S/C13H18O7/c1-6-3-8(15)4-9(16)11(6)13(19)20-5-10(17)12(18)7(2)14/h3-4,7,10,12,14-18H,5H2,1-2H3/t7-,10-,12-/m0/s1	undp	2	Phenolic acids	-	-	0.500288	0.38432	0.606671	0.419781	0.573126	0.391029	0.437033	0.397738	0.375695	0.445658	0.463868	0.37282
ms000667	Positive	[M+H]+	260.16	72.0809	259.153	C11H21N3O4	Val Ala Ala|Val-Ala-Ala	InChI=1S/C11H21N3O4/c1-5(2)8(12)10(16)13-6(3)9(15)14-7(4)11(17)18/h5-8H,12H2,1-4H3,(H,13,16)(H,14,15)(H,17,18)/t6-,7-,8-/m0/s1	undp	2	Amino acids and derivatives	-	-	0.381232	0.401932	0.59686	0.708987	1.09539	0.698637	0.258755	0.29153	0.28808	0.234604	0.334656	0.219079
ms001265	Negative	[M-H]-	362.073	61.9884	363.081	C18H13N5O2S	7-[(4-Nitrobenzyl)sulfanyl]-5-phenyl[1,2,4]triazolo[1,5-a]pyrimidine	InChI=1S/C18H13N5O2S/c24-23(25)15-8-6-13(7-9-15)11-26-17-10-16(14-4-2-1-3-5-14)21-18-19-12-20-22(17)18/h1-10,12H,11H2	mzcloud	2	Alkaloids	-	-	0.352071	0.296844	0.370809	0.557199	0.675542	0.657791	0.54142	0.383629	0.514793	0.461538	0.426036	0.405325
ms005536	Positive	[M+H]+	262.144	247.121	261.136	C15H19NO3	MDPBP	InChI=1S/C15H19NO3/c1-2-12(16-7-3-4-8-16)15(17)11-5-6-13-14(9-11)19-10-18-13/h5-6,9,12H,2-4,7-8,10H2,1H3	mzcloud	2	Alkaloids	-	-	0.917106	0.0293517	0.0390281	0.0415009	0.0679497	0.0440813	2.02129	2.30083	0.0358026	0.0496721	0.0784862	0.0295667
ms002981	Negative	[M-H]-	475.182	415.161	476.19	C21H32O12	2-(3-hydroxy-4-methoxyphenyl)ethanol 1-O-[alpha-L-rhamnopiranosyl-(1?2)-beta-D-glucopyranoside]	InChI=1S/C21H32O12/c1-9-14(24)16(26)18(28)20(31-9)33-19-17(27)15(25)13(8-22)32-21(19)30-6-5-10-3-4-12(29-2)11(23)7-10/h3-4,7,9,13-28H,5-6,8H2,1-2H3/t9-,13+,14-,15+,16+,17-,18+,19+,20-,21+/m0/s1	undp	2	Phenolic acids	-	-	0.60274	0.547945	0.509589	0.513425	0.523836	0.507945	0.436712	0.521096	0.41863	0.392877	0.379178	0.416438
ms002078	Positive	[M+H]+	345.116	203.085	344.108	C22H17ClN2	Clotrimazole	InChI=1S/C22H17ClN2/c23-21-14-8-7-13-20(21)22(25-16-15-24-17-25,18-9-3-1-4-10-18)19-11-5-2-6-12-19/h1-17H	mzcloud	2	Alkaloids	-	-	0.512662	0.45695	0.782217	0.532358	0.453573	0.513225	0.41193	0.394485	0.477772	0.494654	0.458075	0.373663
ms000855	Positive	[M+H]+	348.129	123.044	347.122	C14H21NO9	2-(cyanomethylene)-3,4,5-trihydroxycyclohexyl beta-glucoside	InChI=1S/C14H21NO9/c15-2-1-5-7(3-6(17)10(19)9(5)18)23-14-13(22)12(21)11(20)8(4-16)24-14/h1,6-14,16-22H,3-4H2/b5-1+/t6-,7+,8+,9-,10-,11+,12-,13+,14+/m0/s1	undp	2	Alkaloids	-	-	0.422341	0.40996	0.437474	0.331545	0.335672	0.339799	0.522768	0.564039	0.47737	0.738754	0.722245	0.704361
ms005081	Positive	[M+H]+	311.222	55.0543	310.214	C18H30O4	hygrophoron D12|hygrophorone D12|trans-4,5-dihydroxy-5-tridecanoyl-2-cyclopenten-1-one	InChI=1S/C18H30O4/c1-2-3-4-5-6-7-8-9-10-11-12-15(19)18(22)16(20)13-14-17(18)21/h13-14,16,20,22H,2-12H2,1H3/t16-,18+/m1/s1	undp	2	Others	-	-	0.972814	1.13331	1.11366	0.638716	0.674746	0.445463	0.218474	0.204062	0.204389	0.0661644	0.152964	0.237144
ms002562	Negative	[M-H]-	607.146	287.056	608.154	C31H28O13	(-)-Epicatechin (4beta -> 8) (-)-4'-methylepigallocatechin	InChI=1S/C31H28O13/c1-42-31-20(38)5-12(6-21(31)39)28-22(40)9-14-16(34)10-19(37)25(30(14)44-28)26-24-18(36)7-13(32)8-23(24)43-29(27(26)41)11-2-3-15(33)17(35)4-11/h2-8,10,22,26-29,32-41H,9H2,1H3/t22-,26-,27-,28-,29-/m1/s1	undp	2	Proanthocyanidins	-	-	0.661452	0.683409	0.76163	0.566763	0.539317	0.591464	0.322492	0.322492	0.319747	0.436394	0.436394	0.432277
kz002975	Negative	[M-H]-	101.104	84.7	102.104	C6H14O	3-Methyl-1-pentanol	-	kzmet	2	Saccharides and Alcohols	-	589-35-5	0.617947	0.437937	0.403546	0.507254	0.623321	0.390113	0.525524	0.569586	0.507254	0.369694	0.492208	0.650188
ms001289	Positive	[M+H]+	424.182	177.055	423.174	C17H29NO11	Neolinustatin	InChI=1S/C17H29NO11/c1-3-17(2,6-18)29-16-14(25)12(23)10(21)8(28-16)5-26-15-13(24)11(22)9(20)7(4-19)27-15/h7-16,19-25H,3-5H2,1-2H3/t7-,8-,9-,10-,11+,12+,13-,14-,15-,16+,17-/m1/s1	kegg	2	Alkaloids	-	-	0.613676	0.689655	0.698422	0.479252	0.493863	0.441262	0.450029	0.379895	0.514319	0.50263	0.41204	0.423729
kz002942	Positive	[M+H]+	191.103	128	190.095	C7H14N2O4	2,6-Diaminooimelic acid	-	kzmet	2	Amino acids and derivatives	C00666	583-93-7	0.449843	0.493927	0.42915	0.474134	0.544309	0.439946	0.59919	0.597391	0.501125	0.516419	0.636977	0.502024
ms003031	Negative	[M-H]-	429.177	101.024	430.184	C20H30O10	2-phenylethyl 3-O-(6-deoxy-alpha-L-mannopyranosyl)-beta-D-glucopyranoside	InChI=1S/C20H30O10/c1-10-13(22)15(24)16(25)20(28-10)30-18-14(23)12(9-21)29-19(17(18)26)27-8-7-11-5-3-2-4-6-11/h2-6,10,12-26H,7-9H2,1H3/t10-,12+,13-,14+,15+,16+,17+,18-,19+,20-/m0/s1	undp	2	Phenolic acids	-	-	0.427046	0.461151	0.394425	0.671708	0.507117	0.548636	0.567912	0.573843	0.664294	0.238731	0.616845	0.596085
kz002928	Positive	[M+H]+	235.1	118.3	234.158	C10H22N2O4	Lysine butyrate	-	kzmet	2	Amino acids and derivatives	-	80407-71-2	0.556972	1.69249	1.20808	0.41969	0.33536	0.358894	0.327515	0.282408	0.309865	0.205923	0.331438	0.249068
ms003012	Positive	[M+H]+	545.2	383.148	544.192	C28H32O11	cipadesin C	InChI=1S/C28H32O11/c1-12-17-10-20(32)38-25(15-6-7-35-11-15)21(17)23(33)22-24(12)39-27-26(37-14(3)30)18(36-13(2)29)8-16(28(22,27)4)9-19(31)34-5/h6-7,10-11,16,18,21-23,25-27,33H,8-9H2,1-5H3/t16-,18+,21-,22+,23-,25+,26+,27+,28+/m1/s1	undp	2	Terpenoids	-	-	0.502463	0.640394	0.715928	0.489327	0.758621	0.410509	0.456486	0.334975	0.351396	0.466338	0.482759	0.673235
ms004712	Positive	[M+H]+	179.143	95.0857	178.135	C12H18O	2-tert-Butyl-4-ethylphenol	InChI=1S/C12H18O/c1-5-9-6-7-11(13)10(8-9)12(2,3)4/h6-8,13H,5H2,1-4H3	mzcloud	2	Alcohols and polyols	-	-	0.794045	0.888337	0.83871	0.414392	0.369727	0.356328	0.428784	0.493797	0.3866	0.526055	0.380149	0.433747
ms002607	Positive	[M+H]+	345.133	285.113	344.126	C19H20O6	(3S,6R,6aS,7S)-6,6a,7,8-Tetrahydroxy-3-methyl-2,3,4,5,6,6a,7,12a-octahydro-1,12-tetraphenedione	InChI=1S/C19H20O6/c1-8-5-9-7-13(22)19(25)16(14(9)12(21)6-8)17(23)10-3-2-4-11(20)15(10)18(19)24/h2-4,8,13,16,18,20,22,24-25H,5-7H2,1H3/t8-,13+,16?,18-,19+/m0/s1	mzcloud	2	Phenolic acids	-	-	0.541286	0.555797	0.75751	0.576114	0.673342	0.718328	0.467276	0.277173	0.404876	0.67044	0.288782	0.399071
ms002790	Negative	[M-H]-	381.177	249.134	382.184	C16H30O10	foliachinenoside I	InChI=1S/C16H30O10/c1-7(2)3-4-23-16-14(22)12(20)11(19)9(26-16)6-25-15-13(21)10(18)8(17)5-24-15/h7-22H,3-6H2,1-2H3/t8-,9+,10-,11+,12-,13+,14+,15-,16+/m0/s1	undp	2	Saccharides and Alcohols	-	-	0.649867	0.596817	0.565871	0.702918	0.666077	0.782493	0.431771	0.381668	0.397878	0.362511	0.465665	0.366932
kz002879	Negative	[M-H]-	227.202	227.203	228.209	C14H28O2	Myristic Acid	-	kzmet	2	Free fatty acids	C06424	544-63-8	0.471943	0.68985	0.579203	0.623236	0.496782	0.539686	0.587106	0.438072	0.19081	0.659365	0.625494	0.517105
ms001615	Positive	[M+H]+	410.091	155.017	409.083	C21H16ClN3O4	cladoniamide D	InChI=1S/C21H16ClN3O4/c1-23-20(27)21(28)19(26)15-12-9-10(22)7-8-13(12)24-16(15)17-18(29-2)11-5-3-4-6-14(11)25(17)21/h3-9,24,28H,1-2H3,(H,23,27)/t21-/m1/s1	undp	2	Alkaloids	-	-	0.312161	0.258958	0.139522	0.608035	0.656895	0.553746	0.570033	0.939197	0.608035	0.700326	0.377307	0.743757
ms003451	Positive	[M+H]+	262.238	88.0759	261.23	C14H31NO3	2-Amino-1,3,4-tetradecanetriol	InChI=1S/C14H31NO3/c1-2-3-4-5-6-7-8-9-10-13(17)14(18)12(15)11-16/h12-14,16-18H,2-11,15H2,1H3	manualdata	2	Alcohols and polyols	-	-	1.17865	0.233506	0.354337	0.571534	0.919199	0.363973	0.537435	0.837658	0.341735	0.388436	0.467013	0.283914
ms004608	Positive	[M+H]+	195.138	81.0701	194.13	C12H18O2	4-Hexylresorcinol	InChI=1S/C12H18O2/c1-2-3-4-5-6-10-7-8-11(13)9-12(10)14/h7-9,13-14H,2-6H2,1H3	mzcloud	2	Others	-	-	1.21495	1.05724	1.26363	0.537383	0.327103	0.432243	0.272586	0.311526	0.301791	0.227804	0.301791	0.26285
kz002930	Positive	[M+H]+	474.173	327	473.166	C20H23N7O7	10-Formyl-THF	-	kzmet	2	Alkaloids	C00234	2800-34-2	0.693671	0.506329	0.592405	0.451646	0.627848	0.384304	0.607595	0.572152	0.582278	0.526582	0.546835	0.551899
ms002890	Negative	[M-H]-	307.14	145.087	308.148	C13H24O8	Viminose	InChI=1S/C13H24O8/c1-5-9(16)12(18-3)10(17)13(20-5)21-11-6(2)19-8(15)4-7(11)14/h5-17H,4H2,1-3H3/t5-,6+,7-,8+,9-,10-,11-,12+,13-/m0/s1	undp	2	Saccharides and Alcohols	-	-	0.531872	0.519691	0.511571	0.47097	0.479091	0.47097	0.690215	0.596833	0.613073	0.621194	0.596833	0.576533
kz002871	Positive	[M+H]+	625.18	317.06	624.169	C28H32O16	methylquercetin glu-rha	-	kzmet	2	Flavonols	-	-	0.38537	0.547609	0.976706	0.429097	0.588476	0.416837	0.662035	0.335922	0.502656	0.584389	0.608909	0.653862
kz002980	Negative	[M-H]-	665.215	323.1	666.222	C24H42O21	Nystose	-	kzmet	2	Saccharides and Alcohols	-	13133-07-8	0.471085	0.575049	0.503574	0.672515	0.692008	0.672515	0.562053	0.594542	0.584795	0.461339	0.451592	0.471085
ms002235	Positive	[M+H]+	135.044	89.0387	134.036	C8H6O2	1-benzofuran-4-ol|4-hydroxy-benzofuran|4-Hydroxybenzofuran|benzofuran-4-ol|benzo[b]furan-4-ol|karanjol	InChI=1S/C8H6O2/c9-7-2-1-3-8-6(7)4-5-10-8/h1-5,9H	undp	2	Others	-	-	0.473342	0.838752	0.514304	0.747724	0.576723	0.871261	0.356957	0.579974	0.345904	0.450585	0.460338	0.503901
ms003291	Negative	[M-H]-	529.193	205.087	530.201	C24H34O13	2-[(5-O-(E)-caffeoyl)-beta-D-apiofuranosyl-(1->6)-beta-D-glucopyranosyl]oxybutane|dracunculifoside F	InChI=1S/C24H34O13/c1-3-12(2)36-22-20(30)19(29)18(28)16(37-22)9-33-23-21(31)24(32,11-35-23)10-34-17(27)7-5-13-4-6-14(25)15(26)8-13/h4-8,12,16,18-23,25-26,28-32H,3,9-11H2,1-2H3/b7-5+/t12-,16+,18+,19-,20+,21-,22+,23+,24+/m0/s1	undp	2	Phenolic acids	-	-	0.570755	0.509434	0.589623	0.570755	0.570755	0.584906	0.551887	0.514151	0.518868	0.566038	0.669811	0.570755
kz002999	Positive	[M+H]+	282.279	247.243	281.272	C18H35NO	Octadecenoic amide	-	kzmet	2	Others	-	-	0.672131	0.748396	0.819672	0.347826	0.300784	0.504633	0.559515	0.687812	0.668567	0.468282	0.57377	0.526728
kz002891	Positive	[M+H]+	335.064	123	334.057	C11H15N2O8P	β-Nicotinamide mononucleotide	-	kzmet	2	Nucleotides and derivatives	C00455	1094-61-7	0.8139	0.708733	0.727023	0.428898	0.544124	0.466392	0.557842	0.631001	0.401006	0.562414	0.608139	0.470965
kz001218	Negative	[M-H]-	255.233	255.23	256.24	C16H32O2	Palmitic acid	-	kzmet	2	Free fatty acids	C00249	1957-10-03	0.717695	0.216593	0.767254	0.517621	0.644273	0.567181	0.895742	0.234949	0.385463	0.506608	0.646109	0.970999
ms005577	Positive	[M+H]+	311.222	55.0542	310.214	C18H30O4	porrigenic acid	InChI=1S/C18H30O4/c1-2-3-11-16(19)13-9-10-14-17(20)12-7-5-4-6-8-15-18(21)22/h9-10,13-14,16,19H,2-8,11-12,15H2,1H3,(H,21,22)/t16-/m1/s1	undp	2	Free fatty acids	-	-	1.30933	1.12533	1.42933	0.736	0.789333	0.685333	0.245067	0.216533	0.2032	0.1376	0.0728	0.123733
ms004065	Positive	[M+H]+	332.135	200.07	331.128	C14H21NO8	2-(O-beta-D-glucosyl)-6-(methylaminomethyl)hydroxyhydroquinone|zinolol	InChI=1S/C14H21NO8/c1-15-4-6-2-7(17)3-8(10(6)18)22-14-13(21)12(20)11(19)9(5-16)23-14/h2-3,9,11-21H,4-5H2,1H3/t9-,11-,12+,13-,14-/m1/s1	undp	2	Alkaloids	-	-	0.126085	0.16276	0.170356	0.453559	0.436198	0.403646	0.822483	0.885417	0.796441	1.00477	0.878906	0.948351
ms003916	Negative	[M-H]-	527.19	152.996	528.198	C23H32N2O12	beta-D-fructofuranosyl-(2->1)-alpha-D-[2-O-L-tryptophanyl]glucopyranoside	InChI=1S/C23H32N2O12/c24-12(5-10-6-25-13-4-2-1-3-11(10)13)21(33)35-19-18(31)16(29)14(7-26)34-22(19)37-23(9-28)20(32)17(30)15(8-27)36-23/h1-4,6,12,14-20,22,25-32H,5,7-9,24H2/t12-,14+,15+,16+,17+,18-,19+,20-,22+,23-/m0/s1	undp	2	Amino acids and derivatives	-	-	1.09452	1.2991	1.08429	0.759002	0.713993	0.764116	0.329378	0.383592	0.328355	0.119681	0.10536	0.11252
ms005416	Negative	[M-H]-	431.221	152.996	432.229	C28H32O4	(14R,16R,19S,20R)-(1-hydroxy-16,20-dimethyl-20-(24-methylpent-23-en-21-yl)- 14,15,16,17,18,19-hexahydro-6H-3,16-epoxybenzo[c]chromen-6-yl)(phenyl)methanone|benzophenone-congestiflorone	InChI=1S/C28H32O4/c1-17(2)9-8-13-28(4)20-12-14-27(3)16-19(20)23-22(31-27)15-21(29)24(26(23)32-28)25(30)18-10-6-5-7-11-18/h5-7,9-11,15,19-20,29H,8,12-14,16H2,1-4H3/t19-,20+,27-,28-/m1/s1	undp	2	Others	-	-	0.566161	0.678236	0.443962	0.688359	0.809834	0.626175	0.5141	0.595083	0.802603	0.483731	0.438901	0.465654
ms006279	Negative	[M-H]-	677.376	397.135	678.384	C33H58O14	gingerglycolipid B	InChI=1S/C33H58O14/c1-2-3-4-5-6-7-8-9-10-11-12-13-14-15-16-17-25(36)43-19-22(35)20-44-32-31(42)29(40)27(38)24(47-32)21-45-33-30(41)28(39)26(37)23(18-34)46-33/h6-7,9-10,22-24,26-35,37-42H,2-5,8,11-21H2,1H3/b7-6-,10-9-/t22-,23-,24-,26+,27+,28+,29+,30-,31-,32-,33+/m1/s1	undp	2	Glycerol ester	-	-	0.603782	0.698931	0.744743	0.798778	0.86456	0.798778	0.476918	0.563844	0.54035	0.348878	0.353577	0.330083
kz002867	Positive	[M+H]+	784.47	643.457	783.469	C41H70NO11P	PE(18:3/18:3+O3)	-	kzmet	2	Lipids	-	-	0.498982	1.29837	0.829939	0.417515	0.572811	0.630092	0.514257	0.576629	0.568992	0.230397	0.626273	0.458248
ms003501	Negative	[M-H]-	201.023	96.9602	202.03	C8H10O4S	rac-2,5-dihydroxy-3-methanesulfinylbenzyl alcohol	InChI=1S/C8H10O4S/c1-13(12)7-3-6(10)2-5(4-9)8(7)11/h2-3,9-11H,4H2,1H3/t13-/m0/s1	undp	2	Phenolic acids	-	-	0.670367	0.538002	0.666097	0.87959	0.862511	0.815542	0.563621	0.520922	0.58497	0.420581	0.420581	0.379163
ms001168	Positive	[M+H]+	533.181	204.088	532.173	C30H28O9	10-(3-acetyl-2,4,6-trihydroxy-5-methylbenzyl)-2,6,7,8-tetrahydro-5-hydroxy-8-(4-hydroxyphenyl)-2,2-dimethylpyrano[3,2-g][1]benzopyran-6-one4'-hydroxyisorottlerin	InChI=1S/C30H28O9/c1-13-24(34)18(27(37)22(14(2)31)25(13)35)11-19-28-17(9-10-30(3,4)39-28)26(36)23-20(33)12-21(38-29(19)23)15-5-7-16(32)8-6-15/h5-10,21,32,34-37H,11-12H2,1-4H3/t21-/m1/s1	undp	2	Flavanone	-	-	0.799109	0.828798	0.776843	0.593765	0.581395	0.425532	0.487382	0.554181	0.45522	0.915388	0.445324	0.460168
ms003558	Positive	[M+H]+	501.231	335.093	500.223	C24H36O11	Kansuinin A	InChI=1S/C24H36O11/c1-9-8-23(34-13(5)26)14(15(9)27)16(28)10(2)19(33-12(4)25)18(30)20(31)22(6,7)21-17(29)11(3)24(23,32)35-21/h9,11,14-16,18-21,27-28,30-32H,2,8H2,1,3-7H3/t9-,11+,14+,15-,16+,18-,19-,20+,21-,23+,24+/m0/s1	undp	2	Terpenoids	-	-	0.240905	0.544257	0.312231	0.684618	0.670295	0.78774	0.529934	0.590089	0.793469	0.733314	0.658837	0.799198
ms002513	Positive	[M+H]+	175.148	119.086	174.14	C13H18	1,1,6-trimethyl-1,2,3,4,-tetrahydronaphthalene|1,1,6-trimethyl-1,2,3,4-tetrahydronaphthalene|1,1,6-Trimethyltetralin|1,2,3,4-tetrahydro-1,1,6-trimethylnaphthalene|alpha-ionene|ionene|tetrahydro-1,1,6-trimethylnaphthalene	InChI=1S/C13H18/c1-10-6-7-12-11(9-10)5-4-8-13(12,2)3/h6-7,9H,4-5,8H2,1-3H3	undp	2	Others	-	-	0.728051	0.632405	0.59172	0.635974	0.671663	0.603141	0.609565	0.561028	0.58601	0.648108	0.488936	0.668094
ms006866	Positive	[M+H]+	258.243	230.249	257.235	C15H31NO2	Lauric isopropanolamide	InChI=1S/C15H31NO2/c1-3-4-5-6-7-8-9-10-11-12-15(18)16-13-14(2)17/h14,17H,3-13H2,1-2H3,(H,16,18)	massbank	2	Alkaloids	-	-	2.85652	0.09664	0.10463	0.121484	0.119295	0.105067	1.77301	1.83868	0.105067	0.100033	0.109445	0.100033
ms002190	Negative	[M-H]-	397.172	265.129	398.179	C16H30O11	(2R,4S)-2-O-beta-D-xylopyranosyl-(1->6)-beta-D-glucopyranosyl-2,4-pentanediol	InChI=1S/C16H30O11/c1-6(17)3-7(2)26-16-14(23)12(21)11(20)9(27-16)5-25-15-13(22)10(19)8(18)4-24-15/h6-23H,3-5H2,1-2H3/t6-,7+,8+,9+,10-,11+,12-,13+,14+,15-,16+/m0/s1	undp	2	Saccharides and Alcohols	-	-	0.686945	0.710868	0.642515	0.516063	0.827068	0.922761	0.519481	0.584416	0.580998	0.295284	0.44771	0.727956
ms002230	Negative	[M-H]-	343.103	181.051	344.111	C15H20O9	4'-Me ether,O-beta-D-glucopyranoside-2',4',6'-Trihydroxyacetophenone|Pleoside	InChI=1S/C15H20O9/c1-6(17)11-8(18)3-7(22-2)4-9(11)23-15-14(21)13(20)12(19)10(5-16)24-15/h3-4,10,12-16,18-21H,5H2,1-2H3/t10-,12+,13-,14+,15+/m1/s1	undp	2	Phenolic acids	-	-	0.669201	0.779774	0.683022	0.603548	0.607003	0.607003	0.601244	0.512555	0.564386	0.650772	0.650772	0.619673
ms002789	Positive	[M+H]+	497.236	203.085	496.229	C25H36O10	2-hydroxy-10-deacetyltrilobolide	InChI=1S/C25H36O10/c1-8-11(3)20(27)33-14-10-23(6,30)16-15(19-25(14,32)24(7,31)22(29)35-19)13(5)18(17(16)26)34-21(28)12(4)9-2/h9,11,14,16-19,26,30-32H,8,10H2,1-7H3/b12-9-/t11-,14-,16+,17-,18-,19-,23-,24+,25+/m0/s1	undp	2	Terpenoids	-	-	0.796147	0.79025	0.731276	0.428543	0.454099	0.489483	0.615294	0.479654	0.72931	0.699823	0.762729	0.721447
ms006952	Negative	[M-H]-	578.319	61.9884	579.327	C27H49NO12	MalonylHexCer t18:0	InChI=1S/C27H49NO12/c1-3-4-5-6-7-8-9-10-11-12-13-19(30)21(31)18(28-16(2)29)15-39-27-24(34)23(33)22(32)20(40-27)14-17(25(35)36)26(37)38/h17-24,27,30-34H,3-15H2,1-2H3,(H,28,29)(H,35,36)(H,37,38)	massbank	2	Lipids	-	-	0.540206	0.507216	0.550515	0.676289	0.806186	0.748454	0.614433	0.645361	0.789691	0.527835	0.610309	0.715464
ms006724	Positive	[M+H]+	342.264	275.201	341.256	C19H35NO4	pumiliotoxin 341A	InChI=1S/C19H35NO4/c1-5-8-17(3,22)15-10-13(2)11-19(24-15)12-20-9-6-7-14(20)18(4,23)16(19)21/h13-16,21-23H,5-12H2,1-4H3/t13-,14+,15+,16+,17-,18-,19-/m1/s1	undp	2	Alkaloids	-	-	1.17223	1.44029	1.44229	0.606121	0.790158	0.714143	0.366073	0.346069	0.35007	0.113823	0.224045	0.204041
ms002941	Positive	[M+H]+	374.145	91.0544	373.137	C17H19N5O5	6-(4-hydroxybenzylamino)purine riboside|N6-(4-hydroxybenzyl)-adenosine|N6-(4-hydroxybenzyl)adenosine|N6-(p-hydroxybenzyl)-adenosine|N6-(p-hydroxybenzyl)adenosine|T1-11	InChI=1S/C17H19N5O5/c23-6-11-13(25)14(26)17(27-11)22-8-21-12-15(19-7-20-16(12)22)18-5-9-1-3-10(24)4-2-9/h1-4,7-8,11,13-14,17,23-26H,5-6H2,(H,18,19,20)/t11-,13-,14-,17-/m1/s1	undp	2	Nucleotides and derivatives	-	-	0	0	0	0.59081	0.480306	0.45733	1.17068	1.45514	1.79431	0.564551	0.62035	0.793217
ms000453	Positive	[M+H]+	229.155	142.086	228.147	C11H20N2O3	Amide, N-tert-butoxycarbonyl-2-Piperidinecarboxylic acid	InChI=1S/C11H20N2O3/c1-11(2,3)16-10(15)13-7-5-4-6-8(13)9(12)14/h8H,4-7H2,1-3H3,(H2,12,14)/t8-/m0/s1	undp	2	Alkaloids	-	-	0.59869	0.617399	0.884004	0.715622	0.776427	0.75304	0.692236	0.409729	0.659495	0.762395	0.46305	0.696913
ms000972	Negative	[M-H]-	337.114	175.061	338.122	C13H22O10	22-O-methylneoagarobiose	InChI=1S/C13H22O10/c1-19-11-10-7(16)5(3-20-10)22-13(11)23-9-6(15)4(2-14)21-12(18)8(9)17/h4-18H,2-3H2,1H3/t4-,5+,6+,7-,8-,9+,10-,11+,12-,13+/m1/s1	undp	2	Others	-	-	0.539733	0.642085	0.408137	0.743802	0.570248	0.750159	0.93452	0.686586	0.586141	0.599491	1.06802	0.534011
ms001927	Positive	[M+H]+	392.156	213.077	391.148	C16H25NO10	Proacaciberin	InChI=1S/C16H25NO10/c1-6(2)8(3-17)26-16-14(23)12(21)11(20)9(27-16)5-25-15-13(22)10(19)7(18)4-24-15/h7-16,18-23H,1,4-5H2,2H3/t7-,8+,9+,10-,11+,12-,13+,14+,15-,16+/m0/s1	kegg	2	Alkaloids	-	-	0.653355	0.603436	0.623991	0.713552	0.644546	0.663632	0.766407	0.776685	0.717956	0.640141	0.579944	0.728234
kz002863	Negative	[M-H]-	209.067	59.01	210.074	C7H14O7	Sedoheptulose	-	kzmet	2	Saccharides and Alcohols	C02076	3019-74-7	1.09309	0.77574	1.19182	0.514104	0.665021	0.669958	0.665726	0.456982	0.602257	0.495063	0.632581	0.502116
ms002889	Negative	[M-H]-	395.192	249.134	396.2	C17H32O10	n-Hexyl O-beta-D-xylopyranosyl-(1->6)-beta-D-glucopyranoside	InChI=1S/C17H32O10/c1-2-3-4-5-6-24-17-15(23)13(21)12(20)10(27-17)8-26-16-14(22)11(19)9(18)7-25-16/h9-23H,2-8H2,1H3/t9-,10-,11+,12-,13+,14-,15-,16+,17-/m1/s1	undp	2	Saccharides and Alcohols	-	-	0.874398	0.607632	0.73731	0.748425	1.0189	1.06336	0.644683	0.574287	0.400148	0.552056	0.70767	0.559466
kz002922	Positive	[M+H]+	458.1	116.3	457.143	C16H27NO14	Aspartic acid di-O-glucoside	-	kzmet	2	Amino acids and derivatives	-	-	0.367627	0.36495	0.313197	0.871777	1.07076	1.09753	0.936914	0.919068	0.88873	0.62104	0.625502	0.639779
ms002439	Positive	[M+H]+	425.087	139.039	424.079	C22H16O9	4,7,8-trihydroxy-3-(4-hydroxyphenyl)dibenzo[b,d]furan-1,2-diyl diacetate|BI-V|Boletopsin 7	InChI=1S/C22H16O9/c1-9(23)29-21-17(11-3-5-12(25)6-4-11)19(28)20-18(22(21)30-10(2)24)13-7-14(26)15(27)8-16(13)31-20/h3-8,25-28H,1-2H3	undp	2	Others	-	-	0.83476	0.800514	0.706336	0.462329	0.761986	0.710616	1.04452	0.907534	0.517979	0.830479	0.401541	0.740582
ms006722	Positive	[M+H]+	502.291	459.249	501.283	C25H44NO7P	Phosphatidylethanolamine lyso 20:4	InChI=1S/C25H44NO7P/c1-2-3-4-5-6-7-8-9-10-11-12-13-14-15-16-17-18-19-25(28)33-24(22-27)23-32-34(29,30)31-21-20-26/h7-8,10-11,13-14,16-17,24,27H,2-6,9,12,15,18-23,26H2,1H3,(H,29,30)	massbank	2	LPE	-	-	0.887698	1.10544	0.963068	0.55858	0.586216	0.562767	0.879323	0.862574	1.03006	0.453061	0.401976	0.515032
ms002704	Positive	[M+H]+	209.117	107.086	208.109	C12H16O3	(+/-)-(E)-4-(3,4-dimethoxyphenyl)-3-buten-2-ol|(E)-3-hydroxy-1-(3,4-dimethoxyphenyl)but-1-ene|(E)-4-(3',4'-dimethoxyphenyl)but-3-en-2-ol|(E)-4-(3,4-dimethoxyphenyl)-but-3-en-2-ol|3', 4'-Di-Me ether-4-(3, 4-Dihydroxyphenyl)-3-buten-2-ol|3',4'-Dimethoxyphenyl-(1E)-butene-3-ol	InChI=1S/C12H16O3/c1-9(13)4-5-10-6-7-11(14-2)12(8-10)15-3/h4-9,13H,1-3H3/b5-4+/t9-/m0/s1	undp	2	Phenolic acids	-	-	0.695988	0.766071	0.78057	1.00048	0.940068	0.884485	0.724988	0.654906	0.659739	0.538908	0.712905	0.514741
kz002921	Positive	[M+H]+	126.1	96	125.024	C2H8NO3P	2-Aminoethylphosphonate	-	kzmet	2	Lipids	C03557	2041-14-7	1.00339	0.910734	0.736723	0.738983	0.59435	0.630508	0.736723	0.691525	0.630508	0.720904	0.718644	0.772881
ms005182	Negative	[M-H]-	325.202	185.118	326.21	C18H30O5	FA 18:3+3O	InChI=1S/C18H30O5/c1-2-3-7-11-16(20)17(21)14-13-15(19)10-8-5-4-6-9-12-18(22)23/h3,7,13-14,16-17,20-21H,2,4-6,8-12H2,1H3,(H,22,23)	massbank	2	Free fatty acids	-	-	1.61924	1.76153	1.82413	0.697211	0.765509	0.680137	0.392715	0.406944	0.421172	0.122368	0.104724	0.135458
ms004303	Positive	[M+H]+	550.314	184.074	549.307	C33H43NO6	petunianine B	InChI=1S/C33H43NO6/c1-18(24-16-31(6)29(3,4)39-33(37-24,40-31)20-8-7-15-34-17-20)22-9-10-23-26-21(11-13-30(22,23)5)19(2)32(28-27(26)36-28)14-12-25(35)38-32/h7-8,11,15,17-19,22-24,26-28H,9-10,12-14,16H2,1-6H3/t18-,19-,22+,23-,24+,26+,27-,28-,30+,31+,32+,33-/m0/s1	undp	2	Others	-	-	1.11951	1.38736	1.23626	1.27747	1.17445	1.20192	0.320742	0.370192	0.438874	0.135302	0.129808	0.144918
kz002918	Positive	[M+H]+	122	105	121.053	C7H7NO	Benzamide	-	kzmet	2	Others	C09815	55-21-0	0.726214	0.761165	0.78835	0.827184	0.64466	0.733981	0.761165	0.854369	0.831068	0.72233	0.613592	0.702913
ms002058	Negative	[M-H]-	127.004	83.0139	128.011	C5H4O4	3,5-Dihydroxy-4H-pyran-4-one	InChI=1S/C5H4O4/c6-3-1-9-2-4(7)5(3)8/h1-2,6-7H	undp	2	Others	-	-	0.560559	0.714286	0.465839	0.706522	0.841615	0.872671	0.868012	0.925466	0.790373	0.771739	0.686335	0.850932
kz002864	Positive	[M+H]+	223.133	149.023	222.126	C13H18O3	Dehydrovomifoliol	-	kzmet	2	Terpenoids	-	15764-81-5	0.82505	0.730616	0.720676	0.641153	0.700795	0.680915	0.750497	0.755467	0.755467	1.06362	0.730616	0.700795
ms005223	Negative	[M-H]-	179.108	122.037	180.116	C11H16O2	4-(4-methoxyphenyl)butane-2-ol	InChI=1S/C11H16O2/c1-9(12)3-4-10-5-7-11(13-2)8-6-10/h5-9,12H,3-4H2,1-2H3/t9-/m0/s1	undp	2	Phenolic acids	-	-	0.989861	1.14453	1.06891	0.632411	0.663344	0.644441	0.642722	0.616944	0.623819	0.687403	0.73724	0.745833
ms007436	Positive	[M+H]+	224.092	192.066	223.084	C11H13NO4	5-hydroxy-6,7-dimethoxy-3,4-dihydroisoquinolin-1(2H)-one	InChI=1S/C11H13NO4/c1-15-8-5-7-6(3-4-12-11(7)14)9(13)10(8)16-2/h5,13H,3-4H2,1-2H3,(H,12,14)	undp	2	Alkaloids	-	-	1.71779	0.607362	0.756646	0.811179	0.933879	0.57805	1.02931	0.679618	0.715746	0.419905	0.463531	0.550784
ms005074	Positive	[M+H]+	181.122	134.997	180.115	C11H16O2	3-tert-Butyl-5-methylcatechol	InChI=1S/C11H16O2/c1-7-5-8(11(2,3)4)10(13)9(12)6-7/h5-6,12-13H,1-4H3	kegg	2	Others	-	-	0.948276	0.983773	1.16633	0.659229	0.71501	0.704868	0.618661	0.735294	0.598377	0.649087	0.791075	0.704868
ms002132	Positive	[M+H]+	295.129	120.081	294.121	C14H18N2O5	alpha-Glu-Phe|gamma-L-Glutamyl-L-phenylalanin|Glu-Phe|glutamylphenylalanine|L-alpha-Glutamyl-L-phenylalanin|N-alpha-L-Glutamyl-L-phenylalanin|N-alpha-L-glutamyl-L-phenylalanine	InChI=1S/C14H18N2O5/c15-10(6-7-12(17)18)13(19)16-11(14(20)21)8-9-4-2-1-3-5-9/h1-5,10-11H,6-8,15H2,(H,16,19)(H,17,18)(H,20,21)/t10-,11-/m0/s1	undp	2	Amino acids and derivatives	-	-	0.344376	0.29661	0.290062	1.13251	1.13636	1.22496	1.03621	1.09014	1.1094	0.581664	0.489214	0.566256
ms002046	Positive	[M+H]+	348.166	123.044	347.158	C15H25NO8	Bauhinin	InChI=1S/C15H25NO8/c1-22-14-8(18)3-2-7(4-5-16)13(14)24-15-12(21)11(20)10(19)9(6-17)23-15/h2-4,8-15,17-21H,5-6,16H2,1H3/b7-4-/t8-,9-,10-,11+,12-,13+,14+,15+/m1/s1	undp	2	Alkaloids	-	-	1.17999	1.10445	1.11487	0.995051	0.787966	0.659026	0.682469	0.700703	0.493618	0.507945	0.517062	0.603022
ms002545	Negative	[M-H]-	489.198	181.087	490.206	C22H34O12	6-Hydroxythymol 3,6-di-O-??-D-glucopyranoside|7-hydroxythymol 3,6-di-O-beta-D-glucopyranoside|thymoquinol 2,5-O-beta-diglucopyranoside	InChI=1S/C22H34O12/c1-8(2)10-5-11(31-21-19(29)17(27)15(25)13(6-23)33-21)9(3)4-12(10)32-22-20(30)18(28)16(26)14(7-24)34-22/h4-5,8,13-30H,6-7H2,1-3H3/t13-,14-,15-,16-,17+,18+,19-,20-,21-,22-/m1/s1	undp	2	Others	-	-	0.874546	1.06741	1.04258	1.08077	0.880275	0.8249	0.685507	0.653046	0.616765	0.511743	0.578576	0.534657
kz002992	Positive	[M+NH4]+	394.16	197.08	376.137	C16H24O10	Adoxosidic acid	-	kzmet	2	Terpenoids	-	84375-46-2	0.916249	0.887616	1.01646	0.6199	0.744452	0.758769	0.589835	0.780243	0.744452	0.744452	0.683608	0.880458
ms005546	Positive	[M+H]+	177.055	149.024	176.047	C10H8O3	1-Oxo-isochroman-5-carbaldehyd|1-oxo-isochroman-5-carbaldehyde|erythrocentaurin|Erythrocentaurin (Formyl-6-dihydro-isocumarin|Erythrocentaurin; 3-Formyl-homophthalsaeure-anhydrid	InChI=1S/C10H8O3/c11-6-7-2-1-3-9-8(7)4-5-13-10(9)12/h1-3,6H,4-5H2	undp	2	Others	-	-	0.905467	0.780182	0.785877	0.632118	0.728929	0.632118	0.763098	0.808656	0.59795	1.15604	0.83713	0.746014
kz002965	Positive	[M+H]+	332.075	136	331.068	C10H14N5O6P	2'-Deoxyadenosine-5'-monophosphate	-	kzmet	2	Nucleotides and derivatives	C00360	653-63-4	0.798005	0.681629	0.656692	0.689942	0.63591	0.689942	0.714879	0.906068	0.860349	0.881131	0.843724	1.05569
ms004950	Positive	[M+H]+	564.33	184.074	563.322	C34H45NO6	petunianine A	InChI=1S/C34H45NO6/c1-19(24-17-31(5)29(2,3)40-34(39-24,41-31)20-9-8-16-35-18-20)21-11-12-22-26-23(13-15-30(21,22)4)32(6)25(36)10-7-14-33(32,37)28-27(26)38-28/h7-10,16,18-19,21-24,26-28,37H,11-15,17H2,1-6H3/t19-,21+,22-,23+,24+,26-,27-,28-,30+,31+,32-,33-,34-/m0/s1	undp	2	Steroids	-	-	1.71068	1.11413	1.351	1.47381	1.35977	1.00886	0.244758	0.234231	0.467585	0.193877	0.175454	0.114045
ms001522	Negative	[M-H]-	335.135	155.071	336.143	C14H24O9	Rengynic acid 1'-O-??-D-glucoside|rengynic acid-10-O-beta-D-glucopyranoside	InChI=1S/C14H24O9/c15-6-8-10(19)11(20)12(21)13(22-8)23-14(5-9(17)18)3-1-7(16)2-4-14/h7-8,10-13,15-16,19-21H,1-6H2,(H,17,18)/t7-,8-,10-,11+,12-,13+,14-/m1/s1	undp	2	Organic acids	-	-	0.705581	0.76331	0.679923	0.737652	0.637588	0.776139	0.91084	0.891597	0.846697	0.86594	0.756895	0.885183
ms006835	Positive	[M+H]+	539.319	203.085	538.312	C29H46O9	(20R,22R)-6-oxo-2beta,3beta,5,14alpha,20,25-hexahydroxy-5beta-cholest-7-en-22-yl acetate|polypodin B 22-acetate|polypodine B 22-acetate|polypodine B-22-O-acetate	InChI=1S/C29H46O9/c1-16(30)38-23(9-10-24(2,3)34)27(6,35)21-8-12-28(36)18-13-22(33)29(37)15-20(32)19(31)14-26(29,5)17(18)7-11-25(21,28)4/h13,17,19-21,23,31-32,34-37H,7-12,14-15H2,1-6H3/t17-,19-,20+,21-,23+,25+,26+,27+,28+,29+/m0/s1	undp	2	Steroids	-	-	0.49275	0.75725	0.843179	0.699517	0.743824	0.824382	0.750537	0.584049	0.75188	0.961332	1.03383	1.04323
ms005591	Negative	[M-H]-	383.244	309.207	384.252	C21H36O6	(1E,4S,5E,7R)-7-O-beta-D-glucopyranosylgermacra-1(10),5-diene	InChI=1S/C21H36O6/c1-13(2)15-8-7-14(3)6-5-10-21(4,11-9-15)27-20-19(25)18(24)17(23)16(12-22)26-20/h6,9,11,13,15-20,22-25H,5,7-8,10,12H2,1-4H3/b11-9+,14-6+/t15-,16-,17-,18+,19-,20+,21-/m1/s1	undp	2	Others	-	-	0.864979	0.977496	0.921238	1.48383	1.46976	1.52602	0.681435	0.679325	0.604782	0.102672	0.11955	0.105485
ms003630	Positive	[M+H]+	351.144	189.091	350.136	C18H22O7	onopordopicrin	InChI=1S/C18H22O7/c1-10-4-3-5-12(8-19)7-15-16(11(2)17(22)24-15)14(6-10)25-18(23)13(21)9-20/h4,7,14-16,19-20H,2-3,5-6,8-9H2,1H3/b10-4+,12-7-/t14-,15+,16+/m0/s1	undp	2	Others	-	-	0.520692	0.791006	0.736783	1.05255	1.14026	0.785424	0.845228	0.924966	0.665019	0.821306	0.742365	0.672993
ms003707	Negative	[M-H]-	609.277	397.135	610.285	C27H46O15	atractyloside A 14-O-beta-D-fructofuranoside|Atractyloside A 14-O-??-D-fructofuranoside	InChI=1S/C27H46O15/c1-24(2,42-23-21(35)20(34)18(32)15(8-28)40-23)12-4-5-26(38,14-7-17(31)25(3,37)13(14)6-12)11-39-27(10-30)22(36)19(33)16(9-29)41-27/h12-16,18-23,28-30,32-38H,4-11H2,1-3H3/t12-,13-,14+,15-,16-,18-,19-,20+,21-,22+,23+,25+,26+,27-/m1/s1	undp	2	Others	-	-	1.54303	1.2092	1.39466	1.36128	0.934718	0.975519	0.560089	0.441395	0.504451	0.274852	0.287463	0.301558
ms004222	Positive	[M+H]+	200.165	95.0857	199.157	C11H21NO2	((4S)-cis-3-Aethyl-[4]piperidyl)-essigsaeure-aethylester|((4S)-cis-3-ethyl-[4]piperidyl)-acetic acid ethyl ester|(+)-ethyl cincholoiponate|cincholoipon ethyl ester|Cincholoiponethylester|cis-3-Ethyl-4-piperidinessigsaeureethylester|ethyl cincholoiponate	InChI=1S/C11H21NO2/c1-3-9-8-12-6-5-10(9)7-11(13)14-4-2/h9-10,12H,3-8H2,1-2H3/t9-,10-/m0/s1	undp	2	Alkaloids	-	-	0.796508	0.829242	0.954719	0.774686	0.785597	0.861975	0.812875	0.829242	0.780142	0.741953	0.801964	0.834697
ms001855	Positive	[M+H]+	161.044	117.034	160.037	C6H8O5	Cortalcerone	InChI=1S/C6H8O5/c7-4-2-1-3-11-6(4,10)5(8)9/h1-2,5,8-10H,3H2/t6-/m0/s1	undp	2	Others	-	-	0.768133	0.764566	0.785969	0.732461	0.730083	0.756243	0.933413	0.970273	0.93698	0.834721	0.74673	0.854935
ms002186	Positive	[M+H]+	411.197	203.085	410.19	C22H28F2O5	Flumethasone	InChI=1S/C22H28F2O5/c1-11-6-13-14-8-16(23)15-7-12(26)4-5-19(15,2)21(14,24)17(27)9-20(13,3)22(11,29)18(28)10-25/h4-5,7,11,13-14,16-17,25,27,29H,6,8-10H2,1-3H3/t11-,13+,14+,16+,17+,19+,20+,21+,22+/m1/s1	mzcloud	2	Others	-	-	0.522777	0.986985	0.872017	0.67679	0.796095	0.787419	0.733189	1.03471	0.943601	0.835141	0.911063	0.9718
ms003386	Positive	[M+H]+	133.101	105.07	132.093	C10H12	((Z)-but-2-enyl)benzene|(2Z)-but-2-en-1-ylbenzene|(Z)-but-2-en-1-ylbenzene|(Z)-PhCH2CH=CHMe|1-((Z)-but-2-en-1-yl)benzene|ar-norviridene|cis-PhCH2CH=Me	InChI=1S/C10H12/c1-2-3-7-10-8-5-4-6-9-10/h2-6,8-9H,7H2,1H3/b3-2-	undp	2	Others	-	-	0.625359	0.63253	0.645439	0.834768	0.887837	1.06426	0.730063	0.853414	0.89214	1.05278	1.06999	0.793173
ms001583	Positive	[M+H]+	252.073	162.078	251.065	C9H9N5O4	(6-amino-purin-9-yl)-succinic acid|Adenyl-bernsteinsaeure	InChI=1S/C9H9N5O4/c10-7-6-8(12-2-11-7)14(3-13-6)4(9(17)18)1-5(15)16/h2-4H,1H2,(H,15,16)(H,17,18)(H2,10,11,12)/t4-/m0/s1	undp	2	Alkaloids	-	-	0.950549	0.956044	1.54396	0.725275	0.714286	0.89011	0.659341	0.681319	0.409341	1.08242	0.487363	0.983516
ms001169	Positive	[M+H]+	443.159	122.072	442.152	C26H22N2O5	citriquinochroman	InChI=1S/C26H22N2O5/c1-12-10-15-13(2)19(29)11-20(32-3)21(15)25(33-12)18-9-8-17-23-22(26(31)28(17)18)24(30)14-6-4-5-7-16(14)27-23/h4-9,11-12,25,29H,10H2,1-3H3,(H,27,30)/t12-,25+/m0/s1	undp	2	Alkaloids	-	-	0.584512	0.722264	0.602197	0.68131	0.926098	0.790208	0.97729	1.18206	0.958675	0.845123	1.09829	0.846984
ms005244	Positive	[M+H]+	502.265	275.201	501.257	C25H35N5O6	c(Gly-Pro-Tyr-Leu-Ala)|cyclo(Ala-Gly-Pro-Tyr-Leu-)|cyclo(ProTyrLeuAlaGly)|pseudostellarin|pseudostellarin A	InChI=1S/C25H35N5O6/c1-14(2)11-18-23(34)27-15(3)22(33)26-13-21(32)30-10-4-5-20(30)25(36)29-19(24(35)28-18)12-16-6-8-17(31)9-7-16/h6-9,14-15,18-20,31H,4-5,10-13H2,1-3H3,(H,26,33)(H,27,34)(H,28,35)(H,29,36)/t15-,18-,19-,20-/m0/s1	undp	2	Amino acids and derivatives	-	-	1.82486	1.90044	2.01922	0.932945	0.923226	0.890833	0.306662	0.26455	0.354173	0.308822	0.272109	0.326099
ms002207	Positive	[M+H]+	312.165	85.0285	311.158	C13H21N5O4	Xanthinol	InChI=1S/C13H21N5O4/c1-15(4-5-19)6-9(20)7-18-8-14-11-10(18)12(21)17(3)13(22)16(11)2/h8-9,19-20H,4-7H2,1-3H3	massbank	2	Alkaloids	-	-	0.58657	0.570388	0.598706	1.09223	1.02751	1.161	0.999191	0.946602	1.15696	0.78479	0.736246	0.760518
ms002624	Negative	[M-H]-	299.114	135.984	300.121	C14H20O7	(1R)-1-O-(beta-D-glucopyranosyl)-1-phenylethylene glycol|2-O-beta-glucosyl-(1R)-phenylethylene glycol|crenulatanoside C	InChI=1S/C14H20O7/c15-6-9(8-4-2-1-3-5-8)20-14-13(19)12(18)11(17)10(7-16)21-14/h1-5,9-19H,6-7H2/t9-,10+,11+,12-,13+,14+/m0/s1	undp	2	Saccharides and Alcohols	-	-	0.851291	0.796271	0.863518	0.742779	0.70457	0.70457	0.891029	0.851291	0.854348	1.10041	1.05303	1.03928
ms003203	Negative	[M-H]-	599.177	301.072	600.185	C30H32O13	davidigenin-2'-O-(6''-O-syringoyl)-beta-glucopyranoside	InChI=1S/C30H32O13/c1-39-22-11-16(12-23(40-2)25(22)34)29(38)41-14-24-26(35)27(36)28(37)30(43-24)42-21-13-18(32)8-9-19(21)20(33)10-5-15-3-6-17(31)7-4-15/h3-4,6-9,11-13,24,26-28,30-32,34-37H,5,10,14H2,1-2H3/t24-,26-,27+,28-,30-/m1/s1	undp	2	Phenolic acids	-	-	1.42311	1.30452	1.44947	0.807748	0.795889	0.769535	0.602187	0.567927	0.603505	0.73791	0.73791	0.694426
ms007835	Positive	[M+H]+	485.29	133.101	484.282	C29H40O6	methyl-6alpha,18-dihydroxy-17-phenylacetoxy-kolavenoate	InChI=1S/C29H40O6/c1-20(15-26(32)34-4)13-14-28(2)23(19-35-27(33)16-21-9-6-5-7-10-21)17-25(31)29(3)22(18-30)11-8-12-24(28)29/h5-7,9-11,15,23-25,30-31H,8,12-14,16-19H2,1-4H3/b20-15+/t23-,24+,25-,28-,29-/m0/s1	undp	2	Phenolic acids	-	-	0.873786	0.993483	0.844527	0.852507	0.74212	0.896396	0.985503	0.827238	0.847187	0.916345	0.985503	0.893736
ms006515	Positive	[M+H]+	504.309	363.29	503.301	C25H46NO7P	Phosphatidylethanolamine lyso 20:3	InChI=1S/C25H46NO7P/c1-2-3-4-5-6-7-8-9-10-11-12-13-14-15-16-17-18-19-25(28)33-24(22-27)23-32-34(29,30)31-21-20-26/h10-11,13-14,16-17,24,27H,2-9,12,15,18-23,26H2,1H3,(H,29,30)	massbank	2	LPC	-	-	0.961326	0.987109	0.961326	0.843462	0.821363	0.913444	1.09761	1.13444	1.09392	0.604052	0.629834	0.714549
ms000804	Positive	[M+H]+	220.043	174.038	219.035	C11H9NO2S	pulicatin D	InChI=1S/C11H9NO2S/c1-7-9(6-13)12-11(15-7)8-4-2-3-5-10(8)14/h2-6,14H,1H3	undp	2	Alkaloids	-	-	1.24606	1.06146	1.44604	0.721483	0.98454	0.799938	0.759172	0.672256	0.717637	0.702254	0.892239	0.930698
ms000811	Negative	[M-H]-	187.025	125.025	188.033	C7H6O5.H2O	Gallic acid monohydrate	InChI=1S/C7H6O5.H2O/c8-4-1-3(7(11)12)2-5(9)6(4)10;/h1-2,8-10H,(H,11,12);1H2	manualdata	2	Phenolic acids	-	-	0.977164	0.754116	0.982475	0.823155	1.25332	1.21083	0.902815	0.642592	0.716941	0.993096	0.754116	0.939989
ms002194	Positive	[M+H]+	130.159	57.07	129.151	C8H19N	N-Me-1-Heptylamine	InChI=1S/C8H19N/c1-3-4-5-6-7-8-9-2/h9H,3-8H2,1-2H3	undp	2	Alkaloids	-	-	1.61936	1.06561	1.08423	0.944625	0.916705	0.986505	1.12145	1.31224	0.544439	0.502559	0.539786	0.335505
ms003880	Positive	[M+H]+	445.243	257.176	444.236	C23H32N4O5	Radiosumin B	InChI=1S/C23H32N4O5/c1-14(28)25-19-10-6-17(7-11-19)13-21(23(31)32)27-22(30)20(26-15(2)29)12-16-4-8-18(24-3)9-5-16/h4,6,8,10,12-13,18-21,24H,5,7,9,11H2,1-3H3,(H,25,28)(H,26,29)(H,27,30)(H,31,32)/b16-12-,17-13-/t18-,19-,20-,21-/m0/s1	undp	2	Alkaloids	-	-	0.560639	0.698719	0.540675	1.24272	1.2161	1.78007	1.29928	1.9298	1.82998	0	0	0
ms003823	Positive	[M+H]+	207.102	151.039	206.094	C12H14O3	5-methoxy-6-hydroxytremetone	InChI=1S/C12H14O3/c1-7(2)10-4-8-5-12(14-3)9(13)6-11(8)15-10/h5-6,10,13H,1,4H2,2-3H3/t10-/m0/s1	undp	2	Phenolic acids	-	-	0.805172	0.905172	0.931034	1.06897	1.12931	1.08621	0.922414	0.844828	0.87931	0.922414	0.850862	0.896552
ms003401	Negative	[M-H]-	427.161	205.087	428.169	C20H28O10	spicatocadinanolide A	InChI=1S/C20H28O10/c1-10(21)28-13-8-18(4,29-11(2)22)19(26)7-6-17(3,25)16(24)20(19)14(13)12(9-27-5)15(23)30-20/h13,16,24-26H,6-9H2,1-5H3/t13-,16-,17+,18+,19-,20+/m0/s1	undp	2	Terpenoids	-	-	0.936968	0.840432	0.936968	0.936968	0.868825	0.988075	0.942646	0.999432	1.03918	0.942646	0.948325	0.931289
ms003986	Negative	[M-H]-	219.066	59.0139	220.074	C12H12O4	humicolone	InChI=1S/C12H12O4/c1-6-15-10-4-2-3-7-8(13)5-9(14)12(16-6)11(7)10/h2-4,6,9,12,14H,5H2,1H3/t6-,9-,12+/m0/s1	undp	2	Others	-	-	2.07668	0.576855	0.608804	0.745474	0.623003	0.479233	1.88143	2.04118	0.454384	0.649627	0.605254	0.57153
ms004739	Negative	[M-H]-	401.088	313.072	402.096	C20H18O9	Mollupentin	InChI=1S/C20H18O9/c21-9-3-1-8(2-4-9)14-6-12(24)15-10(22)5-11(23)16(19(15)29-14)20-18(27)17(26)13(25)7-28-20/h1-6,13,17-18,20-23,25-27H,7H2/t13-,17+,18-,20+/m0/s1	undp	2	Flavanone	-	-	1.19689	0.816261	0.662066	0.864783	0.855079	0.832435	1.32629	1.22924	0.762346	1.08907	0.775286	0.913306
kz002958	Positive	[M+H]+	166.053	102	165.046	C5H11NO3S	Methionine sulfoxide	-	kzmet	2	Amino acids and derivatives	-	62697-73-8	1.02889	0.913101	0.974857	0.925232	1.02779	1.00243	0.848037	0.860168	0.844729	0.92854	0.998015	1.07742
kz002955	Positive	[M+H]+	133	116	132.09	C5H12N2O2	L-Ornithine	-	kzmet	2	Amino acids and derivatives	C00077	70-26-8	0.160899	0.179395	0.116746	1.32856	1.40016	1.45386	1.77208	1.79793	1.88146	0.479316	0.481305	0.387828
ms002773	Positive	[M+H]+	329.139	203.085	328.131	C19H20O5	2,6,3'-Trihydroxy-4-methoxy-2'-(3-methyl-2-butenyl)-benzophenon|Cudranon|Cudranone	InChI=1S/C19H20O5/c1-11(2)7-8-13-14(5-4-6-15(13)20)19(23)18-16(21)9-12(24-3)10-17(18)22/h4-7,9-10,20-22H,8H2,1-3H3	undp	2	Phenolic acids	-	-	0.541176	1.03348	1.27059	0.720362	0.584615	1.39186	0.825339	0.852489	1.15837	1.11493	1.17285	0.80181
ms002170	Positive	[M+H]+	234.134	90.0551	233.126	C10H19NO5	Et glycoside,N-Ac-alpha-D-Pyranose-2-Amino-2,3-dideoxy-ribo-hexopyranose	InChI=1S/C10H19NO5/c1-3-15-10-7(11-6(2)13)4-8(14)9(5-12)16-10/h7-10,12,14H,3-5H2,1-2H3,(H,11,13)/t7-,8-,9+,10+/m0/s1	undp	2	Alkaloids	-	-	0.777691	0.959438	0.943838	0.904836	0.982839	0.936037	1.11544	0.99064	0.99064	1.07644	0.928237	0.889236
kz002875	Positive	[M+H]+	203.223	83	202.216	C10H26N4	Spermine	-	kzmet	2	Alkaloids	C00750	71-44-3	0.874066	0.79356	1.01639	0.983324	0.851064	0.921507	1.02933	0.971823	0.898505	0.987637	1.02789	1.1659
ms002305	Positive	[M+H]+	403.158	333.08	402.15	C23H22N4OS	Kuanoniamine B	InChI=1S/C23H22N4OS/c1-13(2)11-18(28)24-9-8-16-20-19-15(14-5-3-4-6-17(14)27-20)7-10-25-21(19)22-23(16)29-12-26-22/h3-7,10,12-13,27H,8-9,11H2,1-2H3,(H,24,28)	undp	2	Alkaloids	-	-	0.844884	0.655446	0.706271	1.22112	0.871287	0.990099	0.666667	1.12211	1.25413	0.990099	1.24092	0.976898
ms002110	Positive	[M+H]+	575.119	123.044	574.111	C30H22O12	(+)-2,2'-epi-cytoskyrin|(+)-2,2'-epi-cytoskyrin A|(+)-epicytoskyrin	InChI=1S/C30H22O12/c1-41-7-3-9-13(11(31)5-7)21(33)17-25(37)20-23(35)15-16-24(36)19(29(15,17)27(9)39)26(38)18-22(34)14-10(28(40)30(16,18)20)4-8(42-2)6-12(14)32/h3-6,15-16,19-20,23-24,31-32,35-38H,1-2H3/t15-,16-,19+,20+,23-,24-,29+,30+/m0/s1	undp	2	Flavone	-	-	1.09468	0.858574	0.918197	0.920582	0.918197	0.96828	0.999285	0.880038	1.04698	1.08514	0.920582	0.951586
ms003008	Positive	[M+H]+	499.125	307.046	498.117	C25H22O11	calophyllumin A	InChI=1S/C25H22O11/c1-31-15-4-10(5-16(32-2)21(15)30)22-18(9-26)35-25-23-12(8-17(33-3)24(25)36-22)20(29)19-13(28)6-11(27)7-14(19)34-23/h4-8,18,22,26-28,30H,9H2,1-3H3/t18-,22-/m1/s1	undp	2	Lignans	-	-	0.597617	0.813477	0.794261	0.967205	1.08891	0.992826	0.794261	0.858314	1.09531	1.14015	1.18499	1.33231
kz002917	Positive	[M+H]+	277.1	114.7	276.096	C10H16N2O7	Glu-Glu	-	kzmet	2	Amino acids and derivatives	C01425	3929-61-1	0.877535	0.813381	1.15706	0.769848	1.05969	0.882117	0.933669	1.07572	0.909612	1.08145	1.21434	1.09176
ms007374	Positive	[M+H]+	557.309	372.232	556.301	C32H44O8	datiscacin	InChI=1S/C32H44O8/c1-17(33)40-32(9,23(36)12-13-27(2,3)39)25-21(35)15-29(6)22-11-10-18-19(14-20(34)26(38)28(18,4)5)31(22,8)24(37)16-30(25,29)7/h10,12-14,19,21-22,25,34-35,39H,11,15-16H2,1-9H3/b13-12+/t19-,21-,22+,25+,29+,30-,31+,32+/m1/s1	undp	2	Steroids	-	-	1.36574	0.954416	0.9651	0.861823	0.890313	0.959758	1.20905	0.979345	0.986467	0.790598	1.00962	0.970442
ms000696	Positive	[M+H]+	294.118	138.055	293.111	C12H15N5O4	2'-Deoxydadenosine,9CI,8CI-3'-Ac	InChI=1S/C12H15N5O4/c1-6(19)20-7-2-9(21-8(7)3-18)17-5-16-10-11(13)14-4-15-12(10)17/h4-5,7-9,18H,2-3H2,1H3,(H2,13,14,15)/t7-,8-,9+/m0/s1	undp	2	Nucleotides and derivatives	-	-	1.14968	1.16063	1.50005	0.912077	0.847476	0.897843	0.808059	0.883609	0.871565	1.05989	0.973393	1.04675
ms002620	Negative	[M-H]-	401.145	269.103	402.153	C18H26O10	lamiophlomiside	InChI=1S/C18H26O10/c1-7-4-10(20)18(2)8(15(24)25-3)6-26-16(11(7)18)28-17-14(23)13(22)12(21)9(5-19)27-17/h4,6,9-14,16-17,19-23H,5H2,1-3H3/t9-,10-,11+,12-,13+,14-,16+,17+,18-/m1/s1	undp	2	Others	-	-	1.39074	1.15475	1.24662	1.0935	1.00342	1.06287	0.727797	0.826878	0.954783	0.961989	0.817871	0.943974
ms002883	Negative	[M-H]-	465.14	303.088	466.148	C22H26O11	3beta,7,3'-trihydroxy-4'-methoxyflavan-5-O-beta-D-glucopyranoside	InChI=1S/C22H26O11/c1-30-14-3-2-9(4-12(14)25)21-13(26)7-11-15(31-21)5-10(24)6-16(11)32-22-20(29)19(28)18(27)17(8-23)33-22/h2-6,13,17-29H,7-8H2,1H3/t13-,17+,18+,19-,20+,21+,22+/m0/s1	undp	2	Flavanols	-	-	0.959215	1.02719	1.07251	0.951662	0.966767	1.02719	1.13293	1.0574	0.959215	1.10272	0.989426	1.01964
ms000593	Negative	[M-H]-	235.046	69.0347	236.054	C8H12O8	8-Dehydro-3-deoxy-D-manno-octulosonate; 3,8-Dideoxy-8-oxo-D-manno-octulosonate	InChI=1S/C8H12O8/c9-2-4(11)6-5(12)3(10)1-8(15,16-6)7(13)14/h2-6,10-12,15H,1H2,(H,13,14)/t3-,4-,5-,6-,8?/m1/s1	kegg	2	Organic acids	-	-	0.422547	0.879944	1.45496	0.984492	1.22844	1.48981	0.871232	0.693501	1.46367	0.859906	1.31556	0.751002
kz002951	Positive	[M+H]+	90.048	44	89.048	C3H7NO2	L-Alanine	-	kzmet	2	Amino acids and derivatives	C00041	56-41-7	0.375385	0.332308	0.412308	1.53846	1.53231	1.37846	1.40923	1.24615	1.25538	0.993846	0.993846	1
ms002349	Negative	[M-H]-	705.165	341.088	706.173	C32H34O18	subulatin	InChI=1S/C32H34O18/c33-12-19(38)29-30(50-25(40)8-4-14-1-5-16(35)17(36)9-14)21(11-22(47-29)31(44)45)46-24(39)7-3-15-2-6-20(18(37)10-15)48-32-28(43)27(42)26(41)23(13-34)49-32/h1-11,19,21,23,26-30,32-38,41-43H,12-13H2,(H,44,45)/b7-3+,8-4+/t19-,21-,23-,26-,27+,28-,29-,30-,32-/m1/s1	undp	2	Phenolic acids	-	-	1.44085	1.5125	1.32941	0.93138	1.01099	1.09855	0.709282	0.676644	0.725203	1.03487	1.06671	1.01099
ms008259	Positive	[M+H]+	225.043	209.033	224.035	C8H8N4O2S	N5,N5-Dimethyl-4-nitro-2,1,3-benzothiadiazol-5-amine	InChI=1S/C8H8N4O2S/c1-11(2)6-4-3-5-7(10-15-9-5)8(6)12(13)14/h3-4H,1-2H3	mzcloud	2	Alkaloids	-	-	1.63785	0.677233	2.07973	0.590778	1.12872	0.605187	1.57541	0.802113	1.10471	0.595581	0.725264	1.03746
ms001358	Positive	[M+H]+	347.132	203.086	346.124	C20H18N4S	Nordercitin	InChI=1S/C20H18N4S/c1-24(2)10-8-14-17-16-13(12-5-3-4-6-15(12)23-17)7-9-21-19(16)20-18(14)22-11-25-20/h3-7,9,11,23H,8,10H2,1-2H3	undp	2	Alkaloids	-	-	1.20413	1.20668	1.20285	0.611621	0.643476	0.509684	1.15698	0.860092	1.02446	1.25127	1.35066	1.55454
ms003154	Positive	[M+H]+	327.159	137.06	326.151	C20H22O4	(+)-galeon|(+/-)-galeon|4-hydroxy-17-methoxy-2-oxatricyclo[13.2.2.13,7]icosa-1(17),3(20),4,6,15,18-hexaene-10-one|Galeon|galleon	InChI=1S/C20H22O4/c1-23-20-13-14-4-2-3-5-16(21)9-6-15-7-10-17(22)19(12-15)24-18(20)11-8-14/h7-8,10-13,22H,2-6,9H2,1H3	undp	2	Others	-	-	1.08543	1.3248	1.42385	0.738754	0.945109	1.04003	1.19274	0.734626	0.903838	1.15147	1.36608	0.751135
ms000705	Positive	[M+H]+	88.0756	46.0652	87.0678	C4H9NO	Morpholine	InChI=1S/C4H9NO/c1-3-6-4-2-5-1/h5H,1-4H2	massbank	2	Alkaloids	-	-	1.92432	1.46184	1.89198	0.76326	0.986417	0.939521	0.82956	0.897477	0.598318	0.894243	0.671087	0.858668
ms000392	Positive	[M+H]+	289.092	127.039	288.084	C12H16O8	(-)-phlorin|1,3,5-Trihydroxybenzene 1-O-beta-D-glucoside|1-beta-D-glucopyranosyloxy-3,5-dihydroxybenzene|3,5-dihydroxyphenol 1-O-beta-D-glucopyranoside|Phlorin|phloroglucinol 1-O-beta-D-glucopyranoside	InChI=1S/C12H16O8/c13-4-8-9(16)10(17)11(18)12(20-8)19-7-2-5(14)1-6(15)3-7/h1-3,8-18H,4H2/t8-,9-,10+,11-,12-/m1/s1	undp	2	Phenolic acids	-	-	0.66572	0.654677	0.601041	0.924436	1.02855	0.910238	1.20208	1.26203	1.20366	1.34722	1.5728	1.36141
kz002919	Positive	[M+H]+	494.3	184.1	493.3	C24H48NO7P	LysoPC 16:1	-	kzmet	2	LPC	-	-	0.741259	0.815851	0.979021	0.722611	0.680653	0.747475	0.519037	0.425796	0.584305	2.0979	2.34654	2.08236
ms002920	Negative	[M-H]-	367.14	205.087	368.148	C18H24O8	(1R,2E,8S,10R,11S)-10,11-dihydroxy-6-(methoxymethyl)-1,10-dimethyl-5-oxo-4,14-dioxatricyclo[9.2.1.0³,⁷]tetradeca-2,6-dien-8-yl acetate	InChI=1S/C18H24O8/c1-10(19)24-13-8-17(3,21)18(22)6-5-16(2,26-18)7-12-14(13)11(9-23-4)15(20)25-12/h7,13,21-22H,5-6,8-9H2,1-4H3	massbank	2	Organic acids	-	-	1.05182	0.99768	0.951276	1.04408	1.10596	1.01315	1.17556	1.08275	1.16009	1.08275	1.09049	1.05182
ms005587	Positive	[M+H]+	502.265	275.201	501.257	C25H35N5O6	astin G	InChI=1S/C25H35N5O6/c1-3-16-22(33)29-19(14-31)23(34)28-18(15-9-6-5-7-10-15)13-21(32)26-17(4-2)25(36)30-12-8-11-20(30)24(35)27-16/h5-7,9-10,16-20,31H,3-4,8,11-14H2,1-2H3,(H,26,32)(H,27,35)(H,28,34)(H,29,33)/t16-,17-,18+,19-,20-/m0/s1	undp	2	Amino acids and derivatives	-	-	2.4551	2.47158	2.14203	1.25062	1.24732	1.05783	0.408634	0.434998	0.438293	0.291646	0.327896	0.319657
ms005656	Negative	[M-H]-	549.104	165.019	550.112	C28H22O12	juglocombin A	InChI=1S/C28H22O12/c29-10(7-16(33)34)9-28-22(26(39)19-12(27(28)40)4-2-6-14(19)31)20(15(32)8-17(35)36)21-23(28)25(38)18-11(24(21)37)3-1-5-13(18)30/h1-6,10,15,20,22,29-32H,7-9H2,(H,33,34)(H,35,36)/t10-,15-,20-,22-,28+/m1/s1	undp	2	Others	-	-	1.13163	0.825638	0.879957	1.22035	1.20587	1.16784	1.20043	1.27829	0.94876	0.934275	0.843744	1.22578
ms004688	Positive	[M+H]+	464.155	237.076	463.147	C22H25NO10	(S)-Phenyl-(tetra-O-acetyl-beta-D-glucopyranosyloxy)-acetonitril|(S)-phenyl-(tetra-O-acetyl-beta-D-glucopyranosyloxy)-acetonitrile|sambunigrin tetraacetate	InChI=1S/C22H25NO10/c1-12(24)28-11-18-19(29-13(2)25)20(30-14(3)26)21(31-15(4)27)22(33-18)32-17(10-23)16-8-6-5-7-9-16/h5-9,17-22H,11H2,1-4H3/t17-,18-,19-,20+,21-,22-/m1/s1	undp	2	Alkaloids	-	-	1.15764	1.01083	1.01324	0.974729	1.01564	0.948255	1.38147	1.26354	1.00842	1.15042	0.931408	1.16486
ms000395	Positive	[M+H]+	109.028	53.0387	108.021	C6H4O2	p-Benzoquinone	InChI=1S/C6H4O2/c7-5-1-2-6(8)4-3-5/h1-4H	massbank	2	Quinones	-	-	0.746958	0.671423	0.730172	1.18338	0.75535	0.675619	1.00294	1.30088	1.26731	1.55266	1.64079	1.58204
ms003046	Positive	[M+H]+	321.108	130.065	320.1	C15H16N2O6	2-oxindole-3-acetylaminomethylaspartic acid	InChI=1S/C15H16N2O6/c1-23-13(19)7-11(15(21)22)16-12(18)6-9-8-4-2-3-5-10(8)17-14(9)20/h2-5,9,11H,6-7H2,1H3,(H,16,18)(H,17,20)(H,21,22)/t9-,11+/m0/s1	undp	2	Amino acids and derivatives	-	-	0.259418	0.176179	0.227837	2.68441	2.66185	2.86488	0.884277	1.15497	1.04895	0.412813	0.430859	0.372208
ms006636	Negative	[M-H]-	277.217	233.19	278.225	C18H30O2	5beta-Estrane-3alpha,17beta-diol; 19-Nor-5beta-androstane-3alpha,17beta-diol	InChI=1S/C18H30O2/c1-18-9-8-14-13-5-3-12(19)10-11(13)2-4-15(14)16(18)6-7-17(18)20/h11-17,19-20H,2-10H2,1H3/t11-,12-,13+,14-,15-,16+,17+,18+/m1/s1	kegg	2	Steroids	-	-	12.1005	0.0901826	0.0976027	0.0993151	0.107306	0.06621	0.130708	0.152397	0.0730594	0.0804795	0.0702055	0.119863
kz002994	Positive	[M+H]+	127.039	97	126.032	C6H6O3	5-Hydroxymethylfurfural	-	kzmet	2	Phenolic acids	C11101	67-47-0	0.849211	0.688623	0.870985	0.831519	1.05199	0.884594	1.29151	1.24115	0.891399	1.37452	1.90528	1.3405
ms002219	Negative	[M-H]-	367.161	235.119	368.169	C15H28O10	tert-Butyl glycoside-alpha-Pyranose-2-O-beta-D-Glucopyranosyl-L-arabinose	InChI=1S/C15H28O10/c1-15(2,3)25-14-12(8(18)6(17)5-22-14)24-13-11(21)10(20)9(19)7(4-16)23-13/h6-14,16-21H,4-5H2,1-3H3/t6-,7+,8+,9+,10+,11-,12+,13-,14+/m0/s1	undp	2	Saccharides and Alcohols	-	-	1.0258	1.11486	0.85688	1.33292	1.336	1.41585	1.19165	0.97973	1.17322	0.949017	0.952088	0.90602
ms005248	Positive	[M+H]+	507.22	315.192	506.213	C26H34O10	Limonoate	InChI=1S/C26H34O10/c1-22(2)15-9-16(28)24(4)14(25(15,12-27)17(35-22)10-18(29)30)5-7-23(3,19(31)13-6-8-34-11-13)26(24)20(36-26)21(32)33/h6,8,11,14-15,17,19-20,27,31H,5,7,9-10,12H2,1-4H3,(H,29,30)(H,32,33)/t14-,15-,17-,19-,20+,23-,24-,25+,26+/m0/s1	kegg	2	Terpenoids	-	-	1.86937	2.38231	2.38231	1.13986	1.23105	1.06691	0.744329	0.577909	0.496979	0.396672	0.545993	0.429728
ms003529N	Negative	[M-H]-	385.151	179.108	386.158	C18H26O9	Icariside H1	InChI=1S/C18H26O9/c1-23-11-7-6-10(16(24-2)17(11)25-3)5-4-8-26-18-15(22)14(21)13(20)12(9-19)27-18/h4-7,12-15,18-22H,8-9H2,1-3H3/b5-4+/t12-,13-,14+,15-,18-/m1/s1	undp	2	Phenolic acids	-	-	1.05548	0.990405	1.13599	0.928642	0.9507	0.928642	1.34554	1.34554	1.27936	1.09408	1.20216	1.1029
ms003406	Negative	[M-H]-	735.287	205.087	736.295	C36H48O16	1-tigloyl-3-acetyl-11-methoxy-azadirachtinin	InChI=1S/C36H48O16/c1-9-16(2)25(38)50-19-13-20(49-17(3)37)33(27(39)43-6)14-47-22-23(33)32(19)15-48-35(45-8,28(40)44-7)26(32)30(4)24(22)52-31(5)18-12-21(36(30,31)42)51-29-34(18,41)10-11-46-29/h9,18-24,26,29,41-42H,10-15H2,1-8H3/b16-9+/t18-,19+,20-,21+,22-,23-,24-,26+,29+,30-,31-,32+,33+,34+,35+,36+/m1/s1	undp	2	Others	-	-	1.07495	0.807954	0.848283	0.910861	0.862189	0.873314	1.41844	1.59922	1.17647	1.32666	1.16535	1.30858
ms001707	Positive	[M+H]+	306.101	144.048	305.093	C15H16ClN3O2	2-(3-Chloro-4-methylphenyl)-6-methyl-4-pyrimidinyl N,N-dimethylcarbamate	InChI=1S/C15H16ClN3O2/c1-9-5-6-11(8-12(9)16)14-17-10(2)7-13(18-14)21-15(20)19(3)4/h5-8H,1-4H3	mzcloud	2	Alkaloids	-	-	1.05733	1.01974	0.972744	1.18891	0.902256	1.2594	1.39568	1.13252	1.2359	1.11842	1.2218	1.00564
kz002966	Positive	[M+H]+	74	57	73.064	C2H7N3	1-methylguanidine	-	kzmet	2	Nucleotides and derivatives	-	471-29-4	1.08715	1.14252	1.06674	1.03468	0.941416	0.979306	1.15127	1.41067	1.14252	1.19207	1.15418	1.21247
kz002899	Positive	[M+H]+	148.06	88	147.053	C5H9NO4	O-Acetylserine	-	kzmet	2	Amino acids and derivatives	C00979	5147-00-2	0.882869	0.950589	0.872837	1.51242	1.50238	1.6604	1.04841	1.06095	1.01329	1.05342	1.10359	0.958114
ms002409	Negative	[M-H]-	379.161	161.046	380.169	C16H28O10	3-methylbut-2-enyl beta-D-apiofuranosyl-(1->6)-beta-D-glucopyranoside|isopentenol 1-O-beta-D-apiofuranosyl-(1->6)-beta-D-glucopyranoside|Isopentenol-1-O-??-D-apiofuranosyl-(1鈥樏傗垎6)-??-D-glucopyranoside	InChI=1S/C16H28O10/c1-8(2)3-4-23-14-12(20)11(19)10(18)9(26-14)5-24-15-13(21)16(22,6-17)7-25-15/h3,9-15,17-22H,4-7H2,1-2H3/t9-,10-,11+,12-,13+,14-,15-,16-/m1/s1	undp	2	Saccharides and Alcohols	-	-	0.589226	0.948373	1.03816	1.45342	0.780022	1.27946	0.937149	1.70034	1.62177	1.01571	1.02132	1.23457
ms002248N	Negative	[M-H]-	464.177	61.9884	465.185	C19H31NO12	9-O-glucosylmycosporin-2 open form	InChI=1S/C19H31NO12/c1-30-17-10(4-19(29,8-22)5-11(17)23)20-9(2-3-13(24)25)7-31-18-16(28)15(27)14(26)12(6-21)32-18/h9,12,14-16,18,20-22,26-29H,2-8H2,1H3,(H,24,25)/t9-,12-,14-,15+,16-,18-,19-/m1/s1	undp	2	Alkaloids	-	-	0.989074	1.12133	1.14434	1.55837	1.3226	1.30535	1.06383	1.09833	1.01783	1.15584	0.977573	0.943071
kz002902	Negative	[M-H]-	341.109	113	342.116	C12H22O11	Melibiose	-	kzmet	2	Saccharides and Alcohols	C05402	585-99-9	0.599085	0.586217	0.537604	1.81584	1.13526	1.4155	1.27824	1.35116	1.91593	0.870746	1.37546	0.850729
ms003694	Positive	[M+H]+	445.205	333.079	444.197	C21H32O10	O-[beta-Apio-beta-D--furanosyl-(1鈥樏傗垎6)-beta-D-glucopyranoside-2-Isopropyl-5-methylphenol	InChI=1S/C21H32O10/c1-10(2)12-5-4-11(3)6-13(12)30-19-17(25)16(24)15(23)14(31-19)7-28-20-18(26)21(27,8-22)9-29-20/h4-6,10,14-20,22-27H,7-9H2,1-3H3/t14-,15+,16-,17-,18+,19+,20-,21+/m1/s1	undp	2	Phenolic acids	-	-	0.629616	0.631768	0.810326	0.860523	0.968089	1.09717	1.39835	1.49875	1.4844	1.3123	1.50592	1.57046
ms001087	Positive	[M+H]+	312.129	115.039	311.121	C11H21NO9	Mannopinic acid	InChI=1S/C11H21NO9/c13-4-7(15)10(19)9(18)6(14)3-12-5(11(20)21)1-2-8(16)17/h5-7,9-10,12-15,18-19H,1-4H2,(H,16,17)(H,20,21)/t5-,6+,7-,9+,10-/m0/s1	undp	2	Amino acids and derivatives	-	-	0.949857	0.932192	0.962087	1.12787	1.13467	1.10069	1.31404	1.25832	1.32355	1.16864	1.28007	1.22571
ms005264	Positive	[M+H]+	272.222	254.213	271.214	C15H29NO3	N-lauroylsarcosine	InChI=1S/C15H29NO3/c1-3-4-5-6-7-8-9-10-11-12-14(17)16(2)13-15(18)19/h3-13H2,1-2H3,(H,18,19)	massbank	2	Others	-	-	1.03993	1.15135	1.00279	1.28134	1.26277	1.19777	1.1792	1.03993	1.13278	1.04921	1.29062	1.15135
ms002147	Positive	[M+H]+	317.099	155.07	316.092	C18H17FO2S	SC-57666	InChI=1S/C18H17FO2S/c1-22(20,21)16-11-7-14(8-12-16)18-4-2-3-17(18)13-5-9-15(19)10-6-13/h5-12H,2-4H2,1H3	kegg	2	Others	-	-	0.501069	0.636521	0.704756	1.04899	1.40544	1.56839	1.43599	1.31378	1.50728	1.28323	1.12028	1.33415
kz002888	Positive	[M+H]+	224.092	136	223.084	C11H13NO4	N-Acetyl-L-tyrosine	-	kzmet	2	Amino acids and derivatives	-	537-55-3	1.78958	1.11111	1.26516	1.14716	1.05539	0.707965	1.17011	1.28482	1.30777	1.14716	0.93412	1.0685
kz002929	Positive	[M+H]+	364.065	152.1	363.058	C10H14N5O8P	Guanosine 5'-monophosphate	-	kzmet	2	Nucleotides and derivatives	C00144	85-32-5	0.638033	0.718954	0.890134	1.72113	1.91721	1.47837	0.883909	0.793651	1.09866	1.68378	1.19514	1.00529
ms001903P	Positive	[M+H]+	464.217	104.053	463.21	C26H29N3O5	10-epi-sclerotiamide	InChI=1S/C26H29N3O5/c1-22(2)10-8-13-15(34-22)7-6-14-17(13)27-20(32)25(14)18(30)26-16(23(25,3)4)12-24(19(31)28-26)9-5-11-29(24)21(26)33/h6-8,10,16,18,30H,5,9,11-12H2,1-4H3,(H,27,32)(H,28,31)/t16-,18+,24-,25-,26+/m0/s1	undp	2	Alkaloids	-	-	1.55645	1.64516	1.55645	1.30645	1.17742	1.27581	0.924194	0.614516	1.29839	1.00161	0.996774	0.712903
kz002925	Positive	[M+H]+	518.324	184.073	517.317	C26H48NO7P	LysoPC 18:3	-	kzmet	2	LPC	-	-	1.01367	1.11972	1.11564	1.01163	1.02386	1.05038	0.874975	0.952478	0.89537	1.60922	1.70916	1.72343
ms000390	Positive	[M+H]+	271.081	97.0286	270.073	C12H14O7	threo-L-2-[(2,4-dihydroxy-6-methylbenzoyl)oxy]-3-hydroxybutanoic acid	InChI=1S/C12H14O7/c1-5-3-7(14)4-8(15)9(5)12(18)19-10(6(2)13)11(16)17/h3-4,6,10,13-15H,1-2H3,(H,16,17)/t6-,10+/m1/s1	undp	2	Phenolic acids	-	-	0.781225	0.867144	0.720764	0.954654	0.946698	1.05012	1.28878	1.41607	1.44789	1.40811	1.6786	1.58313
ms007478	Negative	[M-H]-	253.093	59.0139	254.101	C9H18O8	3-beta-D-Galactosyl-sn-glycerol; Galactosylglycerol	InChI=1S/C9H18O8/c10-1-4(12)3-16-9-8(15)7(14)6(13)5(2-11)17-9/h4-15H,1-3H2/t4-,5-,6+,7+,8-,9-/m1/s1	kegg	2	Saccharides and Alcohols	-	-	2.05882	1.90864	1.82103	1.04506	1.05131	1.29537	0.763454	0.9199	0.700876	1.18899	0.863579	0.570713
ms003332	Negative	[M-H]-	243.066	119.05	244.074	C14H12O4	cuspidan B	InChI=1S/C14H12O4/c15-9-4-8(5-10(16)6-9)14-7-11-12(17)2-1-3-13(11)18-14/h1-6,14-17H,7H2/t14-/m0/s1	undp	2	Stilbene	-	-	0.773307	0.824338	0.787046	1.88616	1.96075	2.72816	1.16977	1.12071	1.21295	0.508342	0.63788	0.7105
kz004753	Positive	[M+H]+	520.34	184.073	519.332	C26H50NO7P	LysoPC 18:2	-	kzmet	2	LPC	-	-	0.766962	0.920354	0.886922	1.08161	0.953786	1.04228	0.968535	0.92822	0.941003	1.9174	1.88791	2.0649
ms000304	Positive	[M+H]+	235.057	136.94	234.049	C16H10S	Benzo[b]naphtho[2,1-d]thiophene; 1,2-Benzo-9-thiafluorene	InChI=1S/C16H10S/c1-2-6-12-11(5-1)9-10-14-13-7-3-4-8-15(13)17-16(12)14/h1-10H	kegg	2	Others	-	-	1.96561	1.98885	2.62546	1.11524	1.59851	1.18959	0.692379	0.492565	0.515799	0.687732	0.836431	0.920074
ms004673	Positive	[M+H]+	237.076	149.024	236.068	C12H12O5	Orthosporin	InChI=1S/C12H12O5/c1-6(13)2-9-4-7-3-8(14)5-10(15)11(7)12(16)17-9/h3-6,13-15H,2H2,1H3/t6-/m0/s1	kegg	2	Coumarins	-	-	0.862635	1.47679	1.45804	1.32208	0.904829	1.00328	1.30802	1.90811	1.09705	1.38772	0.900141	1.13924
kz002912	Negative	[M-H]-	341.109	89.0249	342.116	C12H22O11	Isomaltulose	-	kzmet	2	Saccharides and Alcohols	-	13718-94-0	0.563628	0.779392	0.40731	1.42668	1.10524	2.01673	1.21973	1.47512	1.27257	1.22853	1.55878	1.73052
kz002877	Negative	[M-H]-	305.067	125	306.074	C15H14O7	Epigallocatechin	-	kzmet	2	Flavanols	C12136	970-74-1	0.851527	1.0436	1.46616	1.38933	1.52379	0.934759	1.12043	0.998784	1.52379	1.28049	1.33811	1.48537
kz002970	Negative	[M-H]-	179	59	180.063	C6H12O6	D-(+)-Mannose	-	kzmet	2	Saccharides and Alcohols	C00159	3458-28-4	0.919622	0.775172	0.942506	1.10555	1.16133	1.27145	1.44451	1.3587	1.51602	1.61613	1.28003	1.61613
ms003212	Negative	[M-H]-	423.188	249.135	424.195	C18H32O11	(Z)-3-hexenyl O-beta-D-glucopyranosyl-(1''->6')-beta-D-glucopyranoside	InChI=1S/C18H32O11/c1-2-3-4-5-6-26-17-15(24)14(23)12(21)10(29-17)8-27-18-16(25)13(22)11(20)9(7-19)28-18/h3-4,9-25H,2,5-8H2,1H3/b4-3-/t9-,10-,11-,12-,13+,14+,15-,16-,17-,18-/m1/s1	undp	2	Saccharides and Alcohols	-	-	0.649989	1.12799	0.982801	1.21733	1.11682	1.79808	1.45187	1.4742	2.1778	1.12799	1.4407	0.619835
kz002926	Positive	[M+H]+	496.34	184.073	495.332	C24H50NO7P	LysoPC 16:0	-	kzmet	2	LPC	-	17364-16-8	1.02644	1.06865	1.0531	1.22195	1.1553	1.23306	0.75872	0.834259	0.842035	1.85514	2.06621	2.13286
ms001690	Positive	[M+H]+	241.118	84.081	240.111	C11H16N2O4	5-acetonyl-5-sec-butyl-barbituric acid|5-Acetonyl-5-sec-butyl-barbitursaeure	InChI=1S/C11H16N2O4/c1-4-6(2)11(5-7(3)14)8(15)12-10(17)13-9(11)16/h6H,4-5H2,1-3H3,(H2,12,13,15,16,17)/t6-/m0/s1	undp	2	Alkaloids	-	-	1.19387	1.08267	1.34494	1.3953	1.47293	1.20856	1.2841	1.02812	1.13303	1.90516	1.22954	1.00294
kz002904	Negative	[M-H]-	147.045	77.01	148.052	C9H8O2	Cinnamic acid	-	kzmet	2	Phenolic acids	C00423	140-10-3	0.0696864	0.0710801	0.069338	5.4007	4.70383	4.73868	0.045993	0.0637631	0.074216	0.0526132	0.0651568	0.0707317
ms003204	Positive	[M+H]+	441.173	397.182	440.166	C21H28O10	(erythro,erythro)-1-[4-[2-hydroxy-2-(4-hydroxy-3-methoxyphenyl)-1-(hydroxymethyl)ethoxy]-3,5-dimethoxyphenyl]-1,2,3-propanetriol|(erythro,threo)-1-[4-[2-hydroxy-2-(4-hydroxy-3-methoxyphenyl)-1-(hydroxymethyl)ethoxy]-3,5-dimethoxyphenyl]-1,2,3-propanetriol	InChI=1S/C21H28O10/c1-28-15-6-11(4-5-13(15)24)20(27)18(10-23)31-21-16(29-2)7-12(8-17(21)30-3)19(26)14(25)9-22/h4-8,14,18-20,22-27H,9-10H2,1-3H3/t14-,18+,19-,20-/m1/s1	undp	2	Phenolic acids	-	-	2.15311	2.15311	2.33852	1.02273	0.998804	1.31579	1.08254	1.07057	0.897129	0.76555	0.76555	0.950957
kz002971	Negative	[M-H]-	179	59	180.063	C6H12O6	D-(+)-Galactose	-	kzmet	2	Saccharides and Alcohols	C00124	59-23-4	0.993238	0.915046	0.997464	1.1623	1.2574	1.17498	1.51522	1.37151	1.4814	1.45604	1.7033	1.61031
kz002953	Positive	[M+H]+	112.087	95	111.08	C5H9N3	Histamine	-	kzmet	2	Amino acids and derivatives	C00388	51-45-6	0.584861	1.32598	1.34161	1.56037	1.3483	2.18541	1.33491	2.02692	0.890685	1.07596	0.430832	1.70324
ms002888	Positive	[M+H]+	475.325	203.085	474.318	C25H46O8	1-O-acetyl-2-O-[(3R,6S)-3,6-bis(acetyloxy)-6-hydroxyoctadecanoyl]-sn-glycerol	InChI=1S/C25H46O8/c1-4-5-6-7-8-9-10-11-12-13-14-22(29)15-16-23(32-21(3)28)17-25(30)33-24(18-26)19-31-20(2)27/h22-24,26,29H,4-19H2,1-3H3/t22-,23+,24-/m0/s1	undp	2	Glycerol ester	-	-	0	0	0	0	0	0	1.78584	2.08005	1.56004	3.76326	3.86589	2.94902
ms006980	Positive	[M]+	594.16	577.136	593.153	C27H30O15	Quercetin 3-O-rhamnoside 7-O-rhamnoside	InChI=1S/C27H30O15/c1-8-17(31)20(34)22(36)26(38-8)40-11-6-14(30)16-15(7-11)41-24(10-3-4-12(28)13(29)5-10)25(19(16)33)42-27-23(37)21(35)18(32)9(2)39-27/h3-9,17-18,20-23,26-32,34-37H,1-2H3/p-1/t8-,9-,17-,18-,20+,21+,22+,23+,26+,27+/m0/s1	manualdata	2	Flavonols	-	-	1.04717	1.65921	1.71818	1.27898	1.42944	1.53314	0.925173	0.719805	1.35421	1.88491	1.60024	1.31354
kz002944	Negative	[M-H]-	177.14	99	178.048	C6H10O6	D-(+)-Glucono-1,5-lactone	-	kzmet	2	Saccharides and Alcohols	C00198	90-80-2	0.737198	0.939786	0.75408	1.81204	0.979178	1.58694	1.30557	1.32245	1.97524	2.20597	1.76702	1.50816
ms000442N	Negative	[M-H]-	271.081	131.083	272.089	C12H16O7	(+)-erythro-1-(4.6-Dihydroxy-2-methyl-benzoyloxy)-butantriol-(2.3.4)|(+)-montagnetol|(+)-O1-(4.6-Dihydroxy-2-methyl-benzoyl)-erythrit|(+)-Pikroerythrin|(+-)-erythro-1-(4.6-Dihydroxy-2-methyl-benzoyloxy)-butantriol-(2.3.4)|(+-)-montagnetol|(+-)-O1-(4.6-Dihydroxy-2-methyl-benzoyl)-erythrit|(+-)-Pikroerythrin|montagnetol	InChI=1S/C12H16O7/c1-6-2-7(14)3-8(15)11(6)12(18)19-5-10(17)9(16)4-13/h2-3,9-10,13-17H,4-5H2,1H3/t9-,10+/m1/s1	undp	2	Phenolic acids	-	-	1.58406	1.31681	1.2828	1.8173	2.01652	2.06997	1.3897	1.36054	1.13703	0.95724	0.918367	1.12245
kz002884	Positive	[M+H]+	480.308	339.289	479.301	C23H46NO7P	LysoPE 18:1	-	kzmet	2	LPE	-	89576-29-4	1.29103	1.39997	1.38231	1.17621	1.20565	1.23657	1.07022	1.0187	1.12322	1.9579	2.14927	2.07567
ms003789	Positive	[M+H]+	225.102	197.107	224.095	C14H12N2O	et ether-1-Hydroxyphenazine	InChI=1S/C14H12N2O/c1-2-17-13-9-5-8-12-14(13)16-11-7-4-3-6-10(11)15-12/h3-9H,2H2,1H3	undp	2	Alkaloids	-	-	1.35081	1.45014	1.50973	1.16408	1.19587	1.24752	1.54152	1.56138	1.64084	1.5733	1.47	1.96265
ms000738	Positive	[M+H]+	388.219	143.118	387.212	C16H29N5O6	Leu-Gln-Gln	InChI=1S/C16H29N5O6/c1-8(2)7-9(17)14(24)20-10(3-5-12(18)22)15(25)21-11(16(26)27)4-6-13(19)23/h8-11H,3-7,17H2,1-2H3,(H2,18,22)(H2,19,23)(H,20,24)(H,21,25)(H,26,27)/t9-,10-,11-/m0/s1	undp	2	Amino acids and derivatives	-	-	0.945139	1.26562	1.16241	3.70451	4.13905	3.60674	0.474742	0.722433	0.624661	0.548615	0.248235	0.251494
ms002259	Positive	[M+H]+	341.134	207.077	340.127	C16H16N6O3	clathridimine	InChI=1S/C16H16N6O3/c1-21-7-10(5-9-3-4-11-12(6-9)25-8-24-11)18-16(21)20-13-14(23)22(2)15(17)19-13/h3-4,6-7H,5,8H2,1-2H3,(H2,17,18,19,20)	undp	2	Alkaloids	-	-	1.68367	1.90399	1.57699	1.40074	1.21753	1.25928	1.48191	1.17579	1.38451	1.41002	1.77644	1.49583
ms002648	Positive	[M+H]+	453.084	114.091	452.076	C23H16O10	premithramycinone G	InChI=1S/C23H16O10/c1-7(24)3-14(28)23(33)12-6-11-16(21(31)17(12)22(32)18(23)8(2)25)20(30)15-10(19(11)29)4-9(26)5-13(15)27/h4-6,26-27,31-33H,3H2,1-2H3/t23-/m0/s1	undp	2	Quinones	-	-	0	2.08895	2.02156	2.03841	2.02156	1.92049	0	0	1.80256	1.92049	2.12264	1.90364
ms002741N	Negative	[M-H]-	385.187	153.092	386.194	C19H30O8	neosedumoside I	InChI=1S/C19H30O8/c1-18(2)7-11(21)5-10-6-19(25,4-3-12(10)18)9-26-17-16(24)15(23)14(22)13(8-20)27-17/h5,12-17,20,22-25H,3-4,6-9H2,1-2H3/t12-,13+,14+,15-,16+,17+,19-/m0/s1	undp	2	Others	-	-	1.49147	1.84901	1.185	1.48125	1.19522	1.49147	1.71621	1.92052	1.16457	1.58341	1.49147	1.50169
ms001728N	Negative	[M-H]-	445.135	137.024	446.143	C19H26O12	bungeiside-D	InChI=1S/C19H26O12/c1-7(20)9-3-2-8(4-10(9)21)30-19-17(27)15(25)14(24)12(31-19)6-29-18-16(26)13(23)11(22)5-28-18/h2-4,11-19,21-27H,5-6H2,1H3/t11-,12-,13+,14-,15+,16-,17-,18+,19-/m1/s1	undp	2	Phenolic acids	-	-	1.19093	1.21783	1.32155	1.35613	1.37918	1.52516	1.65962	1.65962	1.47138	1.92086	1.94007	1.80561
ms000590	Negative	[M-H]-	353.073	111.009	354.08	C12H18O12	6:3+6O fatty acyl hexoside	InChI=1S/C12H18O12/c13-1-2-3(14)4(15)5(16)12(22-2)24-9-6(17)8(23-11(9)21)7(18)10(19)20/h2-5,7-8,10,12-20H,1H2	massbank	2	Organic acids	-	-	1.31351	1.29243	0.974067	1.07738	1.19123	1.18912	1.55176	1.44213	1.537	2.31921	2.10837	2.55113
kz002962	Positive	[M+H]+	178.086	160	177.079	C10H11NO2	5-Hydroxytryptophol	-	kzmet	2	Alkaloids	-	154-02-9	1.38618	0.912312	1.00089	1.89548	1.23561	1.27547	2.15235	1.31532	2.27635	1.93091	1.24004	2.27192
ms001797N	Negative	[M-H]-	437.109	197.046	438.117	C20H22O11	(alphaR)-3'-O-beta-D-xylopyranosyl-alpha,3,4,2',4'-pentahydroxydihydrochalcone	InChI=1S/C20H22O11/c21-10-3-1-8(5-12(10)23)6-13(24)15(26)9-2-4-11(22)19(16(9)27)31-20-18(29)17(28)14(25)7-30-20/h1-5,13-14,17-18,20-25,27-29H,6-7H2/t13-,14-,17+,18-,20+/m1/s1	undp	2	Phenolic acids	-	-	1.43289	1.44631	1.4698	1.78523	1.38926	1.69128	1.4698	1.68456	1.68121	1.81544	1.38926	1.69128
ms002623	Positive	[M+H]+	189.127	119.086	188.12	C13H16O	(2S)-2-[(1S)-1-phenylethyl]-3,6-dihydro-2H-pyran	InChI=1S/C13H16O/c1-11(12-7-3-2-4-8-12)13-9-5-6-10-14-13/h2-8,11,13H,9-10H2,1H3/t11-,13-/m0/s1	undp	2	Others	-	-	1.28397	1.72775	1.07704	0.762902	1.72276	1.51832	1.74021	1.88731	2.15158	2.13164	1.31389	2.11169
kz002996	Positive	[M+H]+	522.355	184.073	521.348	C26H52NO7P	LysoPC 18:1	-	kzmet	2	LPC	-	-	1.65679	1.6455	1.91363	1.85436	1.79509	1.86565	1.34914	1.3943	1.62856	1.3689	1.49026	1.49873
kz002941	Positive	[M+H]+	122.02	76	121.02	C3H7NO2S	L-Cysteine	-	kzmet	2	Amino acids and derivatives	C00097	52-90-4	0.927307	1.07425	0.880552	1.8702	2.1819	2.02605	1.71435	1.66982	1.62529	1.98152	1.84793	2.05945
ms003887	Positive	-	457.171	189.091	456.163	C20H21N7O6	5,10-Methenyltetrahydrofolate	InChI=1S/C20H21N7O6/c21-20-24-16-15(18(31)25-20)27-9-26(8-12(27)7-22-16)11-3-1-10(2-4-11)17(30)23-13(19(32)33)5-6-14(28)29/h1-4,9,12-13H,5-8H2,(H6-,21,22,23,24,25,28,29,30,31,32,33)/p+1/t12?,13-/m0/s1	kegg	2	Alkaloids	-	-	1.20359	1.25325	1.25798	1.95791	1.89643	2.00047	1.87278	1.80657	2.00993	1.65287	1.52991	1.52755
ms003593	Positive	[M+H]+	365.123	189.091	364.115	C18H20O8	lachnone E	InChI=1S/C18H20O8/c1-9(20)7-18(24)16(23)15-11(21)5-10(8-19)6-12(15)26-17(18,2)13-3-4-14(22)25-13/h5-6,13,19,21,24H,3-4,7-8H2,1-2H3/t13-,17-,18-/m0/s1	undp	2	Phenolic acids	-	-	1.06661	1.06239	1.29848	2.19224	1.62521	2.2344	2.21332	1.53668	2.19224	1.88027	1.29637	1.76012
ms000906	Negative	[M-H]-	359.099	59.0139	360.106	C15H20O10	3,5-Di-Me ether,Me ester-3,4,5-Trihydroxybenzoic acid|3,5-dimethoxybenzoic acid 4-O-beta-D-glucopyranoside|4-(beta-D-glucopyranosyloxy)-3,5-dimethoxybenzoic acid|4-O-beta-D-glucopyranosyl-3,5-dimethoxygallic acid|4-O-beta-D-glucopyranosyloxy-3,5-dimethoxybenzoic acid|glucosyringic acid|syringic acid 4-O-beta-D-glucopyranoside|syringic acid beta-D-glucopyranoside	InChI=1S/C15H20O10/c1-22-7-3-6(14(20)21)4-8(23-2)13(7)25-15-12(19)11(18)10(17)9(5-16)24-15/h3-4,9-12,15-19H,5H2,1-2H3,(H,20,21)/t9-,10-,11+,12-,15+/m1/s1	undp	2	Phenolic acids	-	-	0.748414	0.883721	1.28964	1.15011	0.849894	0.968288	2.04651	2.20719	2.05074	1.86892	3.04017	3.38266
ms003714	Negative	[M-H]-	499.182	205.087	500.19	C23H32O12	(1R,2S,4S,5S,6R,7R,9S,10S)-1,2,9,15-tetraacetoxy-4,6-dihydroxy-8-oxodihydro-beta-agarofuran	InChI=1S/C23H32O12/c1-10(24)31-9-22-18(33-12(3)26)14(32-11(2)25)8-21(7,30)23(22)17(29)15(20(5,6)35-23)16(28)19(22)34-13(4)27/h14-15,17-19,29-30H,8-9H2,1-7H3/t14-,15+,17+,18-,19+,21-,22-,23-/m0/s1	undp	2	Terpenoids	-	-	0.883173	0.906415	0.914162	1.56492	1.59591	1.81283	1.98327	1.8903	1.99876	2.24667	2.35513	2.35513
ms002475	Positive	[M+H]+	219.101	174.068	218.094	C13H14O3	4-Hydroxy-3-(3'-methyl-4'-oxo-2'(E)-butenyl)acetophenon|4-Hydroxy-3-<3'-methyl-4'-oxo-2'(E)-butenyl>acetophenon|Artemispermal	InChI=1S/C13H14O3/c1-9(8-14)3-4-12-7-11(10(2)15)5-6-13(12)16/h3,5-8,16H,4H2,1-2H3/b9-3+	undp	2	Phenolic acids	-	-	1.46773	1.52078	1.53257	1.52962	1.45299	1.7654	1.82729	1.94518	2.11612	1.85087	1.83319	1.91276
ms007055	Positive	[M+H]+	590.382	184.074	589.374	C37H51NO5	20,21-Diprenylterpendole I	InChI=1S/C37H51NO5/c1-20(2)9-11-22-12-14-26-28(24(22)13-10-21(3)4)25-19-23-15-18-36(41)34(7,35(23,8)30(25)38-26)17-16-27-37(36)32(43-37)29(39)31(42-27)33(5,6)40/h9-10,12,14,23,27,29,31-32,38-41H,11,13,15-19H2,1-8H3/t23-,27-,29+,31-,32+,34+,35+,36-,37-/m0/s1	kegg	2	Terpenoids	-	-	2.03435	2.18626	2.21929	2.03435	2.12021	2.35139	1.53236	1.66446	1.78996	0.977543	0.964333	1.01717
ms002844	Positive	[M+H]+	455.132	323.079	454.124	C24H22O9	Antibiotic BE 12406B	InChI=1S/C24H22O9/c1-9-6-13-17(15(26)7-9)12-8-16(32-24-21(29)20(28)19(27)10(2)31-24)18-11(4-3-5-14(18)25)22(12)33-23(13)30/h3-8,10,19-21,24-29H,1-2H3/t10-,19-,20-,21-,24-/m0/s1	undp	2	Others	-	-	0	2.64203	2.28637	2.45727	2.85912	2.1709	0	0	2.2448	2.43418	2.04619	2.83141
ms002570	Negative	[M-H]-	599.117	295.023	600.125	C32H24O12	Thermorubin A	InChI=1S/C32H24O12/c1-41-29-24(21(35)13-20(34)18-6-4-5-7-19(18)33)17(12-23(36)37)10-15-8-14-9-16-11-22(31(39)43-3)44-32(40)26(16)28(38)25(14)30(42-2)27(15)29/h4-11,13,33-34,38H,12H2,1-3H3,(H,36,37)/b20-13-	undp	2	Others	-	-	1.55226	1.59825	1.54076	1.98919	1.67874	1.73623	2.33414	1.89721	1.9547	2.06968	2.39163	1.57526
ms001706	Positive	[M+H]+	439.124	139.039	438.116	C20H22O11	telephenone A	InChI=1S/C20H22O11/c1-30-11-3-2-7(4-8(11)22)15(25)13-9(23)5-10(24)14(17(13)27)20-19(29)18(28)16(26)12(6-21)31-20/h2-5,12,16,18-24,26-29H,6H2,1H3/t12-,16-,18+,19-,20+/m1/s1	undp	2	Phenolic acids	-	-	1.70178	2.10697	1.83144	1.81524	1.7342	2.25284	1.81524	1.99352	1.99352	1.79903	1.58185	1.92869
ms003267	Positive	[M+H]+	401.159	167.071	400.152	C22H24O7	Dihydroanhydropodorhizol; Yatein; (-)-Yatein; (3R,4R)-4-(1,3-Benzodioxol-5-ylmethyl)-3-(3,4,5-trimethoxybenzyl)dihydrofuran-2(3H)-one	InChI=1S/C22H24O7/c1-24-19-9-14(10-20(25-2)21(19)26-3)7-16-15(11-27-22(16)23)6-13-4-5-17-18(8-13)29-12-28-17/h4-5,8-10,15-16H,6-7,11-12H2,1-3H3/t15-,16+/m0/s1	kegg	2	Lignans	-	-	2.2024	1.68564	2.15934	1.96863	1.63642	1.8948	2.93448	2.86066	1.95017	1.4211	0.805906	1.63027
ms001126	Positive	[M+H]+	228.05	139.039	227.043	C9H9NO6	5-(2'-Carboxyethyl)-4,6-dihydroxypicolinate; 5-(beta-Carboxyethyl)-4,6-dihydroxypicolinate	InChI=1S/C9H9NO6/c11-6-3-5(9(15)16)10-8(14)4(6)1-2-7(12)13/h3H,1-2H2,(H,12,13)(H,15,16)(H2,10,11,14)	kegg	2	Alkaloids	-	-	1.88011	2.19074	2.97548	1.80926	1.73842	2.07084	1.67847	1.97275	2.24523	1.62943	1.2752	2.0218
ms002498P	Positive	[M+H]+	275.139	258.113	274.131	C15H18N2O3	Antibiotic SEN215|SEN-215	InChI=1S/C15H18N2O3/c1-3-9-4-10-7-16-12-6-13(18)14(20-2)5-11(12)15(19)17(10)8-9/h3,5-6,10,16,18H,4,7-8H2,1-2H3/b9-3+/t10-/m0/s1	undp	2	Alkaloids	-	-	1.53963	1.64805	1.97333	2.06007	1.73479	1.91912	2.54798	2.4504	2.27692	2.03838	2.04922	2.17933
ms002283	Negative	[M-H]-	521.107	175.025	522.115	C27H22O11	baumin	InChI=1S/C27H22O11/c1-36-23(34)12-16-11-21(32)24(26(37-16)14-4-7-18(29)20(31)9-14)25-22(33)10-15(38-27(25)35)5-2-13-3-6-17(28)19(30)8-13/h2-11,24,26,28-31,33H,12H2,1H3/b5-2+/t24-,26-/m1/s1	undp	2	Others	-	-	2.26827	3.20611	2.72083	2.39368	2.3446	2.62268	1.34678	0.992366	1.47764	2.18103	2.1374	1.65213
ms001408	Negative	[M-H]-	405.14	217.053	406.148	C17H26O11	10-Hydroxyloganin	InChI=1S/C17H26O11/c1-25-15(24)8-5-26-16(11-6(8)2-9(20)7(11)3-18)28-17-14(23)13(22)12(21)10(4-19)27-17/h5-7,9-14,16-23H,2-4H2,1H3/t6-,7+,9+,10-,11+,12-,13+,14-,16+,17+/m1/s1	kegg	2	Others	-	-	2.37493	2.79651	1.67229	2.15008	1.67229	2.38898	2.22035	2.03766	1.68634	2.45925	2.92299	2.45925
ms000964	Negative	[M-H]-	333.12	111.009	334.127	C14H22O9	alatoside	InChI=1S/C14H22O9/c15-4-8-10(18)11(19)12(20)14(22-8)23-13-9-5(1-2-21-13)6(16)3-7(9)17/h1-2,5-20H,3-4H2/t5-,6+,7-,8+,9+,10+,11-,12+,13-,14-/m0/s1	undp	2	Others	-	-	3.1869	2.72524	3.14966	2.18168	2.09978	2.87416	1.46687	1.72748	2.07744	2.47952	2.25614	2.57632
ms002165	Negative	[M-H]-	359.135	89.0245	360.143	C16H24O9	Swerosid	InChI=1S/C16H24O9/c1-2-7-8-3-4-22-14(21)9(8)6-23-15(7)25-16-13(20)12(19)11(18)10(5-17)24-16/h2,7-13,15-20H,1,3-6H2/t7-,8+,9+,10-,11+,12-,13+,15+,16+/m1/s1	undp	2	Others	-	-	2.34014	2.50794	2.22676	2.37188	2.26757	2.40816	2.67574	2.74376	2.73469	2.59864	2.53061	2.52154
ms002201	Negative	[M-H]-	405.14	101.025	406.148	C17H26O11	6beta-Hydroxy,Me ester-Adoxosidic acid	InChI=1S/C17H26O11/c1-25-15(24)7-5-26-16(10-6(3-18)2-8(20)11(7)10)28-17-14(23)13(22)12(21)9(4-19)27-17/h5-6,8-14,16-23H,2-4H2,1H3/t6-,8-,9-,10-,11+,12-,13+,14-,16+,17+/m1/s1	undp	2	Others	-	-	2.80378	3.27633	2.51125	3.9694	2.82628	1.9847	3.40234	2.59676	2.73177	2.9568	2.56976	2.50675
ms003412	Negative	[M-H]-	425.098	205.087	426.106	C20H27BrO5	hamigeran L 11-O-methyl ester	InChI=1S/C20H27BrO5/c1-10(2)12-6-7-20(4,9-14(22)26-5)16(12)13-8-11(3)17(21)18(23)15(13)19(24)25/h8,10,12,16,23H,6-7,9H2,1-5H3,(H,24,25)/t12-,16-,20+/m1/s1	undp	2	Phenolic acids	-	-	3.59898	2.48731	2.39086	2.46193	2.59898	2.62944	3.73604	3.93909	2.9797	2.7868	3.4264	2.93401
ms002416	Positive	[M+H]+	421.113	123.044	420.105	C20H20O10	epicatechin-3-(1''-methyl)malate	InChI=1S/C20H20O10/c1-28-20(27)17(8-18(25)26)29-16-7-11-13(23)5-10(21)6-15(11)30-19(16)9-2-3-12(22)14(24)4-9/h2-6,16-17,19,21-24H,7-8H2,1H3,(H,25,26)/t16-,17+,19-/m1/s1	undp	2	Flavanols	-	-	2.99634	3.061	3.64303	3.79392	3.16879	3.36279	3.14723	2.82388	3.40591	4.00948	3.25501	3.42746
ms003112P	Positive	[M+H]+	385.147	223.095	384.139	C13H24N2O11	Macrozamin	InChI=1S/C13H24N2O11/c1-15(22)14-4-25-13-11(21)9(19)8(18)6(26-13)3-24-12-10(20)7(17)5(16)2-23-12/h5-13,16-21H,2-4H2,1H3/b15-14-/t5-,6-,7+,8-,9+,10-,11-,12+,13-/m1/s1	kegg	2	Alkaloids	-	-	5.19445	1.71335	1.89013	1.94452	1.2619	1.50938	7.69649	7.95485	2.48844	3.29073	4.161	3.73946
kz000592	Negative	[M-H]-	521.13	359.08	522.137	C24H26O13	Rosmarinyl Glucoside	-	kzmet	2	Phenolic acids	-	-	4.43285	3.29854	3.5769	4.18928	4.33542	3.88309	7.16771	7.44607	4.9826	4.3563	5.36534	5.26792
