# Supplementary material for: A cool temperature–induced ubiquitination-controlled transcription factor promotes starch degradation and ripening in kiwifruit
Source: Plant Commun. 2026 Jan 21;7(7):101736. doi: 10.1016/j.xplc.2026.101736 (PMC13370233; doi:10.1016/j.xplc.2026.101736)
Supplement: Supplemental Dataset 2. Gene expression in JT [file mmc3.xlsx]

## Sheet: Header
Data Set S2. Gene expression in Jintang No.3
A: Gene ID from the 'Red5' genome (http://kiwifruitgenome.org/organism/3 )
B: Gene description from the 'Red5' genome
C-N: Gene expression levels in Jintang No.3 kiwifruit

## Sheet: Data
Gene_ID	Gene description	Harvest-1	Harvest-2	Harvest-3	ETH-1	ETH-2	ETH-3	CT-1	CT-2	CT-3	RT-1	RT-2	RT-3
Acc00001	Switch-associated protein	6.1571	7.53596	7.34654	4.52031	4.65394	2.75467	10.1176	9.46069	8.46865	10.4371	8.09465	7.52386
Acc00002	AT-hook motif nuclear-localized protein	0	0	0	0	0	0	0	0	0	0	0	0
Acc00003	Pentatricopeptide repeat-containing protein	0.15739	0.014212	0.053119	0	0	0	0	0.130625	0.054667	0	0	0.027811
Acc00004	Glucan endo-1,3-beta-glucosidase	0	0	0	0	0	0	0	0	0	0	0	0
Acc00005	Endochitinase	2.44161	1.36944	3.3943	3.20355	3.55636	4.96554	9.01152	15.3054	11.9939	0.091274	0.414411	0.508494
Acc00006	Ribose-phosphate pyrophosphokinase	4.22312	3.57477	4.72719	2.26119	1.88752	1.88476	3.2993	2.74408	3.97685	6.28622	4.83979	5.08169
Acc00007	Protein MEI2-like	0.051348	0.240153	0	0.028568	0	0.034414	0	0.102351	0.035695	0.17259	0	0.145272
Acc00008	Transcription factor JUNGBRUNNEN like	0.143459	0	0	0	0	0.051186	0.065286	0.101489	0	0.129528	0.157978	0
Acc00009	Ribonuclease H protein	0	0	0	0	0	0	0	0	0	0	0	0
Acc00010	SPX and EXS domain-containing protein	4.87241	5.48248	3.93323	10.6926	9.40115	9.41956	7.67557	9.75856	9.07926	6.53078	6.86905	6.30994
Acc00011	Glutathione S-transferase	221.359	218.395	244.58	450.168	386.981	395.144	81.8228	81.8558	72.7765	146.509	145.669	126.567
Acc00012	Cinnamyl alcohol dehydrogenase	0	0	0	0.057152	0	0.071908	0	0	0	0	0	0
Acc00013	Anaphase-promoting complex subunit like	4.08953	4.23935	3.82824	1.27299	1.33595	1.13697	1.51002	1.66317	1.98199	4.00813	4.01561	4.0083
Acc00014	Methyltransferase	3.09752	2.61316	3.16746	0.881994	1.10645	0.976378	2.64192	3.38142	2.79158	2.68683	3.46286	3.90415
Acc00015	Aspartyl protease family protein	8.37593	8.11697	7.95053	5.33365	6.49186	6.30551	2.21168	2.5216	2.8348	2.11969	3.20314	3.12341
Acc00016	Mitogen-activated protein kinase	10.6149	10.3348	8.58787	11.5714	12.2476	11.5842	11.5688	11.1696	11.3647	12.748	12.3591	13.9388
Acc00017	Transcription factor like	0.117188	0	0	0	0	0	0	0	0	0.115536	0	0
Acc00018	Peroxisomal and mitochondrial division factor like	4.57514	4.86462	4.70162	0.464782	0.63051	0.56091	3.37034	2.76926	3.36381	5.93926	6.32846	6.01917
Acc00019	Peroxisomal and mitochondrial division factor like	2.74159	2.82841	2.90614	0.341054	0.478115	0.404692	1.9289	1.93043	2.06911	4.11212	2.8765	3.7927
Acc00020	Enolase-phosphatase	2.59148	2.81948	3.0046	7.3888	5.16088	4.64187	4.76517	4.85134	5.31811	4.72169	4.69381	3.10592
Acc00021	Pentatricopeptide repeat-containing protein	6.35163	7.33121	7.13115	4.16662	4.60218	4.0713	4.6327	4.14026	4.07609	5.93558	7.14103	6.38778
Acc00022	Xyloglucan endotransglucosylase/hydrolase	88.0005	74.5008	88.5057	14.3398	15.245	14.1366	2.74967	2.54652	3.28264	0.809283	0.571627	0.338076
Acc00023	Phosphatidylglycerophosphatase	3.78979	3.15369	2.12286	0.337156	0.26719	0.318521	0.396438	0.440398	0.65641	2.85204	1.73889	2.42308
Acc00024	Protodermal factor 1 like	0.985121	0.880919	2.01745	1.58503	1.93851	1.81304	0.366611	0.13762	0.894334	0.489597	0.86466	0.559931
Acc00025	Acetylxylan esterase A precursor	10.5229	8.24858	7.95381	21.6119	21.0212	19.8581	5.20227	5.86793	4.90573	9.91165	9.98469	10.633
Acc00026	UDP-4-keto-6-deoxy-D-glucose 3,5-epimerase/UDP-4-keto-L-rhamnose 4-keto-reductase	0.040827	0	0	4.59456	5.74852	5.87088	0	0	0	0	0	0
Acc00027	Floral homeotic protein like	29.5951	30.4985	32.3259	31.3227	35.3117	32.1891	38.5932	44.6845	40.7792	42.6104	42.9926	43.0963
Acc00028	Pab infB intein like	0	0	0	0	0.091106	0	0.067051	0.144806	0	0	0	0.091323
Acc00029	Rust resistance kinase	0	0	0	0	0	0	0	0	0	0	0	0.024976
Acc00030	Rust resistance kinase like	0	0	0	0	0.092139	0	0	0.159417	0	0	0	0.50617
Acc00031	Zinc finger BED domain-containing protein	0.844414	1.03829	0.569819	0.529661	0.539975	0.639846	1.94766	1.68922	2.0318	0.589792	1.02707	1.02257
Acc00032	Zinc finger BED domain-containing protein	1.9345	1.43536	1.28473	1.14812	1.30053	1.37006	2.69141	3.70712	3.94808	1.2555	1.79388	1.75693
Acc00033	HVA22-like protein	0.724895	0.341132	1.1055	0.080177	0.47177	0.235131	0	0.497988	0.101622	0.812232	0.177749	0.340737
Acc00034	Inter-alpha-trypsin inhibitor heavy chain like	0.147515	0.140235	0.131266	0.198609	0.271319	0.244228	0.240119	0.234064	0.287361	0.190522	0.050581	0.072185
Acc00035	Serine/threonine-protein kinase	4.0855	4.63751	3.94914	1.45106	1.24661	0.965876	2.59	2.61533	2.9983	3.76287	3.91067	4.27578
Acc00036	Serine/threonine-protein like	10.5352	8.35218	9.85206	8.79429	9.80847	8.76539	6.50418	8.12698	9.06233	9.90495	9.63807	9.79843
Acc00037	BAG family molecular chaperone regulator like	37.6115	38.5921	38.9154	32.3825	28.7507	30.2116	57.6138	55.4652	59.1041	54.7489	57.8512	56.5307
Acc00038	Ammonium transporter member protein	0.882568	1.30457	0.396932	0	0	0.070115	0.531029	1.16022	1.4144	0.894124	0.304974	0.79544
Acc00040	Myb family transcription factor	0.786348	0.831321	0.41467	0.186024	0.135892	0.165185	1.79686	1.86857	1.32168	0.874573	0.557713	0.985261
Acc00042	Nodulation-signaling pathway 2 protein	0	0	0	0.078842	0.0669	0.031659	0.080761	0	0	0	0	0.033411
Acc00043	Endonuclease	1.13234	1.59793	1.07636	0.629826	0.387326	0.384014	0.675999	1.49761	1.19057	2.68186	1.91826	1.13917
Acc00044	Gamma-interferon-inducible lysosomal thiol reductase	0.031646	0.045276	0.207779	0.057028	0	0.062238	0.060201	0.063761	0.056573	0.133069	0.126277	0.018789
Acc00045	Mitogen-activated protein kinase kinase kinase	0.146125	0.517667	0	0.765871	0.190185	0	0	0.116481	0.083213	0.171781	0.299496	0.20626
Acc00046	40S ribosomal protein	49.9947	53.511	51.6751	28.5856	27.3713	28.5226	54.1081	49.8642	48.033	63.9524	63.5313	63.2886
Acc00047	40S ribosomal protein like	5.77477	5.45448	7.21016	3.96367	3.62747	3.49675	6.30761	7.06993	6.81883	8.60398	7.76642	8.80476
Acc00048	Prephenate decarboxylase	0	0.093829	0.457889	0.324573	0	0	0	0.085935	0.178863	0.092803	0.743588	0
Acc00049	Protein of unknown function DUF538 protein	3.55492	4.77828	3.69939	3.51861	3.07829	2.76819	4.03975	3.01285	4.29334	7.06952	4.90906	5.82427
Acc00050	Protein trichome birefringence-like	0	0	0	0	0	0	0	0	0	0	0	0
Acc00051	Protein DETOXIFICATION 44 like	0.913105	0.841201	0.656657	0.360908	0.396343	0.369132	2.00806	1.9654	2.07098	1.3681	1.51826	1.71192
Acc00052	Dehydration-responsive element-binding protein like	0	0	0.049772	0.021096	0	0	0	0.079691	0.026359	0.013604	0	0
Acc00053	inactive leucine-rich repeat receptor-like protein kinase	4.12448	2.62417	2.85863	1.45788	1.34309	1.37464	1.37385	1.9342	2.29922	4.4923	4.59941	4.53993
Acc00054	PRA1 family protein	20.9292	22.6206	24.2076	51.9216	61.168	62.8177	23.5607	21.5084	23.9926	13.758	15.9594	15.4814
Acc00055	Macrophage migration inhibitory factor like	61.3818	72.5762	76.3588	41.1053	36.8324	37.2907	63.1105	60.9481	56.1881	72.5999	68.472	63.464
Acc00057	Macrophage migration inhibitory factor like	0	0	0	0	0	0	0	0	0	0	0	0
Acc00058	Patellin-6 like	0.064812	0	0.032811	0	0	0	0	0	0	0	0	0.034234
Acc00059	CASP-like protein	6.16094	5.5126	6.14097	2.54601	1.58889	2.39802	3.88704	3.8488	5.0356	3.14462	3.91032	4.2289
Acc00060	F-box/LRR-repeat protein	0.036715	0	0.055629	0	0.019485	0	0	0.018283	0.057385	0.088847	0	0.175161
Acc00061	Solute carrier family 40 member like	0	0	0	0.030276	0	0	0	0	0	0	0	0
Acc00062	Major allergen Mal f 1 like	8.63485	9.03027	10.9011	5.22797	4.73672	5.83373	8.70702	11.0848	9.72705	9.9037	5.62628	9.20544
Acc00063	Putative protein	1.37766	1.77879	1.13992	1.15581	1.43532	1.35035	1.6802	1.70137	2.06074	1.31296	1.07899	1.45905
Acc00064	Short-chain dehydrogenase reductase	0	0	0	0	0	0	0	0.096791	0	0	0	0
Acc00065	Pentatricopeptide repeat-containing protein	2.43787	2.58868	1.85004	0.98581	1.28191	0.918856	1.33138	0.751107	1.2537	2.19917	1.91802	1.82374
Acc00066	Protein LURP-one-related like	0	0	0	0	0	0	0	0	0	0	0	0
Acc00067	Protein LURP-one-related like	0	0	0	0	0	0	0	0	0	0	0	0
Acc00068	Regulatory-associated protein of TOR like	15.0836	12.7287	10.884	13.2179	17.1806	16.2613	17.8134	20.8056	24.1384	14.0514	12.9652	15.505
Acc00069	Alanine--glyoxylate aminotransferase 2 3 like	0.284379	0.068639	0	0.105652	0.100736	0.308729	0.608176	0.722039	0.989145	0.339076	0.101813	0.187553
Acc00070	G-type lectin S-receptor-like serine/threonine-protein kinase	0	0	0.031968	0	0	0	0.040456	0.061998	0.065799	0	0	0
Acc00071	Cationic peroxidase	0.62679	1.00758	0.58506	0.102676	0.102344	0.129306	0.494776	0.320473	0.941325	0.415056	0.720277	0.420872
Acc00072	Saposin-D like	142.24	128.332	136.288	138.577	123.915	119.69	214.329	220.944	200.757	129.871	134.731	135.977
Acc00074	CBL-interacting protein kinase	6.0169	5.45399	4.97592	9.99913	8.63792	9.68722	90.6426	99.458	92.8877	10.8079	10.7332	11.7394
Acc00075	Transcription repressor like	0.253009	0.411234	0.426347	0.035166	0	0.061891	0.108064	0.167987	0	0	0	0
Acc00076	30S ribosomal protein	47.6991	55.5673	50.7927	23.2977	18.7622	19.4675	16.6324	18.459	16.1003	40.8496	39.9792	34.2268
Acc00077	Serine/threonine-protein kinase	2.85921	2.47318	2.79966	2.43271	2.03864	2.82683	6.98545	7.06276	7.40184	5.06238	6.09587	5.06565
Acc00078	Non-specific lipid-transfer protein	0	0	0	0	0.044575	0	0.134883	0	0	0	0	0
Acc00079	RING-H2 finger protein	0	0	0	0	0	0	0.090159	0	0	0	0	0
Acc00080	Polyketide synthase	1.07176	1.84464	1.30543	0.242939	0.641146	0.522848	0.35912	0.380436	1.23602	1.2426	0.879301	1.39383
Acc00081	Receptor-like protein kinase	4.19578	3.76751	4.15677	5.73015	6.0927	6.80185	18.0876	18.1711	18.0935	5.26696	5.34513	6.55974
Acc00082	B3 domain-containing transcription repressor like	29.4798	24.8464	23.7704	40.2745	43.9448	42.0271	23.8956	25.107	27.7141	26.0922	24.1616	26.1719
Acc00083	Elongation factor P like	4.94878	3.56203	4.51408	0.542154	0.5797	0.434262	0.78098	0.668339	1.02052	3.72407	3.17772	2.41011
Acc00085	Vacuolar-sorting receptor 1 like	0	0	0.02024	0	0	0	0	0	0	0	0	0
Acc00086	Serine/threonine-protein kinase	15.6318	16.9394	14.3103	21.4788	22.2478	20.7127	25.6485	30.2124	31.0341	16.3454	15.5592	17.21
Acc00087	Mannan endo-1,4-beta-mannosidase	2.40674	2.23909	2.92273	0.774026	0.445284	0.218571	7.57038	7.09478	7.93159	5.26994	4.93986	5.23376
Acc00088	Receptor-like protein kinase	56.3491	44.806	43.0962	25.366	30.9013	27.7844	43.4394	47.6645	51.9469	20.3531	21.6746	25.5194
Acc00089	Adenomatous polyposis coli protein	5.73027	5.55668	4.33335	4.1013	3.93823	3.37785	1.43041	2.11051	2.24056	3.89379	5.26033	4.98259
Acc00090	26S protease regulatory subunit 6B like	0	0.111891	0	0.550475	0.523415	0.675019	0	0	0	0.035707	0	0.072984
Acc00092	Zinc transporter like	5.75152	5.87252	5.53669	6.90682	8.5771	8.27704	4.56068	4.45964	4.74132	4.94092	5.17363	5.92115
Acc00093	Protein RETICULATA-RELATED 3 like	0.042239	0	0.042767	0.157137	0.022417	0.147163	0	0	0	0	0	0
Acc00094	0	0.699066	0.621396	0.705712	0.095785	0.307199	0.233265	0.74513	0.986317	1.64585	0.557232	0.652107	0.802028
Acc00095	Protein LURP-one-related like	0.328203	0.443866	0.790808	2.35589	1.84847	3.15379	4.34162	4.22341	4.7509	0.688646	0.629352	0.393625
Acc00096	Protein LURP-one-related like	0	0	0	0	0	0	0	0	0	0.350562	0	0
Acc00097	Ethanolamine-phosphate cytidylyltransferase	13.6517	13.3993	12.4886	29.0751	25.5201	26.9025	30.6768	28.4283	33.4639	21.6226	20.984	22.5757
Acc00098	Retinal-binding protein	10.1793	11.9753	12.3234	19.405	20.9714	20.6726	4.84886	5.00416	5.44219	9.17266	7.47857	8.98046
Acc00099	Protein SCARECROW like	0.093816	0.183287	0.208624	0.12459	0.079891	0.047258	0.096443	0.05622	0.077663	0.20123	0.130769	0.020091
Acc00100	Leucine-rich repeat receptor-like protein kinase	0	0.030051	0.01404	0.017346	0	0	0	0	0	0	0.045924	0
Acc00101	GPI-anchored adhesin-like protein precursor	4.6473	3.67031	3.30006	2.22729	2.70192	2.52828	18.1097	20.0371	22.1569	7.6663	6.16189	6.68355
Acc00102	GPI-anchored adhesin-like protein precursor	0.449062	0.281809	0.416157	0.167875	0.069852	0.134621	0.234928	0.280198	0.339507	0.545761	0.260515	0.389773
Acc00103	CRIB domain-containing protein	0.156733	0	0	0.093418	0.371072	0.37976	0.229985	0.199359	0.0378	0.226586	0	0.047573
Acc00104	Ubiquitin-related 2 like	16.1764	15.2616	14.6026	5.01715	3.75918	4.7696	30.0116	36.9575	33.7298	20.728	24.7898	24.7494
Acc00105	Kinesin-like protein	0.021516	0.011657	0	0.023586	0.011419	0.043231	0.018936	0.053572	0.042904	0.06926	0.097779	0.062367
Acc00106	Phosphate transporter like	0.292654	0.197703	0.188149	0.120675	0.11679	0.134816	0.117184	0.149055	0.187332	0.214371	0.225386	0.173906
Acc00108	Transcription factor like	16.4038	12.6959	13.3905	9.00699	9.11496	9.31122	14.5937	13.0028	10.5643	17.7717	14.878	15.7735
Acc00109	Tetratricopeptide repeat protein like	3.49988	2.06805	3.0702	1.72698	2.07724	1.51377	9.6752	11.2434	10.3393	3.6452	3.84011	5.03715
Acc00110	50S ribosomal protein	1.87118	2.07527	2.10368	0.95089	0.381336	0.576714	2.14745	1.60393	1.44371	2.93298	3.76734	2.86084
Acc00111	Protein NRT1/ PTR FAMILY 5.2 like	0	0	0	0	0	0	0	0	0.016206	0	0	0
Acc00112	Tuberculostearic acid methyltransferase	0.365218	0.465263	0.503661	0.095246	0.22844	0.308111	2.48807	2.71883	2.81706	0.871335	0.585003	0.497521
Acc00113	Heterogeneous nuclear ribonucleoprotein	48.4786	50.9592	50.6966	34.0164	38.66	33.9653	61.5792	55.7124	60.1555	73.7154	76.9985	75.9668
Acc00114	Protein PROTON GRADIENT REGULATION 5 like	0	0	0.078615	0.063832	0.082414	0	11.45	10.4519	9.67101	0.333441	0.499181	0.409835
Acc00115	Acid phosphatase	0.358974	0.583466	0.408894	0.299362	0.047629	0.090157	0	0.044689	0.046259	0.096521	0	0.047573
Acc00116	Serine/threonine-protein kinase	0.773892	0.704686	0.677175	0.091041	0.111536	0.053259	0.478659	0.401966	0.521884	0.885118	0.41375	0.605523
Acc00117	Ras guanine nucleotide exchange factor B like	0.332926	0.094632	0.088424	0	0	0	0	0.129695	0.221042	0.046964	0	0
Acc00118	Oxidation resistance protein	5.79066	6.24688	6.48886	4.29687	4.99761	4.12924	1.4921	1.94155	2.13052	1.46984	1.1619	0.974687
Acc00119	Methyltransferase-like protein	2.20129	1.33188	1.53749	0.504391	0.511153	0.329849	1.15111	1.22122	1.27515	2.22149	2.07059	0.936839
Acc00120	RNA recognition motif domain protein	0	0	0.267812	0	0	0	0	0	0.03459	0	0	0
Acc00121	DNA topoisomerase	13.5483	10.2663	10.1035	6.72885	7.23959	6.43256	9.06556	11.0968	11.7372	11.2705	10.4567	11.4837
Acc00122	Histone-lysine N-methyltransferase family member protein	0.893806	1.01494	0.906035	1.02323	0.396162	0.540293	1.61102	1.4062	2.08264	0.757698	1.37725	1.70927
Acc00123	Cysteine proteinase inhibitor 4 like	62.7391	78.8064	79.3999	30.0862	13.4677	10.9227	35.7767	34.0421	33.1797	56.1218	64.2389	52.2225
Acc00124	UDP-N-acetylglucosamine--peptide N-acetylglucosaminyltransferase like	72.1609	61.6081	59.3785	94.5721	110.702	106.695	63.9238	67.8879	69.0784	88.4857	78.4558	95.9803
Acc00125	UPF0481 protein	0	0	0	0	0	0	0	0	0	0	0	0
Acc00126	UPF0481 protein	0	0	0	0	0	0	0	0	0	0	0	0
Acc00127	UPF0481 protein	0.015737	0	0.063736	0	0	0	0.44363	0.485207	0.358436	0	0	0
Acc00128	UPF0481 protein	0.118444	0.149637	0.208364	0.147667	0.094548	0.073324	4.02377	4.24148	5.03438	0.101377	0.17296	0.329214
Acc00129	Protein transport protein like	14.4464	12.7895	12.3976	17.8232	19.8632	19.6256	16.747	17.8432	19.9279	15.6245	15.2172	15.9514
Acc00130	Pentatricopeptide repeat-containing protein	0.861261	0.557816	0.502764	0.238728	0.315481	0.339671	0.489855	1.14264	0.984536	1.30875	0.660616	1.37923
Acc00131	Acyl-activating enzyme 16 like	18.3606	14.6678	15.2709	12.8757	13.4976	13.0481	8.79087	9.16011	9.08733	9.23575	9.04824	10.7347
Acc00132	Receptor-like kinase	14.266	11.194	10.9121	17.2736	19.2588	18.116	0.161272	0.555531	0.431095	0.36773	0.4255	0.328622
Acc00133	Transcription factor TFIIIB component B'' like	6.28199	5.74	5.79134	5.68937	6.32542	6.67721	6.30814	8.18575	6.16172	5.63905	6.15616	6.29523
Acc00134	Xyloglucan endotransglucosylase/hydrolase	3.3278	3.10817	3.10306	1.47969	2.00415	2.22429	0.775142	0.731413	1.50619	0.370517	0.509822	0.640379
Acc00135	Protein TIC 22-like	2.686	3.67015	3.96515	1.07815	1.07428	1.03634	1.24307	2.32734	1.60433	4.51438	2.98914	3.04109
Acc00136	Protein TIC 22-like	0.599988	0.933794	0.608296	0.125255	0.115916	0.188611	0.14434	0.186983	0.312732	0.599476	0.643753	0.8343
Acc00137	GPI-anchored adhesin-like protein precursor	4.57822	3.80705	3.6751	1.56135	1.75676	1.67305	6.37725	6.61479	7.60137	6.11548	5.87942	7.0393
Acc00138	Histidine protein like	7.55136	10.0912	7.85993	2.2108	1.80819	1.5258	4.91439	3.99603	4.68313	7.78759	8.06178	9.5646
Acc00140	BRCA1-A complex subunit BRE like	14.4452	13.7575	12.7979	9.49817	9.9613	10.2986	8.86143	9.8494	9.38576	15.092	15.727	17.2027
Acc00141	Selenium-binding protein	114.244	120.082	112.958	183.573	186.367	179.736	44.8415	48.5459	51.0918	89.7216	87.9349	86.6206
Acc00142	Cadherin-18 like	94.7283	106.128	102.047	65.34	69.5888	67.4914	56.8784	61.7692	62.9311	97.3973	108.358	113.879
Acc00143	Protein RALF-like	0	0.044237	0.074811	0	0	0	0.208614	0	0.224887	0.198669	0	0
Acc00144	Adenosylhomocysteinase	36.6237	32.2468	29.7784	101.052	115.677	119.573	50.0499	52.8665	56.5114	54.2053	56.4462	62.4847
Acc00145	Serine hydroxymethyltransferase	65.8542	56.6399	56.2604	210.105	237.26	242.856	215.022	219.765	235.054	91.5373	97.7306	100.006
Acc00146	Werner Syndrome-like	0.8896	0.301434	0.16138	0.172006	0.291834	0.419322	0.487727	0.295579	0.673098	0.962092	1.18325	0.789977
Acc00147	UDP-glucuronate 4-epimerase	3.64134	3.15018	3.90239	0.298124	0.364984	0.467401	0.730561	0.927157	0.937195	0.516546	0.442277	0.307427
Acc00148	Serrate RNA effector molecule like	2.43553	2.29697	1.58808	2.8999	3.40533	2.81781	4.46106	4.76579	5.4672	2.85511	2.38784	3.09545
Acc00149	Protein ECERIFERUM 26-like	0	0	0	0	0	0	0	0	0	0	0	0
Acc00150	Chaperone protein dnaJ 20 like	15.4393	17.5143	18.0635	13.5032	11.5078	12.464	10.6775	11.797	10.8929	16.1342	15.2513	16.9178
Acc00151	Polyadenylate-binding protein	12.0319	9.43565	9.20064	7.0873	7.16586	7.10281	7.23907	6.90819	7.4733	11.7575	10.1265	11.4043
Acc00152	Small subunit processome component like	7.49589	5.2237	4.44422	2.22797	2.45989	2.66951	2.7172	3.39998	3.96815	8.12528	6.60727	8.40202
Acc00153	Magnesium transporter like	0	0	0	0	0.081164	0	0	0	0	0	0	0.081068
Acc00154	UPF0481 protein	0.409284	0.291761	0.714001	0.082207	0.281732	0.022396	0.591606	1.28409	0.756218	0.856601	0.968924	0.769419
Acc00155	UPF0481 protein	0	0	0	0.025671	0.049011	0	0	0	0	0	0	0
Acc00156	UPF0481 protein	5.21176	5.8677	5.9836	6.53012	7.36901	6.78987	9.61614	10.5286	8.68908	7.01912	6.68095	5.7327
Acc00157	Beta-galactosidase	19.3687	16.433	14.7905	7.88567	9.2623	7.66783	10.3843	11.9492	11.5404	13.2051	13.0509	14.7482
Acc00158	RPM1-interacting protein	2.65544	4.01737	2.38138	1.49696	1.40813	1.39088	2.28346	1.90599	1.83736	2.59447	3.10037	2.69767
Acc00159	Methyltransferase-like protein	10.8887	7.70491	8.26535	5.38409	5.45541	5.82353	4.2583	4.17127	4.31454	9.58829	8.83736	9.50986
Acc00160	0	5.48249	6.857	6.19955	3.3419	3.30226	2.90277	3.98082	3.47527	3.2476	5.11034	6.17854	7.49213
Acc00161	Striatin like	3.76785	2.95366	1.71981	3.41487	3.86892	3.46018	2.6452	3.34783	3.99121	3.41394	2.59076	3.12672
Acc00162	Actin-related protein 2/3 complex subunit 4	7.94577	9.27181	7.47183	15.2128	11.6528	12.78	12.6285	13.8718	10.1639	13.8636	13.4568	10.5312
Acc00163	GDP-fucose protein O-fucosyltransferase protein	13.678	11.9262	12.403	16.5158	17.5729	18.7137	24.6987	25.5689	27.8595	17.791	17.599	21.0572
Acc00164	Pentatricopeptide repeat-containing protein	0.44682	0.135157	0.278841	0.080582	0.040616	0.203346	0.344147	0.541317	0.471457	0.46952	0.500979	0.381688
Acc00165	F-box protein	1.13906	1.23768	1.83249	0.406014	0.583024	0.326774	1.52971	1.48439	1.16392	1.63254	1.69462	1.38307
Acc00166	F-box/LRR-repeat protein	0.338297	0.296547	0.27892	0.053015	0	0.126521	0.217219	0.042209	0	0.265248	0.679729	0.359455
Acc00167	F-box/LRR-repeat protein	0.027412	0.228053	0.066062	0	0.046389	0.043905	0	0	0.04554	0	0.04683	0
Acc00168	F-box/LRR-repeat protein	0.093217	0.045851	0.05494	0	0	0	0	0.140328	0.068664	0.082983	0.04966	0
Acc00169	PLASMODESMATA CALLOSE-BINDING PROTEIN 3 like	0	0	0	0	0	0	0	0	0	0	0	0
Acc00170	Guanylate kinase	13.0774	15.942	18.9463	11.2296	7.1848	7.05465	9.282	5.77828	5.29745	9.19059	8.11818	9.93412
Acc00171	Ethylene-responsive transcription factor	0.451681	0.582391	0.740365	0.323046	0.125262	0.711051	0.554451	0.475546	0.789117	0.782552	0.715661	0.968678
Acc00172	Ubiquitin-conjugating enzyme like	5.25756	4.65542	3.59957	0.339712	0.086093	0.203715	0.322487	0.420742	0.730548	3.09472	3.64295	4.0935
Acc00173	High mobility group B protein	5.73832	5.54534	5.53073	3.7179	3.42529	3.9072	12.833	13.0756	13.8741	12.4371	13.3403	14.1232
Acc00174	Receptor-like protein kinase	0.397085	0.420652	0.137599	0.42913	0.377359	0.552377	0.328071	0.448469	0.469077	0.336483	0.445478	0.300645
Acc00175	Calcium-binding protein CML22	2.88409	3.45924	4.15825	3.96418	2.92176	3.52818	0.991688	1.61093	1.58215	3.10477	3.57986	2.67211
Acc00176	Protein PHR1-LIKE like	0.285494	0.270088	0.310242	0.603688	0.260346	0.327951	0	0.18354	0.236237	0.466605	0.305292	0.262539
Acc00177	60S ribosomal protein like	44.5446	45.3418	47.6027	26.1197	18.8677	20.7044	42.3046	38.1956	34.8289	59.1091	54.1021	56.0165
Acc00178	Transcription factor FAMA like	0	0	0	0	0	0	0	0	0	0	0	0
Acc00180	26S proteasome non-ATPase regulatory subunit 1 A like	0.648326	0.268901	0.217265	0.319324	0.255854	0.292184	0.315503	0	0.190993	0.561551	0.3946	0.583671
Acc00181	Cyclin-dependent kinase	1.10184	1.2557	1.8126	0.49492	1.20584	0.599802	2.12422	2.22675	1.66459	2.35796	1.66147	1.3191
Acc00182	Protein transport protein like	28.2063	27.7436	29.3173	62.0157	67.7075	67.8433	46.5792	51.0491	50.9817	33.7934	34.4498	37.619
Acc00183	Protein EMBRYO SAC DEVELOPMENT ARREST 3 like	11.032	11.9982	12.7252	10.0907	9.41963	8.55506	23.1108	23.951	23.9891	14.1721	15.036	14.549
Acc00184	Non-lysosomal glucosylceramidase	20.584	15.7746	15.8908	25.5249	28.5083	26.4548	18.667	19.6091	21.6889	13.8401	13.2729	14.6516
Acc00185	F-box/kelch-repeat protein	2.81301	4.23178	4.44247	5.7939	6.03132	5.29048	5.73805	5.98953	5.36267	4.80215	5.26504	4.36038
Acc00187	Protein EMBRYO DEFECTIVE like	1.96346	2.23419	1.76185	0.774799	0.584551	0.790108	2.89135	2.69827	3.66231	2.66966	2.28766	2.06898
Acc00188	Chitinase-like protein	27.127	24.3062	27.4278	11.072	11.9101	12.8004	19.6035	24.5264	24.4511	15.0734	14.6437	17.1709
Acc00189	Fatty acyl-CoA reductase	0	0	0	0	0	0	0	0	0	0	0	0
Acc00191	Prolyl 4-hydroxylase	0	0	0	0	0	0	0	0	0	0	0	0
Acc00192	Chitinase-like protein	1.89471	2.53472	1.99057	1.34203	0.793806	1.23509	2.58358	2.83093	2.44827	3.26735	3.37143	4.11425
Acc00194	Nucleoprotein	0	0	0	0	0	0	0	0	0	0	0	0
Acc00195	Ras-related protein like	10.4174	12.7519	13.5462	28.6446	27.9354	26.9827	68.5885	68.9715	66.2013	28.1114	29.0107	31.3542
Acc00196	Transcription factor bHLH128 like	12.5479	11.7491	11.2475	8.10694	7.43003	7.99026	6.35736	6.31638	5.27373	19.729	20.1393	19.4982
Acc00197	Ribosome biogenesis protein like	0.394644	0.324217	0.029339	0.22554	0.061733	0.230509	0.220407	0.027324	0.059531	0.404157	0.435902	0.457862
Acc00198	Galactolipase	0	0	0	0	0	0	0	0	0	0	0	0
Acc00199	Transcription elongation regulator like	0	0	0	0	0	0	0	0	0	0	0	0
Acc00201	Pentatricopeptide repeat-containing protein	0.642679	0.653292	0.609617	0.404668	0.423665	0.348287	0.822332	0.6879	0.874599	0.87129	1.16636	0.781444
Acc00202	Mitochondrial import inner membrane translocase	9.53655	10.9641	13.8331	8.6774	8.38297	7.88726	7.43891	5.52548	5.43509	9.14607	12.3483	11.8917
Acc00203	Clathrin interactor EPSIN like	25.0587	19.5348	19.8187	49.9083	63.5076	59.2337	67.0542	71.1185	77.5214	21.7194	22.0883	24.2195
Acc00204	0	8.9835	6.14672	8.34947	0.219092	0.093543	0.373561	1.77244	2.2841	2.48251	8.03961	8.48888	9.25842
Acc00205	2,3-dimethylmalate lyase	15.8449	16.0894	14.5686	5.46335	6.50306	5.85314	8.40444	7.95534	7.33371	20.3259	19.9735	19.9594
Acc00206	Solute carrier family 35 member like	10.3005	9.44321	8.88755	2.54627	2.0595	2.60184	10.507	11.1227	10.9691	7.44097	9.87861	8.87264
Acc00207	0	1.20349	1.9278	2.1502	0.544561	0.36992	0.805582	1.17855	0.807085	0.951105	2.38595	2.93101	2.04837
Acc00208	50S ribosomal protein	6.63167	8.39449	9.15611	2.03561	2.13954	1.30763	1.56489	2.15673	2.34549	6.00772	5.80201	5.12681
Acc00209	2-isopropylmalate synthase like	18.6554	17.1212	15.7768	5.19868	4.95887	4.03204	8.49223	7.16666	7.54876	12.3837	12.1917	14.3874
Acc00211	Protein-S-isoprenylcysteine O-methyltransferase	2.70355	2.80715	3.36896	2.43832	1.67651	1.82458	3.96119	4.79821	4.73268	3.21941	3.9143	3.95459
Acc00212	PTI1-like tyrosine-protein kinase	11.7727	12.085	13.9521	38.9483	39.3114	41.6795	28.8125	28.1769	29.6673	14.3206	14.3977	15.8842
Acc00213	Gem-associated protein	5.2636	4.04701	4.23234	2.64493	2.6228	1.99512	2.03139	2.49234	2.4129	3.65231	4.12119	4.40612
Acc00214	Aspartic proteinase-like protein	2.5414	1.42717	1.99649	2.36327	2.09197	2.24532	2.0753	2.44908	2.33327	2.43158	2.26486	2.47591
Acc00215	Histone-lysine N-methyltransferase	4.51587	3.56678	2.54165	3.68534	4.13192	3.35783	5.55132	6.10023	5.29725	5.73479	4.54867	5.60593
Acc00216	Importin beta-like like	12.528	9.22006	8.39108	11.2044	14.8114	13.0897	14.587	14.945	17.1391	11.2668	10.155	12.2168
Acc00217	ATP-dependent DNA helicase 2 subunit like	16.8221	12.1043	12.6157	2.51502	2.64247	2.16664	7.81175	8.00834	9.41299	14.8059	13.9696	15.3519
Acc00218	Signal peptide peptidase-like	21.8332	21.1995	21.1574	35.7871	38.6952	39.4965	18.1612	21.5214	20.5455	24.6505	24.9473	23.1427
Acc00220	2-alkenal reductase	37.9548	38.5633	42.0599	30.5349	26.5352	27.0984	47.8117	52.5635	43.6797	44.5281	43.0887	44.5471
Acc00222	Chaperone protein like	0	0	0	0	0	0	0	0	0	0	0	0
Acc00223	DCTP pyrophosphatase	0.05678	0	0.178811	0	0	0.088709	0	0.058629	0	0	0.062183	0
Acc00224	MACPF domain-containing protein	5.8042	5.34032	5.16831	5.48341	6.25614	5.66635	4.41218	3.59058	3.90966	7.31839	8.83942	8.78786
Acc00225	Phosphoglucan, water dikinase	128.365	98.07	99.1732	26.6134	31.0255	30.8029	55.9064	55.0342	64.187	83.8576	77.2381	95.2358
Acc00226	Protein TRIGALACTOSYLDIACYLGLYCEROL 1 like	14.6316	12.8525	12.7206	6.09261	7.01307	7.05786	13.8921	15.8373	17.5898	15.6688	17.9174	19.9788
Acc00227	Xyloglucan galactosyltransferase	28.4952	27.4436	26.6499	11.8157	11.8252	12.2727	114.291	117.128	121.575	60.8322	61.2048	59.9199
Acc00228	0	24.2602	23.9368	22.7582	27.6307	27.8981	27.6983	61.2692	64.3715	71.5701	33.7737	33.2031	33.7137
Acc00229	Eukaryotic translation initiation factor 3 subunit H like	17.7034	16.4348	18.0915	14.5974	16.1385	16.5888	19.1886	21.505	23.0545	21.9185	20.5233	20.8201
Acc00230	CRIB domain-containing protein	0	0	0	0.152063	0.230373	0	0	0	0	0	0	0
Acc00231	E3 ubiquitin ligase complex SCF subunit sconB	2.70298	5.01038	4.8986	5.8081	4.47952	3.62796	4.83218	4.7477	4.14268	10.6529	12.0588	9.72265
Acc00232	Indole-3-pyruvate monooxygenase	0	0	0	0	0	0	0	0	0	0	0	0
Acc00233	Protein C2-DOMAIN ABA-RELATED 7, N-terminally processed like	10.3068	8.09272	6.82624	5.48232	5.88585	5.44596	8.51608	7.21452	9.48375	13.0055	9.49722	13.8717
Acc00234	Beta-amylase	28.144	26.7228	27.0603	56.7488	67.481	64.516	56.9976	56.2665	61.7286	32.594	30.1943	32.037
Acc00235	37S ribosomal protein	3.59388	5.29461	5.5938	2.15496	1.78543	1.46264	4.89961	4.25573	3.83171	6.83738	7.46991	6.34689
Acc00236	Carboxyl-terminal-processing peptidase	3.92136	2.50049	2.90698	4.05316	3.46673	3.57502	2.42292	3.07125	2.67403	2.63743	2.28999	2.95489
Acc00237	Ammonium transporter 1 member like	5.37156	6.08461	5.99742	11.2763	14.7964	14.422	2.19713	2.6507	2.35357	3.62656	3.43017	4.02847
Acc00238	Haloacid dehalogenase-like hydrolase domain-containing protein	4.68795	5.66699	5.43438	5.96824	5.52449	5.5025	4.26366	4.01823	5.69827	5.13896	6.05173	6.68621
Acc00239	Folate-biopterin transporter 8 like	3.54081	2.95908	2.88465	4.22167	4.58427	4.06528	13.3379	16.4342	19.963	5.95502	6.58518	6.42886
Acc00240	Pentatricopeptide repeat-containing protein	0.300187	0.05293	0.240724	0.041772	0.053168	0.025161	0.384644	0.225464	0.189065	0.161621	0.404544	0.132763
Acc00241	Transcription factor like	0.146628	0.317766	0	0.040759	0	0	0	0.187113	0.048581	0.153414	0	0.20727
Acc00242	Pumilio like	0	0	0	0	0	0	0	0	0	0	0	0
Acc00243	PAP-specific phosphatase HAL2-like	12.2764	12.2716	11.5624	0.582427	0.392738	0.558335	14.0567	19.7996	17.8004	20.3312	19.5439	23.9566
Acc00244	NADH dehydrogenase [ubiquinone] 1 alpha subcomplex subunit 13-B like	38.2153	51.1666	44.7835	40.9671	35.6482	34.4436	47.2374	45.9545	38.533	48.1381	50.0742	51.2751
Acc00245	Serine incorporator	0.054046	0	0	0	0	0	0	0	0	0	0	0
Acc00246	Dirigent protein	0	0	0	0.491865	0.095512	0.203852	0	0	0	0	0	0
Acc00247	Beta-glucuronosyltransferase	2.1166	1.53638	2.01086	12.6264	12.5628	14.357	3.18478	3.05996	4.497	1.89237	1.89957	2.16504
Acc00248	GATA transcription factor	8.74022	8.40924	7.50126	3.46649	3.84819	2.92895	2.44692	2.53633	2.94608	3.47336	3.91036	3.30068
Acc00249	Leucine-rich repeat receptor-like protein kinase	0	0	0	0	0.010414	0	0	0	0	0	0	0
Acc00250	Deoxyhypusine synthase	0	0	0	0	0	0	0	0	0	0	0	0
Acc00251	GATA-binding factor C like	0	0	0	0	0	0	0	0	0	0	0	0
Acc00252	DNA topoisomerase	0	0	0	0	0	0	0	0	0	0	0	0
Acc00253	Transcription initiation factor TFIID subunit like	0	0	0	0	0	0	0	0	0	0	0	0
Acc00254	Receptor-like protein kinase	0.620858	0.623314	0.565451	0.537964	0.527303	0.246443	0.701553	0.862215	0.743193	0.654554	0.564168	0.910946
Acc00255	Inosine triphosphate pyrophosphatase	14.8635	17.2548	15.2486	3.06622	1.894	1.68131	2.99051	4.6855	3.50423	16.3053	13.4228	13.3425
Acc00256	Pectate lyase	0.46259	0.420568	0.351594	15.9678	15.228	17.7905	0.545714	0.423718	0.251083	0.331553	0.427215	0.425054
Acc00257	Voltage-gated potassium channel subunit beta like	2.21323	1.8277	1.12702	5.75051	5.53663	6.00298	2.80501	2.84175	3.78088	1.96578	1.41095	2.11463
Acc00258	Sm-like protein LSM5	11.7118	11.0049	16.0255	0.889905	0.656138	0.626664	7.71344	7.4521	5.35306	14.365	17.1165	16.6176
Acc00259	Dihydroxy-acid dehydratase	6.78282	6.0664	5.31296	2.22878	2.04128	2.23455	2.5647	2.18179	2.43274	6.79521	8.18857	8.8032
Acc00260	Chalcone synthase	0.105054	0	0.035456	0.492825	1.18297	1.67888	1.11889	1.01115	1.62233	1.57703	0.727163	1.38972
Acc00261	Ankyrin repeat domain-containing protein	2.30809	3.07843	1.85561	7.12539	7.71666	7.96711	9.34603	8.46442	9.77842	3.84765	4.2454	5.03255
Acc00263	Vesicle-associated membrane protein	24.4283	21.5828	24.3036	52.2969	51.047	53.8903	50.6634	47.9499	47.2383	30.7869	30.0447	29.6563
Acc00264	Succinate-semialdehyde dehydrogenase	68.9585	62.8368	65.7334	35.3799	39.1721	35.5466	31.7437	34.8922	33.6912	74.6386	73.3249	69.179
Acc00265	F-box protein	4.57507	4.11841	3.71973	4.53889	5.8769	4.2904	0.948263	0.772057	1.819	3.99719	4.37359	4.53003
Acc00266	F-box/kelch-repeat protein	0.675646	0.262894	0.607998	0.432954	0.219273	0.434405	0.1333	0.377315	0.706851	0.747911	1.00496	0.51653
Acc00267	Cell wall / vacuolar inhibitor of fructosidase	0	0	0	0	0	0	0	0	0	0	0	0
Acc00268	CMP-sialic acid transporter like	5.00063	4.86578	3.37151	6.73395	7.68221	6.95584	5.06049	5.2897	4.90854	4.09592	4.53771	5.02546
Acc00269	Anthranilate phosphoribosyltransferase	2.19335	2.3712	1.746	2.19643	2.31816	2.47102	3.32687	3.89786	3.21715	2.6127	1.82796	2.88831
Acc00270	INO80 complex subunit D like	2.67222	1.36072	2.0203	2.20145	2.00994	1.26136	3.52286	2.58304	2.57259	2.1106	2.69805	2.00255
Acc00271	Isoleucine--tRNA ligase	23.0889	17.1698	15.6066	18.6338	20.7193	19.5032	18.4713	19.2923	21.2793	23.1272	18.9731	24.0177
Acc00272	Glutathione peroxidase	4.6749	4.16092	5.08908	23.0085	23.7999	19.679	11.2861	11.8045	11.5955	8.08816	7.29323	8.48367
Acc00274	Protein of unknown function DUF1685 protein	32.3666	36.7482	32.8738	92.8359	75.9688	75.8611	73.5427	69.1362	63.7081	81.7224	77.9717	74.7325
Acc00275	Inositol transporter like	23.3145	16.3697	16.958	9.90403	11.7207	11.0475	36.2064	37.3786	41.9813	23.5802	21.7973	22.9842
Acc00276	E3 ubiquitin-protein like	22.6382	21.0873	20.2024	36.215	40.738	38.4349	36.5023	37.5444	38.823	23.0165	25.5176	24.1559
Acc00277	Calcium-dependent protein kinase	0	0	0	0	0	0	0	0	0	0	0	0
Acc00278	Histidine protein like	5.39386	6.5801	5.88478	122.867	92.8788	91.7478	7.961	9.13277	7.16571	5.38994	5.17044	5.27941
Acc00279	Gamma-secretase subunit APH1-like	16.791	14.9891	16.2037	15.1018	17.1888	16.2746	24.6343	23.8321	23.6405	22.4585	24.5155	26.5476
Acc00280	Protein farnesyltransferase/geranylgeranyltransferase type-1 subunit alpha like	50.501	57.9364	56.446	39.2357	35.2214	36.5522	31.4507	31.4499	32.4306	72.8175	72.5834	69.572
Acc00281	ATPase family AAA domain-containing protein	11.8487	9.85293	8.90789	11.5529	14.0395	12.0149	17.6351	18.6594	18.2631	11.2155	9.57982	11.9608
Acc00282	Putative protein	20.0159	16.4763	15.1428	48.9201	56.7183	53.766	17.5561	20.4005	22.1903	16.7186	16.8617	19.4856
Acc00283	UPF0454 protein like	2.90823	3.24217	2.46553	4.17231	4.48002	4.81692	3.33843	3.28075	4.63944	3.93223	4.07919	4.38019
Acc00284	Tetrapyrrole-binding protein	2.53001	1.35284	1.72965	0.195009	0.449443	0.451144	0.145198	0.094158	0.145499	0.477944	0.701581	0.250582
Acc00285	YEATS domain-containing protein	0	0	0	0	0	0.056752	0	0	0	0	0	0
Acc00286	E3 ubiquitin-protein like	0.188619	0.495858	0.837744	0.17672	0.31409	0.215187	0.137233	0.160853	0.028049	0.458498	0.97331	0.428077
Acc00287	Chromatin structure-remodeling complex subunit like	0.365001	0.069695	0.401574	0.032865	0.07921	0.049191	0.094423	0.374858	0.379673	0.43898	0.251473	0.16584
Acc00288	Calmodulin-like protein	2.3862	2.29738	2.02747	1.88814	1.72649	2.22172	0.48328	0.490164	0.141784	0	0	0.144259
Acc00289	Protein drl-1 like	0	0	0	0	0	0	0	0	0	0	0	0
Acc00290	Protein FAR1-RELATED SEQUENCE like	2.02526	2.03029	2.37948	1.25478	1.11269	0.690818	3.04726	3.8415	3.01954	2.6253	2.55565	3.4293
Acc00291	Protein FAR1-RELATED SEQUENCE like	1.03774	1.4411	1.95671	0.651161	1.09975	0.773673	1.10397	1.07787	1.7612	2.19699	1.79474	1.77404
Acc00292	Sodium- and chloride-dependent GABA transporter like	12.5153	11.5576	11.6278	19.5819	20.1616	21.2903	11.087	10.8916	12.7383	16.6764	16.8817	15.1557
Acc00293	Protein FAR1-RELATED SEQUENCE like	13.0757	14.2696	12.0691	12.2203	12.1763	10.605	9.70181	10.1016	9.69238	15.0089	15.6522	16.4339
Acc00294	TRNA N6-adenosine threonylcarbamoyltransferase	17.8386	17.7773	18.5278	3.07682	2.47984	1.72552	16.8115	19.6038	17.2796	17.1116	18.0638	18.4471
Acc00295	Protein FAR1-RELATED SEQUENCE like	2.87149	3.28465	3.30724	5.36331	4.49881	4.61374	5.25429	5.53714	5.14059	4.04139	3.4953	2.7693
Acc00296	RNA-binding, CRM domain protein	6.61697	5.60058	7.7517	8.04431	6.88663	9.04416	4.9936	5.51013	5.0788	6.77154	8.18436	6.78414
Acc00297	Fructokinase-2 like	1.4726	0.607614	1.16078	107.605	116.605	120.483	10.6729	10.6577	11.4422	0.432076	0.814629	0.827336
Acc00298	Protein YIF1B-B like	0.856049	0.902711	0.536609	0.543109	0.230294	0.596226	0	0.200572	0.050402	0.158316	0.445629	0.130342
Acc00299	LRR receptor-like serine/threonine-protein kinase	0	0	0	0	0	0.036553	0	0	0	0	0	0
Acc00300	B-box zinc finger protein	7.70332	7.27715	6.9407	1.44793	0.863514	0.887724	58.0166	68.4215	70.9128	17.9439	17.3776	17.4958
Acc00301	RHOMBOID-like protein	2.26846	1.81841	1.21941	1.7849	1.58905	1.23714	5.83949	5.74147	5.87558	1.26508	1.66076	1.62816
Acc00302	Protein GrpE like	0	0	0.048006	0	0	0	0	0	0	0	0	0
Acc00303	Glycosyltransferase	0.583428	0.108108	0.570818	0	0	0.234865	0.559821	0.586394	0.949911	0.22518	0.787583	0.427202
Acc00304	Heat stress transcription factor B-4 like	0.171297	0.224073	0.2085	0	0	0.06933	0	0.242278	0.035185	0.112131	0.186981	0.218713
Acc00305	Protein ROOT INITIATION DEFECTIVE like	7.50736	7.41824	5.54439	4.21917	5.10552	3.82002	4.6525	6.11519	7.90751	8.63432	8.38956	10.1853
Acc00306	Cadmium/zinc-transporting ATPase	0.939052	1.05736	0.890783	0.313255	0.460475	0.345843	2.05926	2.42827	2.54227	3.21347	2.92483	2.88895
Acc00310	Putative protein	49.7631	40.8861	33.8617	13.0506	15.2856	13.4541	24.0976	22.9007	26.6848	35.6247	31.7775	36.1299
Acc00311	Transcription factor RF2b like	0	0.095452	0.022417	0	0	0.022242	0	0	0.04614	0	0	0
Acc00312	Electron transfer flavoprotein-ubiquinone oxidoreductase	32.6988	27.8091	21.3632	6.55356	5.94944	5.44066	6.80717	8.36081	8.94759	19.1819	17.4412	18.7881
Acc00313	Transcription factor PosF21 like	22.028	21.846	21.19	11.3605	11.6969	11.2202	12.5292	13.37	15.7138	16.2275	18.8138	15.7356
Acc00314	Ethylene-responsive transcription factor	0	0	0	0	0	0	0	0	0	0	0	0
Acc00315	F-box protein	29.962	30.9223	29.9648	16.0794	14.6235	13.7618	21.8464	24.6931	24.2014	37.9077	36.6458	37.9907
Acc00316	3beta-hydroxysteroid-dehydrogenase/decarboxylase	8.31075	5.03595	5.87175	4.78318	5.70463	5.64528	5.36652	6.24428	6.34922	8.69247	7.77975	9.07089
Acc00317	Protein TonB like	2.7446	3.73571	3.51292	3.94803	5.11757	4.2024	5.40022	4.48608	4.5747	2.23998	2.4126	2.53706
Acc00318	60S ribosomal protein L38	7.08546	9.20351	11.3976	5.66542	4.64778	3.93709	20.9181	11.9689	6.17876	12.3789	10.8733	11.5343
Acc00319	Protein SHORT-ROOT like	0	0	0	0	0	0	0	0	0	0	0	0
Acc00320	RNA-directed RNA polymerase	6.85712	14.0401	8.04439	7.01339	7.87057	4.98886	7.95437	8.91944	5.97164	11.1489	10.3681	11.3758
Acc00321	Forkhead box protein	0.215485	0.37958	0.53181	0.097956	0.041559	0.095406	0.098382	0	0.038917	0.080041	0	0.082138
Acc00322	Peroxidase	0	0	0	0	0	0	0	0	0	0	0	0
Acc00323	Phosphoglycerate kinase	0	0	0	0	0	0	0	0	0	0.086477	0	0
Acc00324	Assembly protein	0	0	0	0	0	0	0.067314	0.161543	0	0	0	0
Acc00325	DNA mismatch repair protein	2.92219	2.23465	1.70628	1.22044	1.07799	1.46664	1.17511	1.20741	1.20262	3.31029	3.10684	3.54279
Acc00326	Glutamyl-tRNA(Gln) amidotransferase subunit B like	0.381923	0.365276	0.163539	0.298315	0.329945	0.671829	0.172107	0	0.164536	0.723925	0.512186	0.373763
Acc00327	Sphinganine C4-monooxygenase	3.99426	3.07254	4.30316	11.8086	11.4923	11.335	4.23354	5.11344	4.51801	2.99387	3.27126	3.52424
Acc00328	DNA double-strand break repair Rad50 ATPase	3.82033	3.04981	2.90149	2.65873	2.51339	2.44337	3.53421	3.80296	3.75836	3.32375	3.73497	3.88268
Acc00329	Protein like	0.118346	0	0	0.026248	0	0	0	0.250996	0.369346	0.033852	0	0
Acc00330	TBC1 domain family member 22B like	13.9262	15.4851	14.3666	18.8334	19.7891	20.0638	14.4477	20.1173	17.5053	21.1485	21.5417	22.8075
Acc00331	Peptidyl-prolyl cis-trans isomerase	0	0.073473	0.213924	0.171769	0	0	0.067682	0.039361	0.055039	0	0	0.224
Acc00332	H/ACA ribonucleoprotein complex subunit like	65.1292	75.997	84.5962	13.8413	13.7023	13.7549	19.3275	19.185	18.1268	75.7213	77.299	65.7926
Acc00334	DNA-directed RNA polymerase II subunit like	25.2395	38.6281	35.0467	36.2461	24.3756	27.7812	35.6978	38.1347	35.7093	36.823	40.7565	41.4426
Acc00335	ATP-dependent RNA helicase	0	0	0	0	0	0	0	0	0	0	0	0
Acc00336	Membrane-associated protein	18.9798	15.9533	15.8412	9.21507	10.0683	8.69918	9.57035	11.7421	9.23678	19.372	16.974	16.2622
Acc00337	Autophagy-related protein like	0	0	0	0.103251	0	0	0	0	0.258021	0	0	0.20248
Acc00338	Endochitinase	6309.47	5963.56	6386.94	3290.8	3382.22	3440.32	4528.65	4541.03	4685.01	6220.46	6854.69	6866.82
Acc00339	Signal recognition particle protein	13.1832	12.8669	15.1712	15.9459	12.5258	14.4891	24.8154	23.4326	18.7088	13.4073	16.0414	14.9631
Acc00340	Diphthamide biosynthesis protein	9.03557	7.81583	9.43682	5.21423	4.59755	3.983	5.84502	5.78204	5.37056	12.7471	11.1784	13.4776
Acc00341	Endochitinase	0.131113	0.094714	0.354004	0.108952	0.185557	0.087188	0.166213	0	0.683742	0.564061	0.234149	0.46154
Acc00342	54S ribosomal protein	9.39521	11.1239	15.1183	7.21824	6.32926	6.41696	11.2091	14.0833	10.5923	17.1022	19.7266	18.4853
Acc00343	Protein TRIGALACTOSYLDIACYLGLYCEROL 3 like	11.8492	11.6036	11.7112	30.3042	29.7399	30.6635	19.4546	19.5221	18.8844	13.3037	15.6303	15.3299
Acc00344	Transcription factor bHLH113 like	184.34	205.035	197.55	53.4443	48.482	49.7491	217.398	216.736	208.283	290.579	297.727	291.338
Acc00345	Selenoprotein like, Sep15/SelM redox protein	28.7877	25.2422	31.1092	58.2683	50.1869	48.5612	55.3223	50.742	49.7567	37.6194	40.491	39.7447
Acc00346	Kinesin-related protein	0.055866	0	0.339284	0.161987	0	0	0	0.327913	0.232436	0.177699	0.163026	0.087687
Acc00347	Protein FAM9A like	0	0.223415	0	0.068777	0.04377	0	0	0	0.042968	0.044351	0	0
Acc00348	Protein IQ-DOMAIN like	18.9073	18.6166	16.446	180.758	196.97	199.548	195.218	188.074	205.057	20.7035	20.2773	22.3776
Acc00349	Stearoyl-[acyl-carrier-protein] 9-desaturase	0	0	0	0.052198	0.033219	0	0	0	0	0	0	0
Acc00350	Stearoyl-[acyl-carrier-protein] 9-desaturase	1953.67	1929.86	1980.73	611.446	596.08	601.627	760.282	738.611	751.844	1706.35	1626.7	1593.16
Acc00352	Stearoyl-[acyl-carrier-protein] 9-desaturase	10.5253	12.2695	14.8655	6.87343	6.61576	6.73341	1.6201	2.80475	2.96813	10.5768	10.5406	9.191
Acc00353	Protein FAM136A like	3.14663	3.03036	3.93558	0.476549	1.44423	0.9877	4.51463	4.56654	2.26948	4.84272	5.08246	4.20845
Acc00354	Cytochrome c oxidase assembly factor like	27.528	36.1029	32.1979	27.3994	17.5997	21.8797	31.4256	31.6887	28.6127	41.4473	35.1958	33.7554
Acc00355	(+)-neomenthol dehydrogenase	0	1.07275	0.818369	0.624469	0.315247	0.049728	0.42699	0.490015	0.64181	0.133096	0.52852	0.157438
Acc00356	Cysteine synthase	34.7387	29.6609	31.5615	19.0738	16.6172	18.4107	20.5941	24.301	21.2274	29.6346	29.2143	28.9893
Acc00357	U5 small nuclear ribonucleoprotein	12.4148	9.08381	12.7662	6.70457	7.07893	6.60323	5.47173	5.66709	9.40432	12.3361	11.9076	12.0621
Acc00358	Calcium sensing receptor like	4.53924	3.32496	3.38397	2.19414	1.79074	2.47942	2.16404	1.95962	2.09712	2.38845	2.06792	2.72438
Acc00359	Phosphoinositide phosphatase	14.9344	12.2141	11.6926	16.9369	19.5837	18.0265	11.5816	13.1756	13.2049	14.9502	13.1345	15.171
Acc00360	Endonuclease	3.33041	1.98401	1.28434	1.21717	1.4049	1.05487	1.65669	1.43563	2.00829	2.48489	1.41258	2.28013
Acc00361	60S ribosomal protein	34.3852	36.7203	33.8384	11.7173	8.979	7.92525	13.0764	12.538	12.3539	29.3757	30.1587	31.1822
Acc00362	Mitogen-activated protein kinase	0	0	0	0.110008	0.056007	0	0	0.156697	0.052837	0	0	0.055148
Acc00363	Stress response protein like	7.83655	9.23943	9.88993	19.3822	16.0612	17.9377	30.9041	27.7069	30.6948	10.0714	12.7588	9.65303
Acc00364	Formin-like protein	2.62039	1.69047	2.10854	0.408157	0.410761	0.347142	0.525579	0.771295	1.16492	1.29857	1.5568	1.70694
Acc00365	Acyl-coenzyme A thioesterase	6.60932	4.70727	6.66757	13.7162	16.3864	15.5686	13.8543	16.0754	16.8471	7.51305	6.84038	8.62056
Acc00366	Serine/threonine-protein kinase	98.3325	96.3459	85.4219	71.2727	69.8585	66.4892	104.988	112.609	108.594	82.574	77.6113	86.6345
Acc00367	60S ribosomal protein	26.5892	28.6901	33.5071	30.8145	32.1534	26.7426	34.7613	35.8473	35.244	41.2336	34.464	39.504
Acc00368	Acetolactate synthase small subunit 2 like	81.4885	80.8931	81.4881	49.644	50.7359	50.7187	54.2588	55.8067	55.4323	78.6888	82.7017	81.6387
Acc00369	Ankyrin repeat-containing protein	17.7536	16.2007	14.99	17.1424	17.3532	17.2486	56.96	59.3962	67.1951	21.9798	23.1461	26.4138
Acc00370	Type I inositol polyphosphate 5-phosphatase	1.70217	1.4852	1.547	0.665613	0.496925	0.554772	0.92627	0.777293	0.712812	1.91454	1.93637	2.13974
Acc00371	General transcription factor 3C polypeptide like	5.16533	5.1849	5.01237	6.45382	6.71283	5.96375	3.51718	3.19435	4.23258	7.66225	7.95982	7.15833
Acc00372	Thiamine-phosphate synthase	17.1055	15.4524	16.7579	16.2713	12.4319	13.0052	8.49284	9.35022	8.10228	14.4987	14.0522	13.6247
Acc00373	Outer envelope pore protein like	39.1401	33.4612	31.7798	31.0449	31.1803	31.2157	40.852	36.6194	38.9337	44.2296	42.9162	46.6551
Acc00374	La-related protein like	100.07	109.889	91.2166	43.4008	47.4196	47.1728	50.4198	48.9549	53.0321	126.855	131.91	130.431
Acc00375	Inositol 1,3,4-trisphosphate 5/6-kinase	3.88783	4.21615	3.95739	1.93533	1.83714	1.8719	2.74042	2.74608	3.57613	4.53889	4.31076	4.71894
Acc00376	RNA-binding protein	0	0.23706	0	0	0	0	0.178268	0.500929	0	0.314564	0.15628	0.38657
Acc00377	Protein disulfide-isomerase	3.63105	4.24697	4.86283	1.38005	1.34201	0.949926	1.69826	1.69306	1.61098	3.99441	3.70369	4.63554
Acc00378	Poly(ADP-ribose) glycohydrolase	6.85846	8.11156	5.47433	6.21741	5.83385	6.23281	6.65262	6.41274	6.37801	7.86333	7.6529	7.07228
Acc00379	Pentatricopeptide repeat-containing protein	1.1442	0.64364	0.962599	0.667951	0.516599	0.422477	1.12072	0.904005	0.839949	0.718105	0.829035	1.07856
Acc00380	6,7-dimethyl-8-ribityllumazine synthase	69.2242	69.7284	70.9237	114.297	103.871	116.17	56.3122	61.5931	61.2784	67.9418	69.1186	67.4032
Acc00381	Inactive glucose-1-phosphate adenylyltransferase small subunit 2 like	0.54756	0.307971	0.356455	0.520092	0.486014	0.468744	0	0.045057	0.073974	0.184302	0.091413	0
Acc00382	Putative protein	5.89294	5.90905	5.74044	3.00823	2.67974	2.19145	2.19663	2.90333	2.78749	5.58845	5.87754	5.342
Acc00383	Desiccation protectant protein like	306.6	298.927	312.362	282.022	251.329	254.483	286.788	303.353	284.076	302.476	312.635	287.228
Acc00384	Zinc finger transcription factor Trps1 like	0.484311	0.258476	0.343614	1.75273	2.42431	2.63487	0	0.05692	0	0.137007	0	0.0848
Acc00385	Ankyrin repeat protein	13.348	13.427	10.3132	12.615	13.1742	13.7413	59.7463	67.995	71.7467	20.4864	21.2358	22.4185
Acc00386	Serine/threonine-protein kinase	16.3408	14.803	13.1718	8.16265	9.99277	9.62924	17.1488	18.256	21.866	16.5777	16.8975	17.7283
Acc00387	Methylenetetrahydrofolate reductase	99.5721	98.4356	91.3992	289.032	312.172	307.858	67.024	68.3716	72.8596	145.009	136.57	148.206
Acc00388	Histone-lysine N-methyltransferase	5.66058	5.84731	5.38851	3.93025	4.65616	4.3015	3.22561	3.62408	4.16887	7.62004	7.05791	6.38771
Acc00389	Cytochrome P450 98A2 like	0.266363	0.183671	0.465658	8.78625	11.2174	10.8011	0.062055	0.409294	0.126159	0.155985	0.18135	0.256723
Acc00390	Membrane steroid-binding protein	38.5576	37.2931	41.1439	35.3084	25.26	26.1364	31.9631	30.2069	28.6602	39.9426	40.0023	38.0491
Acc00391	Protein PHYTOCHROME KINASE SUBSTRATE like	0.518352	0.449356	0.372345	0	0	0.093923	3.6913	4.05323	4.17199	0.669131	0.877168	1.22921
Acc00392	Adenylylsulfatase	72.4642	86.6458	85.6676	48.5645	40.2781	43.6452	41.0117	38.7326	33.2225	83.9105	78.3362	70.1428
Acc00393	NADH--cytochrome b5 reductase	3.81633	3.03214	5.51133	8.87461	8.70416	7.09363	5.88436	5.5162	6.82426	5.38124	4.80946	5.2722
Acc00394	Cysteine proteinase inhibitor 12 like	22.7934	28.9012	32.9873	67.6912	56.5138	56.1331	132.366	125.954	116.523	58.5436	62.4345	55.6708
Acc00395	Dr1-associated corepressor like	7.79834	8.54465	9.17997	11.7101	10.941	10.4116	21.95	20.5672	21.6526	12.1607	11.9669	10.7555
Acc00396	Ethylene-responsive transcription factor	0.069457	0.740221	0.642835	0	0	0.069777	0.177681	0.336369	0.199028	0.256956	0.313796	0.110195
Acc00398	Flowering locus Ky domain like	16.9222	15.7191	16.1726	8.10101	10.1131	8.15232	7.68672	8.9236	9.85218	9.10262	7.83152	10.7866
Acc00399	Protein RBL like	6.57009	4.12688	5.54002	5.07283	5.6728	5.41842	5.60619	7.20647	6.4516	6.33192	7.21925	7.26639
Acc00400	Inactive leucine-rich repeat receptor-like protein kinase precursor	2.61087	2.43585	2.12468	0.058111	0.07154	0.052286	1.67331	1.54862	2.0529	1.94943	1.83438	2.32365
Acc00401	DExH-box ATP-dependent RNA helicase	2.94026	3.97928	2.26442	2.30052	2.19875	2.2065	2.6455	2.80228	2.86599	4.27061	3.76599	4.05208
Acc00403	Chlorophyll(ide) b reductase	10.8906	10.2032	11.7313	4.60379	5.90377	4.91733	7.11038	7.35672	7.37672	11.5083	12.4225	12.4693
Acc00404	Phospholipid-transporting ATPase	2.97326	2.20257	2.13487	2.9386	4.27703	4.26253	3.72576	3.92711	3.75228	2.37401	1.94492	2.29664
Acc00405	Renalase	4.50695	5.38388	4.40826	3.24093	4.35971	3.90957	5.00887	5.74468	6.19478	6.89015	7.35855	5.61268
Acc00406	Ankyrin-1 like	14.5438	17.5122	18.4291	3.9966	4.01117	3.15909	6.23406	6.25284	6.23582	18.8153	17.6488	18.0755
Acc00407	PRA1 family protein like	33.3507	31.6959	30.6539	22.4841	21.6802	21.0519	35.8631	30.3309	37.0504	39.5783	39.9251	38.7263
Acc00408	Wound-induced protein	48.5685	61.4982	44.8619	99.3791	103.41	92.3529	47.4336	48.7968	46.6578	391.627	423.984	457.447
Acc00409	Light-inducible protein	5.66851	5.1136	4.59405	4.60481	4.80924	5.93773	2.89532	3.22344	3.18306	4.59634	3.90682	5.28969
Acc00410	Neutral/alkaline invertase	0.316164	0	0.316538	0	0.160668	0.246923	0	0.074022	0.111787	0.135741	0.280217	0.110274
Acc00411	Ubiquitin carboxyl-terminal hydrolase	0.175237	0.255164	0.727443	0.131857	0.096776	0.508628	0.075243	0.465895	0.772421	0.27271	0.938516	0.427944
Acc00412	Trigger factor like	16.1945	14.3144	18.0904	46.9634	43.2268	45.7407	41.3155	45.0195	44.3199	29.7139	28.9568	30.4363
Acc00413	Perakine reductase	11.6737	9.77844	11.3253	2.58876	2.08479	1.81483	8.63972	7.61991	10.0815	12.3994	13.07	13.7878
Acc00414	WRKY transcription factor	0	0	0.048087	0	0	0.047713	0	0	0.074233	0	0.152671	0.100705
Acc00415	ELMO domain-containing protein	2.77701	2.91	3.63588	6.1623	4.92074	5.24348	11.4853	13.4098	13.4519	6.61904	6.18067	6.02286
Acc00416	Leukocyte receptor cluster member like	12.7846	9.41626	11.9946	7.17446	7.04291	7.7626	5.28482	4.65835	4.45526	11.7479	11.6006	12.0773
Acc00417	Uclacyanin-3 like	0	0	0	0	0	0	0	0	0	0	0	0
Acc00418	Plasminogen activator inhibitor 1 RNA-binding protein	91.952	96.769	96.815	29.8598	29.0195	26.3051	93.8535	89.8472	90.2187	151.85	152.871	156
Acc00419	Glycine--tRNA ligase	15.0594	13.3919	10.854	4.07249	4.6563	5.08305	3.87829	3.55194	4.61261	9.12278	9.28258	9.35607
Acc00420	E3 ubiquitin-protein like	8.56807	9.73804	7.95949	10.9332	10.6068	10.4692	8.42126	9.79005	11.1236	9.55592	9.40629	9.914
Acc00421	Protein VASCULAR ASSOCIATED DEATH 1 like	11.6718	9.04115	9.99355	14.7421	14.0012	13.5096	14.0227	15.3073	15.4672	13.1483	13.5319	12.6651
Acc00422	Serine/threonine-protein kinase	0.944757	0.780865	0.800247	0.474611	0.563699	0.723271	1.30826	1.49594	1.7967	0.797315	0.899244	0.682087
Acc00423	Stress response protein	2.99621	2.15354	2.69512	1.1407	1.1781	0.831873	6.38169	6.45109	6.85728	1.5179	1.57737	2.79366
Acc00425	Non-specific lipid-transfer protein like	0	0	0	0.186127	0	0	0	0	0	0	0	0
Acc00426	Cytochrome P450 71A1 like	0	0	0	0	0	0	0	0	0	0	0	0
Acc00428	Non-specific lipid-transfer protein like	0	0.204122	0.570843	0.225059	0.199951	0.283868	0	0	0	0	0	0
Acc00429	COP9 signalosome complex subunit 7 like	11.4337	9.49198	10.8208	11.5616	11.2713	11.7367	15.2244	16.7831	15.2209	11.5677	12.1	11.3799
Acc00431	Protein ARABIDILLO like	1.69184	1.54236	2.10505	1.7011	1.09857	1.42545	1.57284	1.5861	2.06481	3.08912	1.82646	1.96822
Acc00432	Methyltransferase	3.25316	1.58354	3.31345	0.528782	0.515711	0.490534	1.75851	2.59498	1.72195	1.51552	2.95481	3.3289
Acc00433	Microcin like	8.70968	11.803	8.08643	30.4505	20.9066	26.5533	15.2426	11.1269	11.6721	10.7454	12.9666	7.84577
Acc00434	0	0	0	0	0	0	0	0	0	0	0	0	0
Acc00435	Actin-related protein 2/3 complex subunit 5A like	17.2624	19.686	18.8967	21.9565	13.8334	14.879	23.8536	21.5225	20.5323	28.0132	30.6517	25.8015
Acc00436	Homeobox-leucine zipper protein	0	0	0.29034	0.072148	0	0	0	0	0	0	0	0
Acc00437	Protein AATF like	17.8627	16.0269	14.9204	12.2704	10.9556	12.1548	31.5339	30.2539	30.5486	24.0167	24.6123	26.8863
Acc00438	Pescadillo like	10.0285	11.2902	10.6807	18.3246	16.9984	17.1743	23.2658	24.1566	22.6367	14.9621	14.1874	13.9834
Acc00439	Mitochondrial import inner membrane translocase	3.79856	3.65883	4.43059	2.00539	2.44894	2.33277	5.69909	6.66361	7.51039	4.77669	4.45072	5.37911
Acc00440	GPI-anchored adhesin-like protein precursor	5.22165	4.19162	4.42088	2.94065	2.56678	2.87495	3.35215	3.23913	3.89334	5.10796	5.0409	5.55038
Acc00441	Ubiquitin-associated and SH3 domain-containing protein	14.7629	16.9044	16.7849	22.7647	22.6512	23.4707	3.28023	3.32604	2.64207	4.13969	3.85065	4.25361
Acc00442	Ethylene-responsive transcription factor	0	0	0	0	0	0	0	0	0	0	0	0
Acc00443	E3 ubiquitin-protein ligase BRE1-like	10.1877	9.01281	6.83876	10.1877	10.5341	10.1127	9.62591	10.0009	10.3327	10.2355	8.10597	11.0643
Acc00444	Type III polyketide synthase	0	0	0	0	0	0	0	0	0	0	0	0
Acc00445	2-oxoglutarate-dependent dioxygenase AOP1.2	0.347304	0.142041	0.534666	0.312889	0.521795	0.572784	0.290788	0.519648	0.453407	0.326778	0.245904	0.214732
Acc00446	Helicase CHR10	1.65636	2.38264	1.9087	3.7952	2.57942	3.85004	2.225	1.81622	2.00966	3.29915	2.44043	3.58364
Acc00447	Carotenoid cleavage dioxygenase	0	0	0	0	0	0	0	0	0	0	0	0
Acc00448	Nuclear pore complex protein	5.5722	4.45442	4.78685	3.45494	4.06154	3.69691	4.09544	4.67708	5.74378	6.2618	6.80559	7.02604
Acc00449	Cell number regulator like	0	0	0	0	0	0	0	0	0	0.049963	0	0
Acc00450	Malate dehydrogenase	3.59591	4.08912	3.39299	1.12604	1.11837	0.723187	2.58289	1.538	2.28995	1.36123	1.56992	1.27511
Acc00451	P53 and DNA damage-regulated protein	1.97445	2.77135	1.98999	3.39524	2.08768	2.39092	4.20775	3.55983	2.80419	3.76268	4.53975	3.4031
Acc00452	Squamosa promoter-binding-like protein	1.34713	1.69589	1.30955	0	0	0	0.587848	0.609422	0.560144	0.452933	0.27033	0.735313
Acc00453	Squamosa promoter-binding-like protein	0.127036	0.213477	0.128624	0.094169	0.323979	0.098002	0.319654	0.181056	0.437796	0	0.22644	0.148692
Acc00454	Histone deacetylase complex subunit like	5.6161	8.5892	9.11987	2.9317	2.2183	2.71764	2.48395	1.69965	2.25785	5.59708	3.93089	3.4946
Acc00455	Calreticulin like	0.443662	0.224332	0.090355	0.024866	0.150165	0.38261	0.229236	0.139002	0.288659	0.307727	0.287546	0.092593
Acc00456	Plastid-lipid-associated protein	0.754334	0.467206	0.519535	1.02621	0.819212	1.13509	0.981991	1.22556	1.16816	1.71906	0.585523	0.547888
Acc00457	GATA transcription factor	0	0	0.127837	0	0	0	0	0	0	0	0	0.089612
Acc00458	Protein transport protein Sec61 subunit beta like	26.8709	30.2018	31.6536	197.814	133.704	143.57	55.4455	48.7368	40.4449	44.6457	39.4027	36.6796
Acc00459	F-box protein	3.69729	3.12326	2.90059	2.97094	3.15911	3.03955	3.2524	3.32047	3.24352	4.10141	2.37324	2.1109
Acc00460	Transcription factor like	0.778204	1.30948	1.0597	0.281005	0.402746	0.246191	0.508317	0.350521	0.462378	0.29605	0.079847	0.09743
Acc00461	Cyclin-U2-2 like	0	0	0.096722	0	0	0	0	0	0	0	0	0
Acc00462	Expansin-B14 like	0	0	0	0	0	0	0	0	0	0	0	0
Acc00463	Zinc finger protein	0	0.072321	0.168943	0.141419	0.051374	0	0	0.080615	0.050433	0	0	0
Acc00464	Protein transport protein like	0.683498	0.531818	0.371501	0.4923	0.456432	0.565224	1.44498	1.30743	1.28814	0.570757	0.593288	0.640948
Acc00465	Zinc finger RNA-binding protein	17.2637	18.8942	17.0934	9.10619	10.9884	9.59649	9.58384	10.1934	11.6124	16.4514	16.4404	15.5566
Acc00466	ATP synthase subunit a like	21.1926	19.2511	19.9432	24.6337	27.9408	29.1157	18.0834	23.528	27.4197	21.2568	22.7845	22.0194
Acc00467	Vesicle-associated protein 1-2, N-terminally processed like	29.2616	30.591	31.336	58.219	49.3646	57.9515	27.3309	29.6232	30.6772	27.5888	29.5089	29.6019
Acc00468	Centrin-1 like	3.67549	4.55184	4.59429	3.29592	2.02675	2.88484	6.08276	5.98518	5.40966	5.96	4.99959	4.60128
Acc00469	Phosphatidate cytidylyltransferase	6.98614	6.92696	6.82328	7.76005	7.18787	6.37035	11.7932	9.91825	11.953	6.8036	6.77518	7.41859
Acc00470	Scarecrow-like protein	0.374818	0.386783	0.748954	0.187255	0.276865	0.395181	1.15087	1.39035	1.26167	0.122052	0.215604	0.537884
Acc00471	Autophagy-related protein like	38.7979	55.0274	50.0297	98.7587	79.917	80.9302	69.741	69.2542	60.5497	62.8388	67.8158	58.9402
Acc00472	Synaptonemal complex protein like	0	0	0	0	0	0	0	0	0	0	0	0
Acc00473	Elongation factor G like	6.20307	6.42158	3.9312	5.94305	6.1692	4.30108	11.3351	8.54592	9.13976	5.30293	3.99764	5.30286
Acc00474	Protein of unknown function DUF4535 protein	5.49171	7.21927	7.38241	5.46886	3.42395	4.07108	5.9861	6.03445	5.41495	7.60154	8.13715	6.81726
Acc00475	NF-X1-type zinc finger protein	9.02983	8.99632	7.38422	9.38106	11.1909	10.7317	9.01008	8.43743	10.9316	9.07914	8.36767	10.6479
Acc00476	Protein of unknown function DUF597 protein	0	0	0	0.107111	0.045443	0.04301	0	0	0.190309	0	0	0
Acc00477	IRK-interacting protein	1.84733	2.12066	1.43998	1.28587	1.94717	1.81013	2.52386	2.69392	3.27481	2.4066	2.01305	2.77196
Acc00478	Axial regulator YABBY like	2.01249	4.5332	3.53231	0.921963	1.44225	1.26292	0.33712	0.699572	0.570378	1.86451	1.86602	2.13913
Acc00479	Golgi SNAP receptor complex member 1-2 like	8.5185	8.4513	8.91882	14.561	13.071	12.8125	20.7871	21.0261	18.018	14.9573	11.972	12.5806
Acc00480	Cysteine-rich repeat secretory protein like	0	0.26845	0.375548	0	0.052593	0	0	0	0.100684	0.103369	0	0
Acc00481	Pectinesterase	0	0	0	0.020579	0	0.024527	0	0	0	0	0	0
Acc00482	Methionine aminopeptidase	22.2157	22.0016	22.5914	14.5974	13.9783	15.1529	16.0391	14.0394	16.3783	24.7224	29.3246	27.864
Acc00483	Cytidylate kinase	0	0	0	0	0.015612	0	0	0	0	0	0	0
Acc00484	Nucleoredoxin 1-2 like	0	0.015709	0	0	0	0	0	0	0.027854	0.030962	0	0
Acc00485	NADPH-dependent thioredoxin reductase	3.44907	2.88017	3.50695	4.58012	3.63398	4.62314	6.73567	6.1369	5.85149	3.66909	2.91092	3.9858
Acc00486	Zeatin O-xylosyltransferase	0.257672	0.197722	0.170129	0.124986	0.16004	0.108278	0.085351	0	0.034704	0.125373	0.289657	0.32778
Acc00487	TRNA-splicing endonuclease	5.3469	5.83983	6.28372	2.01327	2.11795	1.87747	5.11655	3.63679	4.44185	10.1544	6.06978	7.46349
Acc00488	Transcription factor bHLH83 like	0	0	0	0	0	0	0	0	0	0	0	0
Acc00489	Double-stranded RNA-binding protein	11.1173	9.30638	10.2889	1.86152	2.18312	2.30414	4.38901	4.04099	4.13369	11.8586	11.9084	11.5225
Acc00490	Pentatricopeptide repeat-containing protein	7.31779	5.36536	5.21422	4.42743	4.40773	4.60337	9.30289	8.69648	10.1559	6.2003	5.73595	6.52365
Acc00491	Receptor-like serine/threonine-protein kinase	0.105952	0.13777	0.128504	0.037649	0.08973	0.190158	0.555371	0.773676	0.648633	0.347026	0.23632	0.359216
Acc00492	Polcalcin Bet v like	0.183574	0.198917	0.650539	1.7988	1.89808	1.8321	0.348662	0.547834	0.285229	1.08591	1.13034	0.68049
Acc00493	Transcription factor like	23.1276	21.0781	24.4283	0	0	0	4.21951	5.4118	3.47043	2.73365	2.53709	3.17252
Acc00494	Protein C2-DOMAIN ABA-RELATED like	14.8489	14.5586	15.7886	1.9903	1.97475	1.87311	3.11677	2.06389	2.93042	7.65557	8.93426	6.14498
Acc00495	MADS-box transcription factor	0	0	0.042319	0	0	0	0	0	0	0	0	0
Acc00496	Methylenetetrahydrofolate--tRNA-(uracil-5-)- methyltransferase	0	0	0	0	0	0	0	0	0	0	0	0
Acc00497	Serine hydroxymethyltransferase	23.1928	18.0743	18.9317	4.55156	5.59325	4.88882	6.11247	6.71014	6.36442	21.0007	22.5938	24.1023
Acc00498	Organellar oligopeptidase	53.8043	42.848	43.5287	19.6134	22.087	19.8506	24.298	25.1432	26.3894	47.3312	46.0788	51.3742
Acc00499	Transcription factor like	8.26813	8.28337	6.55948	14.7044	15.054	14.8836	6.5531	6.1179	6.65639	6.60618	6.90674	7.70707
Acc00500	Hypothetical protein	0	0.193285	0.089984	0	0	0	0.113877	0	0	0	0	0
Acc00501	3-methyl-2-oxobutanoate hydroxymethyltransferase	0	0	0.098974	0	0.103757	0	0	0	0	0	0	0
Acc00502	Transcription factor bHLH25 like	0	0	0	0	0	0	0	0	0	0	0	0
Acc00503	Nucleoporin like	0	0	0	0	0	0	0	0	0	0	0	0
Acc00504	Xyloglucan endotransglucosylase/hydrolase protein	3.43632	1.9699	3.23686	6.69858	7.46183	8.0056	1.78942	2.11624	1.51689	3.9955	5.37841	3.48346
Acc00505	Homeobox-leucine zipper protein	2.30095	2.24931	2.26582	0.89551	1.1257	0.821169	0	0.117973	0	0.838422	0.801761	0.486639
Acc00506	Transcription factor like	0.136561	0.391801	0	0	0	0	0	0.181341	0.094696	0.096528	0.146327	0
Acc00507	Methionine--tRNA ligase	0	0	0	0	0	0	0	0	0	0	0	0
Acc00508	Inactive LRR receptor-like serine/threonine-protein kinase	0.147376	0.386204	0.759165	0.435476	0.024158	0.338759	0.0575	0.358341	0	0	0.055867	0
Acc00509	Transcription factor bHLH74 like	0.590222	0.469912	0.662327	0.050085	0.034868	0.033001	0	0.030512	0	0.300183	0.318894	0.302333
Acc00510	AP2-like ethylene-responsive transcription factor ANT	0.155544	0.156516	0.310383	0.139259	0.087763	0.049333	0	0	0	0	0.051346	0.10886
Acc00511	NADPH-dependent 1-acyldihydroxyacetone phosphate reductase	0	0	0	0	0	0	0	0	0	0	0	0
Acc00512	Growth-regulating factor like	0	0	0.046928	0	0.048845	0	0	0.023245	0	0.075308	0.025009	0
Acc00513	BZIP transcription factor	0.475387	0.171707	0.477488	0	0.042049	0	1.07967	1.1758	1.5067	0.468683	0.084897	0.268532
Acc00514	Hordoindoline-B1 like	0	0	0	0	0	0	0	0	0	0	0	0
Acc00515	Phytosulfokine-beta like	1.15239	3.50259	1.27287	0.480512	1.0004	0.098528	3.38545	2.49595	2.11435	1.68494	1.56361	1.94055
Acc00516	Endoglucanase	0.751815	1.55982	1.29821	1.37657	0.581714	1.20049	2.97363	2.24088	1.69269	2.25904	1.02637	2.15824
Acc00517	ACT domain-containing protein	2.9427	3.74241	4.24542	5.75159	5.38925	3.63121	3.86102	5.28135	5.16335	4.62733	6.32149	6.00659
Acc00518	SWI/SNF complex subunit like	7.19606	7.7569	7.55253	9.24872	8.84187	9.84694	8.89381	10.6674	10.5006	10.5383	10.9026	9.90849
Acc00519	VQ motif-containing protein	0	0	0	0	0	0	0	0	0	0	0	0
Acc00520	Usher syndrome type-1C protein-binding protein	0.249873	0.223391	0.160889	0.138919	0.263657	0.251024	0	0.082952	0	0.403117	0.967165	0.08486
Acc00521	Glycosyltransferase	0.358971	0.111024	0.308322	0.021418	0.027068	0.025802	0.312523	0.291801	0.457278	0.189726	0.292953	0.190605
Acc00522	Heptahelical transmembrane protein	0	0	0	0	0	0	0	0	0	0	0	0
Acc00524	L10-interacting MYB domain-containing protein	1.89704	1.64013	1.50128	1.93197	1.0773	1.14987	2.21281	2.07357	1.64751	3.50598	3.9922	3.83814
Acc00525	Amino-acid acetyltransferase	0.349436	0.112758	0.106367	0.10221	0.055754	0.134355	0	0.027498	0.072978	0	0	0
Acc00526	Protein SHORT-ROOT like	0.026344	0	0	0	0	0.01328	0	0.026331	0.055097	0	0	0
Acc00527	Adenylyl-sulfate kinase	9.26643	8.40878	6.46897	2.33221	2.85029	2.60737	5.37207	7.00993	4.30625	6.00401	6.92486	5.19276
Acc00528	BTB/POZ domain-containing protein	0	0	0	0	0	0	0	0	0	0	0	0
Acc00529	60S ribosomal protein like	221.949	257.346	257.279	55.5763	40.7246	41.3142	116.574	108.431	88.0352	301.825	310.229	274.731
Acc00530	Eukaryotic porin/Tom40 protein	6.43412	5.74495	6.23763	3.54059	4.14248	3.34116	8.29554	9.6673	9.05553	7.07103	6.11625	7.27519
Acc00531	Calcium-transporting ATPase	8.3666	7.66004	7.62073	1.76462	1.44449	1.94884	0.645113	0.638156	0.557854	1.04205	0.800875	1.17663
Acc00532	Formin-like protein	0.322076	0.262649	0.388075	0.268361	0.550346	0.347165	0.303276	0.345404	0.571942	0.59674	0.514906	0.375087
Acc00533	Glucan endo-1,3-beta-glucosidase	0	0	0	0	0	0	0	0.031171	0	0	0	0
Acc00534	BTB/POZ domain-containing protein	0.176472	0.017389	0.178735	0.079397	0.232459	0.099381	0.249903	0.047949	0.223728	0.454284	0.33704	0.532658
Acc00535	N-acetyltransferase	2.08776	6.57439	4.52109	5.745	5.13144	4.88793	0.686652	1.61254	0.800205	1.76497	2.09193	1.47957
Acc00536	LOB domain-containing protein	5.87344	5.62682	6.29436	3.97921	4.58178	2.9271	0.431689	0.623132	0.551653	1.42901	1.37596	2.39604
Acc00537	Transcriptional adapter like	1.47847	1.46556	1.45816	0.510858	0.587668	0.416	0.615274	1.2916	1.29573	1.55273	1.23081	1.60039
Acc00538	Peroxidase	0.532631	0	0.332438	1.97298	3.24122	2.30687	0	0.127605	0.280651	0	0	0.093891
Acc00539	BTB/POZ domain-containing protein	0	0.150265	0.14364	0.152374	0.157917	0.028504	0	0.084774	0.088695	0	0	0
Acc00540	Casein kinase II subunit alpha-1 like	17.4294	17.4779	14.6185	17.5986	16.6806	17.6309	17.8691	16.7088	17.5993	20.7039	21.4786	20.515
Acc00541	Acyl-CoA-binding domain-containing protein	16.7129	15.6504	17.1315	9.69832	9.72097	8.42773	8.22514	8.18795	8.25014	15.7387	14.3134	14.9401
Acc00542	Subtilisin-like protease	25.7275	18.6022	19.4368	0.655343	0.416957	1.09961	0.860738	0.819297	1.19002	0.550222	0.332818	0.764931
Acc00543	Membrane-associated kinase regulator protein	1.18224	1.31737	1.08502	0.323472	0.548584	0.648751	4.04271	3.09424	3.5129	3.05416	2.68213	3.26279
Acc00544	Esterase	0	0	0	0	0	0	0	0	0	0	0	0
Acc00545	L10-interacting MYB domain-containing protein	0	0	0	0	0	0	0	0	0	0	0	0
Acc00546	Suppressor of RPS4-RLD like	12.3414	10.0911	9.80049	5.68661	7.46827	6.94778	7.51499	8.21835	8.60814	11.4567	11.089	12.9331
Acc00547	U-box domain-containing protein	8.15697	7.80624	6.63047	7.92385	8.7639	8.95908	9.95191	9.20754	9.52004	7.53222	6.87225	9.19241
Acc00548	Metal transporter Nramp3 like	10.2666	9.51868	8.96508	5.33322	6.00544	6.22111	1.85622	1.96459	2.73416	6.29994	5.86805	6.73308
Acc00549	Homeobox protein like	7.64096	5.88899	6.30981	3.58427	3.19896	2.74277	5.49259	4.93752	4.53604	8.79751	7.33827	7.58475
Acc00550	Indole-3-acetic acid-amido synthetase	0.024192	0.196601	0.129669	0.020174	0	0.023958	0	0.024093	0	0	0.117531	0
Acc00551	Zinc finger protein	0	0.064619	0	0	0	0	0	0.118784	0	0.128277	0	0.063224
Acc00552	Protein NUCLEAR FUSION DEFECTIVE 6 like	3.82623	3.84267	4.39623	0.429178	0.495184	1.26275	2.66575	3.67279	2.57302	5.50663	3.9105	3.24796
Acc00553	F-box-like/WD repeat-containing protein	8.07891	6.90013	7.1384	5.89447	6.44628	5.35338	4.76387	4.81286	5.98614	7.01851	5.3837	7.38468
Acc00554	Cinnamyl alcohol dehydrogenase	0	0	0	0	0	0	0	0	0	0	0	0
Acc00555	Microtubule-associated protein RP/EB family member 1C like	0.072453	0.078509	0.142815	0.211153	0.171671	0.072012	0.416615	0.716721	0.563407	0.250078	0.058226	0.192034
Acc00556	ADP-ribosylation factor like	3.27285	2.45895	3.9367	2.07771	1.14205	1.15656	3.33596	3.51161	3.81491	1.92844	1.28715	0.997834
Acc00557	Cyclin-D3-2 like	0.201203	0	0.286948	0.086279	0	0	0	0	0.076153	0.137555	0.117326	0.017408
Acc00558	F-box protein	7.62092	7.3279	5.82092	7.37876	6.19416	6.8953	4.6115	5.7405	5.69515	6.90588	6.96648	6.95272
Acc00559	Protein RER1A like	7.84426	8.32062	8.92065	10.7693	10.1064	9.35241	12.1751	14.9938	14.6091	12.6305	12.3912	10.9625
Acc00560	UPF0481 protein	0	0	0	0	0	0	0	0	0	0	0	0
Acc00561	Beta-1,4-xylosyltransferase	13.8134	11.5757	9.34793	11.019	12.3302	13.2617	8.30489	9.42616	10.7184	13.9777	14.4324	15.8304
Acc00562	WRKY transcription factor 7	2.02564	1.77486	2.03533	0.65245	0.839668	1.96437	0.608178	1.33907	0.926304	1.14905	1.96821	1.41892
Acc00563	TRNA-dihydrouridine(16/17) synthase [NAD(P)(+)]-like	0.13433	0.282386	0.296989	0.445213	0.505481	0.365883	0.397174	0.228004	0.317593	0.368152	0.134599	0.53064
Acc00564	TRNA-dihydrouridine(16/17) synthase [NAD(P)(+)]-like	0.070351	0.138196	0.100435	0.023635	0.060165	0.042405	0.036315	0.042339	0.029532	0	0	0.015024
Acc00565	Leucine-rich repeat protein	0.063465	0.239717	0.128516	0.260446	0.067364	0.105898	0	0.063207	0.309569	0.085564	0	0.218675
Acc00566	2-oxoglutarate-dependent dioxygenase	31.9263	34.2701	31.9256	29.7006	29.3389	30.0982	41.6136	40.3567	40.5515	38.0014	38.049	35.3948
Acc00567	SUMO-conjugating enzyme like	53.5591	62.5516	61.2903	53.2428	46.1286	50.681	39.6826	38.8683	35.8115	48.5419	52.5615	49.1238
Acc00568	Fanconi anemia group E protein	0.01801	0.097574	0.072939	0	0.09558	0	0.692297	0.556029	0.375187	0.096849	0.289191	0.152749
Acc00569	Fanconi anemia group E protein	0.470186	0.631467	0.180809	0	0.068838	0.032576	0.87225	0.532177	1.01341	0.453384	0.399575	0.223459
Acc00570	Graves disease carrier protein	0.057656	0	0	0.890128	0.912474	1.13863	0.138512	0.107259	0	0	0.097058	0.024634
Acc00571	Graves disease carrier protein	0.390376	0.493254	0.691696	2.17418	2.11759	2.18593	1.49642	0.950635	0.639824	0.528867	0.251916	0.448117
Acc00572	Hydrophobic protein like	0.497101	2.18089	2.00209	4.09308	2.33028	1.84021	9.75506	12.3422	7.76469	5.50423	3.74983	6.23498
Acc00573	2-nonaprenyl-3-methyl-6-methoxy-1,4-benzoquinol hydroxylase	0	0	0	0	0	0	0	0	0	0	0	0
Acc00574	Nicotinate phosphoribosyltransferase	2.5329	2.71293	2.13228	1.25719	2.09445	1.91934	1.61984	2.10342	1.78923	2.46406	2.08471	2.12184
Acc00576	Floral homeotic protein like	64.7096	61.6292	58.2659	26.7231	27.1791	26.5986	53.1791	52.2371	57.7032	73.0953	71.9718	76.6598
Acc00577	Zinc finger CCCH domain-containing protein	12.6264	10.9222	11.3652	8.28023	6.52233	6.25006	7.46409	6.29368	7.24941	16.8843	16.8323	18.1106
Acc00578	Ribonuclease	0	0	0	0	0	0	0	0	0	0	0	0
Acc00579	CLK4-associating serine/arginine rich protein	21.6165	21.9686	17.4528	10.6708	8.50542	8.07416	7.28	7.09202	7.75724	22.0967	21.5331	24.5682
Acc00580	TRNA (guanine(9)-N1)-methyltransferase	0	0	0	0	0	0	0	0	0	0	0	0
Acc00581	CBS domain-containing protein	5.06053	4.01026	3.19255	2.08385	2.19073	1.6113	1.99764	2.04532	2.12277	4.87398	4.67809	3.83526
Acc00582	Chitinase-like protein	30.0067	20.4778	19.9842	22.8546	25.9911	26.5734	24.7921	28.7797	33.3078	21.2579	21.0427	23.6458
Acc00583	Ethylene-responsive transcription factor RAP2-10 like	0.297741	0.579092	0.301939	0.117956	0.127114	0.454233	0.34073	0.066209	0	0.848109	0.272555	0.349152
Acc00584	Kinesin-like protein	0	0	0	0	0	0	0	0	0	0	0	0
Acc00585	Ceramide glucosyltransferase	3.58107	2.59443	2.45318	5.90222	6.72622	7.39151	3.51061	4.27362	4.86986	1.41931	1.1149	1.24571
Acc00586	Senescence/dehydration-associated protein	0	0	0	0	0	0	0	0	0	0	0	0
Acc00587	Glucan endo-1,3-beta-glucosidase	0.145359	0	0.073327	0.249903	0.28259	0.024338	0.093127	0	0.12622	0.130281	0.116632	0.077054
Acc00588	3'-N-debenzoyl-2'-deoxytaxol N-benzoyltransferase	0	0.323001	0.191089	0.253721	0	0	0	0	0	0.328374	0.301477	0
Acc00589	DnaJ subfamily C like	6.04664	4.00177	1.23693	8.1876	8.4366	5.39765	7.49245	6.67716	5.27762	7.49985	3.2703	7.64344
Acc00590	DnaJ subfamily C like	3.45918	2.52571	1.11137	4.67494	4.2147	3.8691	4.25992	4.57	4.29611	3.07117	2.65412	4.03727
Acc00591	DnaJ subfamily C like	7.15541	2.82439	1.38766	6.13081	7.97508	7.5789	7.7157	8.07827	6.51722	7.48588	2.60183	8.27239
Acc00593	ABC transporter G family member 32 like	0.498215	0.402488	0.461208	0.953534	1.04945	1.11356	0.665808	1.45722	1.52873	0.794191	0.993396	0.756006
Acc00594	Ubiquitin carboxyl-terminal hydrolase	4.44607	4.30982	4.68889	1.6059	0.595296	0.91111	1.0271	1.40831	1.23316	5.71865	5.04777	6.91216
Acc00595	DELLA protein like	0.053865	0	0	0	0.057175	0	0	0	0	0	0.057718	0
Acc00596	GDP-mannose transporter like	2.36061	2.22303	2.41176	3.59814	3.91825	3.56358	3.65142	3.94358	5.03228	2.77664	3.36082	2.61103
Acc00597	Histone H2A variant like	11.0527	11.4209	13.0463	17.6311	15.9426	15.706	39.2589	36.3212	38.6703	18.5856	16.7592	15.1424
Acc00598	Potassium channel like	0	0	0	0	0	0.068996	0	0.095125	0	0	0	0
Acc00600	Cytochrome P450 734A1 like	0	0	0	0	0	0	0	0	0	0	0	0
Acc00601	DUF724 domain-containing protein	8.7532	7.58655	5.86326	4.6965	4.64398	3.60107	2.06621	2.73802	2.30134	7.62392	6.69648	6.93117
Acc00602	E3 ubiquitin-protein like	0.313538	0	0.198639	0.084733	0	0	0.306592	0.19064	0	0.117378	0.398845	0.053651
Acc00604	Chaperone protein like	4.31313	7.99962	7.11831	1.07611	1.0361	0.843958	5.60447	4.69543	4.20332	8.90084	7.55876	5.85946
Acc00605	Clathrin assembly protein	0.033438	0	0	0	0	0	0	0	0	0	0	0
Acc00606	Zinc finger, RanBP2-type protein	0	0	0	0	0	0	0	0	0	0	0	0
Acc00607	Nudix hydrolase	13.5903	11.9799	10.0167	12.3287	12.0412	12.3627	7.14869	7.58484	6.19549	8.11243	9.86744	9.15742
Acc00608	Zinc finger CCCH domain-containing protein	1.46234	1.27478	1.50874	1.22888	1.15142	1.15285	1.5426	1.03496	1.13742	2.11443	1.70434	2.32088
Acc00609	0	1.96233	2.57194	4.89382	2.11376	1.0455	1.48527	1.29598	1.62496	0.826729	1.59013	1.31431	1.33516
Acc00611	Mediator of RNA polymerase II transcription subunit like	10.981	10.8834	10.3078	13.0879	13.264	13.9696	14.2389	15.7057	15.8524	9.85564	11.1958	10.9254
Acc00612	Taste receptor type 2 member 13 like	0.376038	0.409711	0.426086	0	0.143911	0	0	0	0.03389	0.238908	0	0.088673
Acc00613	Ethanolamine kinase	0.129575	0.315736	0.236181	0	0	0	0	0.240082	0.091473	0.109175	0.183618	0.325663
Acc00614	Chaperone protein like	27.6706	26.1285	28.2983	20.6186	20.3013	24.2482	30.7717	35.5544	32.0744	31.7679	31.3168	34.0113
Acc00615	NHP2-like protein	28.9016	34.5663	40.9225	5.79115	7.39657	6.29275	17.6468	17.5246	13.817	32.7392	37.4452	32.7537
Acc00616	Guanine nucleotide-binding protein-like 3-like protein	5.55215	4.98602	6.9387	2.30635	2.06893	1.82958	4.25478	4.11416	3.53037	5.02407	4.81992	4.71657
Acc00617	Peroxidase	0.768318	0.423633	0.473102	0	0	0.235822	0.300784	0	0	0.704886	0	0.495974
Acc00618	EIN3-binding F-box protein	6.99929	8.58127	5.70639	69.5413	71.4975	72.8396	6.25211	6.0416	7.70641	5.53666	5.31959	5.5118
Acc00619	Transmembrane and TPR repeat-containing protein	9.03178	11.4138	11.5104	6.4599	6.17299	6.10967	14.4325	14.2944	13.5929	15.5837	15.0366	12.296
Acc00620	TRNA (guanine(37)-N1)-methyltransferase like	1.76017	1.184	1.26878	0.850502	0.452329	0.514365	0.647999	0.432602	0.872626	1.67134	1.92382	1.97846
Acc00621	Nudix hydrolase	25.594	20.6759	18.6804	15.1259	14.9082	13.6919	12.8477	13.5544	16.8135	28.8526	26.2058	29.1863
Acc00622	3-hydroxyisobutyryl-CoA hydrolase-like protein	14.2733	16.0394	14.7686	10.1454	11.4216	11.2402	12.5353	16.6865	18.4513	16.9283	16.3092	17.5702
Acc00623	Fe-S cluster assembly factor like	1.15289	1.08338	1.11913	0.505789	0.840123	0.902928	0.693075	0.646715	0.723172	0.907802	1.31009	1.10483
Acc00624	VIN3-like protein	2.10951	2.31488	1.58047	2.71657	2.97149	3.01237	1.21593	1.64436	1.86488	1.65312	1.27784	1.15728
Acc00625	Transcription activator of gluconeogenesis	0	0	0	0.025108	0	0	0	0	0	0	0	0
Acc00626	Serine/arginine repetitive matrix protein	0	0	0	0	0	0	0	0	0	0	0	0
Acc00627	Forkhead box protein	0.059776	0	0	0.135583	0	0	0.362053	0.133527	0.262398	0	0.16157	0.094161
Acc00628	Proline-rich receptor-like protein kinase	1.41834	2.2114	2.1715	0.950502	0.530295	0.618905	0.3095	0.466622	0.045998	0.996667	1.26012	0.905245
Acc00629	Subtilisin-like protease	7.26007	6.24781	5.49148	2.72078	3.83705	2.96915	8.78114	10.0919	11.4221	7.52842	6.28367	7.95033
Acc00630	Pentatricopeptide repeat-containing protein	0	0	0	0	0	0	0	0	0	0	0	0
Acc00631	Protein CONTINUOUS VASCULAR RING like	15.0062	15.5303	15.5524	22.1976	16.3436	15.1545	33.149	33.9229	28.1607	30.3286	23.6746	28.9012
Acc00632	Protein tesmin/TSO1-like	0.762482	0.697362	0.744339	0.768258	0.865773	0.674049	1.8291	2.26089	1.70684	1.62855	0.557525	1.19425
Acc00633	TATA-binding protein-associated factor 2N like	6.85983	8.29136	3.62155	7.45042	8.96878	8.42094	5.38801	6.63787	6.42348	7.90127	8.91429	9.47943
Acc00634	Rac-like GTP-binding protein	0	0	0	0	0	0	0	0	0	0	0	0
Acc00635	Auxin-responsive protein	0	0	0	0	0	0	0	0	0	0	0	0
Acc00636	Casein kinase 1-like protein	25.7077	24.2161	18.529	30.9309	30.102	28.5699	27.8772	26.927	30.3991	21.6802	22.2274	24.0991
Acc00637	RNA methyltransferase	2.37235	1.62552	2.20696	0.437689	0.772773	0.459892	0.501897	0.697191	0.391979	1.92435	1.6708	1.46998
Acc00638	Lactoylglutathione lyase	30.2109	23.5425	28.5963	12.1625	13.2618	14.4576	23.8931	23.9015	23.8411	36.9446	35.959	35.0348
Acc00639	Chitinase-like protein	2.52141	1.74693	1.70663	10.7696	10.0562	10.5066	4.94296	5.71271	6.79992	2.12471	2.08181	1.79726
Acc00640	Mitochondrial-processing peptidase subunit alpha like	2.28518	3.19674	2.06432	0.634043	0.27808	0.329749	0.454866	0.489902	0.863984	2.8279	2.18265	2.42137
Acc00641	0	0	0	0	0	0	0.037653	0	0	0.055978	0.173337	0	0
Acc00642	Protein phosphatase 2C 6 like	2.4687	2.41855	2.20031	1.63241	1.52513	1.23103	0.811811	1.31626	1.04824	1.91057	1.98107	1.9433
Acc00643	Equilibrative nucleotide transporter like	0	0.236061	0.032382	0	0.025928	0	0	0.039495	0	0	0	0
Acc00644	F-box protein	0	0	0	0	0	0	0	0	0	0	0	0
Acc00645	F-box protein	0.065528	0	0	0.012208	0	0	0.167928	0	0	0	0	0
Acc00646	Methyl-CpG-binding domain-containing protein	14.3273	12.3696	12.3729	17.3001	14.8365	16.1453	15.7553	15.2707	15.9319	15.9336	15.1004	14.7947
Acc00647	Blue copper protein	0	0.481961	0	0.259838	0	0	0.306495	0.079408	0.24836	0	0	0.169063
Acc00648	Histone acetyltransferase	0.589104	0.816498	0.781981	0.278664	0.067353	0.192378	0.535317	0.745602	0.844081	0.707327	0.498892	0.872632
Acc00649	Clathrin assembly protein	0.743749	0.923876	0.526988	0.320202	0.187067	0.277044	0.977276	0.882594	0.642307	1.16993	0.71741	1.16967
Acc00650	BRCA1-associated protein	4.31893	4.9606	6.19714	1.80458	1.827	1.3082	2.76695	2.17266	2.5251	4.71331	3.14265	3.6237
Acc00651	Beta-1,4-mannosyl-glycoprotein like	2.6774	2.74579	2.26256	2.05082	2.88242	2.17394	9.51266	10.867	10.9733	3.61582	2.80502	3.64242
Acc00652	Auxin-responsive protein	0	0	0	0	0	0	0	0	0	0	0	0
Acc00653	Transcription factor like	0.123931	0	0.128581	0	0	0.031637	0	0	0	0	0.154798	0.10771
Acc00654	Receptor-like protein kinase	1.55484	1.42839	1.79011	1.4239	0.750655	1.25034	52.722	51.8591	53.7209	3.4486	3.21055	3.63535
Acc00655	Ankyrin repeat domain-containing protein	7.68128	8.22017	6.31185	18.0331	18.666	17.05	12.4002	12.911	11.8486	8.05707	8.4294	6.9437
Acc00656	Zinc finger BED domain-containing protein	6.32822	5.40794	4.99758	2.96781	2.89987	3.02915	6.12384	7.12394	7.18739	4.98414	5.10645	4.90322
Acc00657	Glucosamine-1-phosphate N-acetyltransferase like	0	0	0	0	0	0	0	0	0	0	0	0
Acc00658	Clathrin assembly protein	14.2089	14.7874	13.9102	45.8229	46.6542	47.9407	31.2276	34.333	33.3646	17.168	17.8931	17.5856
Acc00659	N-alpha-acetyltransferase 35, NatC auxiliary subunit like	0	0	0	0	0.013367	0	0	0	0.023366	0	0	0
Acc00660	Proline-rich protein	59.3362	75.4624	74.1341	9.22429	8.30436	7.13611	18.7533	20.2724	18.9528	37.4123	46.8634	38.5916
Acc00661	Ribonuclease	0	0.050341	0.338703	0.065039	0.057418	0	0	0.038947	0.04273	0	0	0.266899
Acc00662	Latent-transforming growth factor beta-binding protein like	10.8977	10.9162	10.4173	1.47467	1.62115	2.27777	4.66426	4.52842	5.03984	3.05547	2.59769	2.43683
Acc00663	0	1.47767	1.04329	1.16227	0.552208	0.205367	0.280616	0.465292	0.301192	0.39179	0.857279	0.67757	0.916044
Acc00664	0	0.06542	0.068636	0	0	0.025262	0.024946	0	0	0.099676	0	0.162468	0.109587
Acc00665	Protein FAR1-RELATED SEQUENCE like	2.88533	1.43388	2.2495	0.810812	1.17097	1.04467	2.46007	2.78819	3.08465	1.80024	2.00996	1.63745
Acc00666	Yes-associated protein	5.48965	5.69015	5.97436	4.40735	3.5309	4.81712	3.65447	4.58987	4.26852	6.8104	6.99025	5.82332
Acc00667	Pyrophosphate-energized vacuolar membrane proton pump like	569.852	407.55	444.674	990.279	1273.24	1236.42	294.071	341.457	379.447	427.414	440.93	477.816
Acc00668	Putative protein	0.761937	0.622985	0.674141	7.41758	6.13653	6.88022	0.459576	0.273678	0.158361	0.782361	0.795912	1.08504
Acc00669	Heparanase-like protein	0	0	0	3.74982	3.70128	3.8023	0	0	0	0	0	0
Acc00670	Histidine-rich glycoprotein	21.9372	26.6141	28.048	5.55029	4.25846	2.64675	10.3976	11.32	9.40684	26.5612	29.7755	25.1969
Acc00671	Protein S-acyltransferase	17.3409	14.9097	15.5278	15.7392	17.3192	15.252	17.6707	19.8661	20.3029	15.4579	17.0545	19.6385
Acc00672	Protein OS-9 like	7.68549	6.4612	7.53862	14.3215	13.2187	14.3765	5.37796	6.10505	4.63712	9.85621	9.17782	11.1388
Acc00673	Nuclease	3.38408	2.97879	3.39518	1.51271	1.84311	2.46447	2.72472	2.02733	2.44934	3.70056	4.25684	4.6677
Acc00674	Adenylate kinase	4.52989	4.3289	4.97782	3.48827	2.58459	2.37114	3.97384	3.06676	3.03093	4.07967	3.16087	4.35619
Acc00675	Transmembrane 9 superfamily member 11 like	7.24015	5.65365	5.4958	7.89402	9.44065	9.17686	6.90127	6.592	7.49893	5.71359	7.8761	7.74789
Acc00676	Mucin-5AC like	41.5328	39.5479	49.8104	8.17511	5.67472	6.29933	1.46718	0.739844	0.918171	0.663448	0.759767	0.787577
Acc00677	Capsid protein	0	0	0	0	0	0	0	0	0	0	0	0
Acc00678	Cathepsin L-like	62.774	66.2537	84.5934	54.8298	41.8287	42.609	2.0524	2.4059	1.59872	9.13851	9.49926	6.44609
Acc00679	Serine/threonine-protein kinase	2.65863	3.69313	2.4515	2.58192	2.28826	1.94377	1.14834	1.79148	1.39854	3.39734	3.14535	2.51206
Acc00680	Histone H2A.Z-specific chaperone like	0	0	0	0	0	0	0	0	0	0	0	0
Acc00682	Methyltransferase type 11 protein	10.4587	10.5882	10.0739	6.93046	7.57397	7.77978	21.781	22.2896	23.6	14.5204	12.6682	12.448
Acc00683	3-oxoacyl-[acyl-carrier-protein] synthase 3 protein like	0	0	0	0	0	0	0	0	0	0	0	0
Acc00684	Transcriptional regulatory protein	0.740894	0.982452	2.16471	0.917899	1.03506	1.09338	1.17869	1.87207	2.77041	0.69252	0	0.628517
Acc00685	Protein NUCLEAR FUSION DEFECTIVE like	0.722355	0.308704	0.489454	0	0	0	0.961847	1.34894	1.65721	1.33767	1.33856	1.03705
Acc00686	Protein NUCLEAR FUSION DEFECTIVE like	10.6504	11.1671	9.90548	1.25721	1.72738	1.18116	15.7369	16.9998	20.1888	14.7898	15.8846	17.9544
Acc00687	Kinase-like protein	0	0	0	0	0	0	0	0	0	0	0	0
Acc00688	Protein NUCLEAR FUSION DEFECTIVE like	5.16688	4.11106	4.13459	3.14632	2.88366	2.6543	13.192	14.8984	16.5515	3.29123	4.37626	5.0383
Acc00689	ATPase	0.369771	0.261674	0.529653	0.109727	0.136708	0.1614	0.157021	0.208441	0.11455	0.382471	0.11213	0.408188
Acc00690	Endochitinase	0	0	0	0	0	0	0	0	0	0	0	0
Acc00691	Two-component response regulator like	0.26232	0.465842	0.208791	0.161303	0.07917	0.159615	0.744649	0.822492	0.701076	0.362782	0.288987	0.307499
Acc00692	Ensconsin like	35.1932	41.2339	43.2754	67.2708	47.8196	57.4351	37.4648	38.417	32.8302	38.1013	43.3575	39.2263
Acc00693	VAMP-like protein	0	0	0	0	0.137327	0	0	0	0	0	0.082525	0
Acc00694	Protein BRASSINOSTEROID INSENSITIVE 1 like	0.15113	0.070183	0	0.054014	0	0.021689	0.027664	0.021502	0.022497	0.558529	0.301766	0.892445
Acc00695	LRR receptor-like serine/threonine-protein kinase IRK precursor	0.007261	0.047477	0.08379	0.039752	0.022004	0.012059	0.107392	0.004631	0.028327	0.317681	0.159095	0.377883
Acc00696	Tartrate-resistant acid phosphatase type 5 like	0.208082	0.145866	0.090865	0.112261	0	0.032988	0	0	0	0.144782	0.160353	0.237863
Acc00697	FIP1[V]-like	7.18911	6.78251	6.38959	8.84289	9.11671	8.75646	7.32874	7.1014	7.59266	8.947	7.91488	9.88942
Acc00698	Pentatricopeptide repeat-containing protein	0.241151	0.385771	0.250815	0.184561	0.101733	0.087214	0.308998	0.123935	0.129739	0.318816	0.154745	0.081595
Acc00699	NADP-dependent glyceraldehyde-3-phosphate dehydrogenase	0.117188	0.253966	0.08899	0.097728	0	0.132444	8.93245	10.6541	10.2636	0.187159	0.282531	0.430661
Acc00700	Transcription factor bHLH66 like	2.43965	2.36762	2.45416	2.51993	3.06846	2.16265	3.62752	3.06188	2.64758	1.25344	1.7971	1.43002
Acc00701	Eukaryotic translation initiation factor	124.166	131.368	131.959	41.4202	29.1775	31.6203	123.886	123.879	110.382	153.597	153.046	145.599
Acc00702	Leucine aminopeptidase	46.2107	42.8462	43.2946	9.59158	9.21305	9.40928	22.0653	22.9588	23.3555	41.2005	42.0637	44.4021
Acc00703	Endonuclease/exonuclease/phosphatase protein	7.71292	6.95972	6.55464	2.50576	2.22731	1.85654	3.58145	3.5088	3.16148	6.26702	5.89287	5.7588
Acc00704	Transmembrane 9 superfamily member 10 like	12.9872	11.0943	11.897	22.32	26.6423	25.9811	14.7881	18.2805	19.7466	13.8103	16.5316	16.0044
Acc00705	Cyclic nucleotide-gated ion channel like	0	0.02363	0	0	0	0	0	0	0	0	0	0
Acc00706	Signal recognition particle receptor subunit alpha like	34.3169	35.4837	32.4537	22.3134	22.7731	22.0398	7.7317	7.38378	9.45855	32.8467	29.9537	34.4205
Acc00707	Serine carboxypeptidase 24 chain B like	0	0.147276	0	0	0	0	0	0	0.060625	0	0	0
Acc00708	Nucleoid-associated protein	8.62255	8.05859	6.54391	5.14474	4.69871	3.91641	8.47231	6.54957	7.85772	5.53352	6.02617	7.59948
Acc00709	Protein like	14.8306	17.3933	15.6437	7.9182	7.83744	7.43008	15.374	14.9637	16.1769	6.84704	7.75333	7.58165
Acc00710	Zinc finger protein like	3.64076	4.59115	3.10992	0.746727	0.730131	0.789124	0.509831	0.469314	0.913318	1.93786	1.35596	1.41193
Acc00711	UPF0057 membrane protein	10.1557	15.7467	15.0054	18.3033	16.6135	19.1327	23.0654	21.7641	21.9673	18.2152	21.3775	15.2571
Acc00712	TBC domain-containing protein	0.182246	0.543065	0	0.41795	0.338525	0.457713	0	0.090752	0	0	0.09764	0
Acc00713	Reverse transcriptase zinc-binding domain protein	0.729423	0.543404	0.489581	0.704572	0.50835	0.696384	0.758013	1.91776	1.60764	1.24948	0.357	0.438085
Acc00715	Eukaryotic translation initiation factor 4G-1 like	33.2486	29.8746	26.742	30.906	33.4833	32.16	38.7838	38.7365	42.7623	29.5313	29.9968	33.5377
Acc00716	Heat shock protein	0	0	0	0	0	0	0	0	0	0	0	0
Acc00717	Collagen alpha-1(VII) chain like	0	0	0	0	0	0	0	0	0	0	0	0
Acc00718	Ubiquitin-like protein	6.61425	7.33267	5.55275	6.58827	4.25317	4.88973	7.78	6.46087	4.07028	7.87549	8.0343	7.15792
Acc00719	Calcineurin subunit B like	13.773	13.8981	15.4081	31.3666	20.7287	23.32	11.4208	8.30031	7.74859	15.0233	16.4244	15.0439
Acc00720	Protein FAR1-RELATED SEQUENCE like	0	0	0	0	0	0	0	0.087347	0	0	0	0
Acc00721	Myosin-binding protein	0.34983	0.1399	0.063427	0.60287	0.305113	0.534973	0	0	0	0.25488	0.040084	0.039755
Acc00722	Leucine-rich repeat receptor-like serine/threonine-protein kinase	0	0	0	0	0	0	0	0	0	0	0	0
Acc00723	CDK-activating kinase assembly factor like	5.25188	6.64189	7.53256	3.09075	2.08199	1.84995	2.50122	1.76468	1.07878	5.81099	4.97668	4.67473
Acc00724	E3 ubiquitin-protein like	0	0	0	0	0	0	0.257995	0.114036	0.089961	0.090222	0	0
Acc00725	50S ribosomal protein	8.23034	12.748	12.8072	5.44073	4.9311	4.6803	6.61527	4.43864	5.18546	6.48939	8.68011	6.71311
Acc00726	Nuclear pore complex protein	5.82517	5.1694	6.44647	2.67111	2.82428	1.42117	2.58351	3.06042	3.21198	4.99055	5.58981	6.27604
Acc00727	Tetratricopeptide repeat protein like	8.57735	10.3595	10.3264	4.87273	4.58735	4.51738	8.43593	8.25722	7.12999	11.7279	12.1554	11.6274
Acc00728	Lactation elevated protein	6.23804	4.55035	5.73006	23.3702	25.2455	24.1969	6.93189	6.07648	7.52357	6.9045	5.07486	7.48352
Acc00729	Sestrin-3 like	0.324684	0.136736	0.131497	0.89161	0.415269	0.261175	0.373249	0.387808	0.067664	0.518608	0	0.307851
Acc00730	Transmembrane protein	4.59453	4.78028	6.08752	6.29596	4.1353	4.95163	7.95062	7.38331	6.83971	7.18701	6.95872	6.97151
Acc00731	Autophagy-related protein like	0.310095	0.326686	0.065664	0	0.067861	0.120144	0	0	0	0.103223	0.037197	0.170429
Acc00732	LRR receptor-like serine/threonine-protein kinase	0.067518	0.024387	0.227954	0	0	0.02261	0	0	0	0.048412	0	0.214746
Acc00733	Gamma-glutamyl peptidase	0	0	0	0	0	0	0	0	0	0	0	0
Acc00734	Protein FLX-like	2.06444	3.79088	3.32766	3.28245	3.41675	2.90739	2.79349	2.00011	1.94405	2.59156	3.30726	2.78326
Acc00735	Mitogen-activated protein kinase kinase	0	0	0	0	0	0	0	0	0	0	0	0
Acc00737	Protein ECERIFERUM like	0.069697	0	0.035284	0.058123	0.143171	0.017504	0.044495	0.01113	0.136106	0	0.01867	0.073892
Acc00738	RING-H2 finger protein	0.398944	0.122703	0.286024	0.939565	1.47719	1.23865	0.467579	0.390823	0.47229	0.257401	0.227614	0.345155
Acc00739	0	0	0	0	0	0	0	0	0	0	0	0.047198	0
Acc00740	Protein SUPPRESSOR OF like	7.77187	6.13397	6.35047	12.3035	15.1582	14.1145	9.63404	10.637	11.2608	6.54909	4.60345	5.3997
Acc00742	Protein GLUTAMINE DUMPER like	0.036621	0	0	0	0	0	0.093849	0.215213	0.152637	0	0	0.155302
Acc00743	1-deoxy-D-xylulose-5-phosphate synthase	3.00881	1.61894	2.19167	192.455	221.643	221.794	0.15845	0.447278	0.257172	0.483515	0.076197	0.339067
Acc00744	ADP-ribosylation factor	3.65017	4.03589	4.41236	5.51383	4.54008	3.66569	1.42571	0.858394	1.35892	3.97309	3.91875	3.14644
Acc00745	Lipase	10.6374	9.55181	7.07037	9.28469	9.99403	8.9153	9.06696	9.11967	11.4304	11.9904	11.1259	13.0224
Acc00746	Pathogenesis-related protein like	0	0.225321	0.14036	0.173205	0.073572	0.06667	0.088815	0.276127	0.201307	0.074548	0	0.293942
Acc00747	Protein DETOXIFICATION like	0	0.103219	0	0	0	0	0	0.182591	0.074443	0.128064	0	0.151486
Acc00748	Stress response protein	3.49947	3.9939	2.65736	5.24499	5.06562	3.70244	1.61812	1.09782	1.71851	2.57922	2.97462	3.59472
Acc00749	TRNA dimethylallyltransferase	0	0	0	0	0	0	0	0	0	0	0	0
Acc00750	TMV resistance protein like	0.51444	0.43382	0.339758	0.079406	0.072338	0.041079	0.087325	0.074661	0.200872	0.17524	0.316649	0.157112
Acc00751	Transcription factor like	0	0	0	0	0	0	0	0	0	0	0	0
Acc00752	Nuclear factor erythroid 2-related factor 1 like	5.45509	3.62641	2.97267	1.6803	2.24893	2.17833	2.28133	1.70754	2.4596	4.65403	3.31829	4.31987
Acc00753	NAC transcription factor	0	0	0	0	0	0	0	0	0	0	0	0
Acc00754	Two-component response regulator like	2.22772	2.0265	0.837953	0.309765	0.232183	0.295564	1.16055	1.3626	1.27435	2.22689	1.97945	3.17153
Acc00755	Zinc finger protein	15.1823	17.7142	17.4187	2.75304	2.39167	1.82039	45.8838	46.1769	46.4869	37.692	39.2233	35.7972
Acc00756	Eukaryotic porin/Tom40 protein	10.5005	12.1775	11.9438	8.93248	8.30291	7.3442	11.2699	13.8032	11.4624	12.0599	11.5673	11.5201
Acc00757	Eukaryotic porin/Tom40 protein	0.372085	0.790029	0.153443	0.044328	0.112842	0.1068	0.13622	0.47645	0.459018	0.428367	0.354665	0.489004
Acc00758	DNA repair protein	1.74103	1.71968	1.15591	0.226454	0.52005	0.205542	0.779972	1.03933	0.657489	1.12422	1.35028	1.18374
Acc00759	Homoserine dehydrogenase	5.04347	3.11832	3.77606	0.808261	1.07072	0.655273	0.773698	0.748318	0.62612	3.29194	2.53759	3.09059
Acc00760	NADPH--cytochrome P450 reductase	46.9464	33.2663	36.7716	128.004	157.119	148.089	58.725	64.7899	70.3084	37.2301	36.366	39.207
Acc00761	Afadin- and alpha-actinin-binding protein	0.707097	0.385354	0.487421	1.45199	2.30674	1.27608	0.734964	1.03866	1.03692	1.23891	1.19214	0.850826
Acc00762	Replication protein like	5.70877	6.9511	6.7723	3.44327	3.17665	3.70522	2.64006	4.2175	4.99396	8.3207	8.0966	6.87816
Acc00763	VIN3-like protein	21.1911	19.9003	15.6553	23.6562	24.0223	24.427	36.0534	39.372	39.0816	14.8507	13.3285	16.0297
Acc00764	Ribulose bisphosphate carboxylase small chain 1A like	213.786	232.508	230.739	319.517	311.635	331.828	221.2	196.699	191.268	269.764	273.428	272.058
Acc00765	Aquaporin SIP1-1 like	103.438	117.898	114.382	120.1	111.173	112.928	89.5834	85.8718	91.2053	174.833	177.94	167.753
Acc00766	Apyrase	0.168366	0	0	0	0.065069	0.030793	0	0	0.063878	0	0	0
Acc00767	NAC domain-containing protein	0.64024	0.258387	0.805649	2.48538	2.92428	3.03607	0.738828	1.20503	0.907407	0.145995	0.073114	0.141861
Acc00769	Thioredoxin-like	31.5609	29.3119	26.394	7.1654	7.20156	7.95486	40.7773	41.9996	42.6127	23.6795	22.7206	25.4651
Acc00770	Expansin-A15 like	0	0	0	0	0	0	0	0	0	0	0	0
Acc00771	Maturase	8.98193	10.256	11.3114	5.71197	3.94515	5.7063	10.9111	10.2643	9.14164	15.8819	14.5208	12.116
Acc00772	Pesticidal crystal protein like	1.90426	1.48479	0.951431	1.60979	2.05806	1.15241	5.21532	6.19483	7.00567	0.393936	0.221636	0.345905
Acc00773	TATA-box-binding protein	2.58957	2.53979	3.79224	3.56798	3.11981	4.55377	3.55164	4.25653	3.93361	3.14079	2.73175	4.77564
Acc00774	Glutamate dehydrogenase	11.5817	10.554	11.6094	18.7557	18.307	17.0212	7.59549	9.27643	7.78782	10.3199	8.51887	11.2087
Acc00775	1-deoxy-D-xylulose-5-phosphate synthase	0.973662	1.01626	1.37039	0.048026	0.088982	0.042468	0.327739	0.654707	0.607179	0.323616	0.030854	0.37839
Acc00776	NAD kinase	1.19801	0.284059	0.885885	2.88578	1.57165	1.33233	1.73212	1.38953	0.968501	0.55195	1.20111	1.17236
Acc00777	Chaperone protein like	8.6445	9.06302	7.95964	2.97489	3.07961	2.11633	5.50128	5.66937	5.39348	11.4092	10.1098	10.4636
Acc00778	Long chain base biosynthesis protein	23.9232	21.7496	22.0025	25.5506	28.7006	25.7677	18.0898	20.1767	20.6228	21.3492	24.2771	24.4205
Acc00779	Vacuolar fusion protein	0.355168	0.316731	0.466891	3.71642	1.63139	2.90005	1.38562	1.23523	0.482802	1.16474	1.26434	0.806574
Acc00780	Long chain base biosynthesis protein like	0.369318	0.54416	0.613109	0.714408	0.493501	0.127609	0.572121	0.576224	0.868122	0.340874	0	0.425407
Acc00781	Vacuolar fusion protein	0.277043	0.289046	0.647277	2.19664	1.05274	1.0251	1.23825	0.36134	0.877654	0.426195	0.791617	0.256435
Acc00782	Arabinogalactan peptide 12 like	0	0	0.055944	0.045751	0	0.055508	0	0.109667	0	0	0	0
Acc00783	Helicase	0	0	0	0	0	0.188402	0	0	0	0.074666	0	0.089097
Acc00784	Eukaryotic translation initiation factor NCBP like	10.5704	8.90412	9.46298	10.4196	7.51095	9.21274	14.6892	12.2046	12.9881	12.6619	11.876	12.8216
Acc00785	Superoxide dismutase	29.7988	34.9377	29.164	17.92	17.2819	15.6201	25.6679	23.8267	21.5833	31.2136	29.2115	28.3013
Acc00786	Tubulin alpha-3 chain	47.3057	49.6568	42.3046	48.6101	51.4033	48.7976	591.768	637.941	635.575	104.51	104.276	103.145
Acc00787	40S ribosomal protein like	101.202	121.269	122.331	83.8936	66.9873	65.7366	95.4571	94.5767	87.8322	127.764	129.616	118.592
Acc00788	40S ribosomal protein	55.9649	62.9617	86.289	43.1238	24.4784	27.5348	52.7248	56.1407	42.8048	95.5655	98.4061	87.8102
Acc00789	TNF receptor-associated factor like	0.096746	0	0.223898	0.080517	0	0.027769	0	0.18213	0.086204	0.143292	0	0.14632
Acc00790	RRNA biogenesis protein	11.3493	7.91474	6.14297	1.91006	1.92336	1.40976	3.13118	3.61322	3.63287	8.82482	7.2125	9.5381
Acc00791	E1 envelope glycoprotein	0	0	0	0	0	0	0	0	0	0	0	0
Acc00792	F-box/kelch-repeat protein	2.69481	3.00755	3.44784	0.335837	0.178401	0.117919	9.67341	8.46307	10.4027	4.04709	3.68076	3.95941
Acc00793	Transient receptor potential cation channel subfamily M member like	1.58355	2.2655	2.64769	1.50566	1.40342	0.972465	2.44105	2.34394	1.92995	2.60773	1.11018	2.31543
Acc00794	Fatty acyl-CoA reductase	0.019175	0.020483	0.038829	0.044306	0.061058	0.038526	0.049139	0.047471	0.12909	0.123591	0.020546	0.060986
Acc00795	Lipid phosphate phosphatase	0.693006	0.84996	0.269206	1.53661	1.83053	1.53938	0.557789	0.502024	0.537041	1.34793	1.41765	1.49047
Acc00796	DEAD-box ATP-dependent RNA helicase	4.62392	3.74964	3.85024	3.03732	3.10062	3.3845	4.09437	3.15172	3.56822	5.45406	4.27499	4.53177
Acc00797	Heavy metal-associated isoprenylated plant protein	12.9772	12.1227	9.98744	25.0853	27.313	28.0497	16.9702	19.8393	19.9968	13.4566	11.9983	13.6045
Acc00798	Calcium load-activated calcium channel like	8.30588	8.16169	8.06141	10.8191	12.5106	13.3417	8.67486	7.08788	10.1306	5.96518	7.76207	7.51718
Acc00799	Zinc finger protein	0	0	0	0	0	0.055746	0	0	0	0	0	0
Acc00800	Calcium load-activated calcium channel like	2.32404	1.08518	3.25473	0.723097	0.57304	0.837169	0.593364	0.929536	1.1141	2.75506	1.93912	2.19083
Acc00801	Carbon catabolite repressor protein	17.2672	14.5162	12.8849	12.7572	12.4537	12.3506	23.9118	26.0387	25.4684	20.1253	18.5892	18.7862
Acc00802	Protein kinase	0.076911	0	0	0.0254	0	0.061636	0	0.06154	0	0.032994	0	0
Acc00803	DNA-3-methyladenine glycosylase	1.57272	1.31851	1.83431	0.742386	0.637497	0.9803	0.396773	0.534628	0.455436	0.859218	1.44921	1.2521
Acc00804	Thioredoxin-like	0.245013	0.527844	0.284556	0	0	0	0	0.244017	0	0	0	0.086587
Acc00805	Protein trichome birefringence like	6.53849	5.90706	5.64188	5.7448	5.72272	6.05886	0.847476	1.38199	0.966356	2.8213	2.29749	3.3276
Acc00806	Homeobox-leucine zipper protein	0.087321	0.198375	0.139021	0.189622	0.121451	0.053969	0	0	0.047691	0	0	0
Acc00807	UDP-glycosyltransferase	14.7379	14.4647	13.957	4.00638	5.03725	3.69765	5.00443	9.01278	7.13119	13.0277	13.8086	12.2851
Acc00808	Proline-rich protein	0	0	0	0	0	0	0	0	0	0.109241	0	0.042869
Acc00809	Photosystem I P700 chlorophyll a apoprotein	0.353538	0.419404	0.167047	0.205056	0	0.165745	0.090601	0.093894	0.122795	0.126747	0.025255	0.049976
Acc00810	Concanavalin A-like lectin/glucanases superfamily protein	0.129417	0.074695	0	0.019674	0	0	0	0	0	0.012686	0.126392	0.012506
Acc00811	Nudix hydrolase	0	0.152935	0	0	0	0	0	0	0	0	0	0.042178
Acc00812	Protein trichome birefringence-like	0	0	0	0	0	0	0	0	0	0	0	0
Acc00813	NAC transcription factor 47 like	0	0	0	0	0	0	0	0	0	0	0	0
Acc00814	Phosphate transporter like	0	0	0	0	0	0	0	0	0	0	0	0
Acc00815	Actin	1.10915	0.620741	0.763328	3.7588	4.14708	5.32721	2.15263	2.16881	2.09919	0.243253	0.158585	0.127885
Acc00816	Protein like	2.29679	3.11457	1.99277	0.692542	0.93728	0.515993	2.80215	3.43097	2.86458	2.30016	1.78005	2.02581
Acc00817	Plastid-lipid-associated protein	1.45445	1.0066	0.930199	0.039852	0	0	0	0.064591	0.185442	0.640624	0.600294	0.373796
Acc00818	Delta(12)-fatty-acid desaturase	14.8582	13.5042	12.4063	59.9369	79.055	80.1468	15.39	19.2493	20.4203	44.2074	44.7479	45.5483
Acc00819	Enoyl-[acyl-carrier-protein] reductase	5.2364	5.06798	6.53696	12.6022	14.3492	12.6135	6.71023	6.05185	6.15008	7.69491	8.03952	10.1876
Acc00820	Protein of unknown function DUF761, plant protein	0	0	0	0	0	0	0	0	0	0	0	0
Acc00821	Transcription termination factor like	1.68695	1.74664	1.69979	0.64942	0.398982	0.347083	0.527028	1.06576	1.13944	1.85936	1.92956	1.60632
Acc00822	Squamosa promoter-binding-like protein	0	0.32714	0.033991	0	0.124467	0	0.215084	0.100305	0.139926	0.144429	0	0.071184
Acc00823	ATP-dependent RNA helicase	0	0	0	0	0	0	0	0	0	0	0	0
Acc00824	CDK5RAP3-like protein	13.4193	16.5369	11.5028	18.0678	18.566	17.226	11.2276	11.1074	11.7433	15.6908	15.543	17.1065
Acc00825	Protein phosphatase 1 regulatory subunit like	2.28654	4.08923	2.5803	0.188559	0	0.443278	1.15971	0.987801	1.03551	1.8851	0.340085	1.96491
Acc00826	TBCC domain-containing protein	5.52319	6.68265	4.17553	11.1768	14.1065	11.2533	8.3248	9.76191	9.89946	5.41461	5.34859	5.68954
Acc00827	FT-interacting protein	0.485555	0.471397	0.169779	0.684673	0.591873	0.444153	0.17201	0.333943	0.268971	0.359863	0.938035	0.485067
Acc00828	FT-interacting protein	0.137116	0.27684	0.203713	0.342335	0.397308	0.513848	0.268027	0.054455	0.142942	0.059016	0.203564	0.038783
Acc00829	Negative regulator of reactive oxygen species like	0	0	0	0.076518	0.042327	0	0	0	0	0	0	0
Acc00830	3,9-dihydroxypterocarpan 6A-monooxygenase	1.29149	1.02468	1.70017	0.15189	0.191648	0.16896	4.75652	5.41939	5.64654	2.69266	2.83469	3.25784
Acc00831	Protein POLYCHOME like	0.223943	0.042229	0.328827	0	0	0	0	0	0.040609	0	0	0.022271
Acc00832	Receptor protein kinase-like protein	0.274793	0.329295	0.455024	0	0	0	0.028889	0	0.117299	0.214717	0.205349	0.082984
Acc00833	Transcription factor bHLH48 like	13.623	14.373	14.7894	5.1599	4.49805	4.32648	11.9691	14.483	13.4823	21.609	20.6171	20.3688
Acc00834	ATP-sensitive inward rectifier potassium channel like	58.9848	80.3146	73.2919	47.0245	37.6231	38.7024	67.1627	67.0366	64.0539	103.799	104.069	101.798
Acc00835	Chaperone protein like	0.021981	0	0	0	0	0	0	0	0	0	0	0
Acc00836	Coronin-2A like	0.056492	0	0.228793	0	0	0	0	0	0	0	0	0
Acc00837	Putative protein	11.9975	13.4575	14.3707	19.2524	17.9444	16.3944	27.3859	28.0077	26.4032	17.9303	16.6986	16.0058
Acc00838	HMG-Y-related protein like	0	0	0	0	0	0	0	0	0	0	0	0
Acc00839	Glucuronoxylan glucuronosyltransferase F8H	23.9921	20.2572	18.0684	11.7091	13.343	12.4546	23.158	24.5748	24.7499	19.3306	19.0918	23.0281
Acc00840	DNA-binding protein like	1.98351	1.52022	2.11115	1.43222	1.71236	2.05522	3.90539	4.81264	4.2853	3.41363	3.25327	4.74364
Acc00841	Zinc finger, PHD-type, conserved site protein	26.9603	22.2992	22.823	19.6828	20.4578	19.4295	17.903	18.0546	20.0379	32.9632	32.5277	36.1655
Acc00842	Calcium-dependent protein kinase	13.4631	12.0702	10.2852	4.37609	4.36468	4.3272	3.63316	3.76912	3.48015	5.17094	5.30601	6.36076
Acc00843	F-box only protein	11.8445	10.2151	12.3538	3.31394	2.23078	2.57308	6.92331	6.09053	5.99076	16.1369	16.6445	16.5911
Acc00844	Ribonuclease H protein	0.223554	0.305683	0.080454	0.233038	0.423327	0.095868	0	0.053389	0.141826	0.062154	0.45953	0.033052
Acc00845	HEAT repeat-containing protein	0	0	0	0	0	0	0	0	0	0	0	0
Acc00846	Galactinol--sucrose galactosyltransferase	154.205	130.05	130.806	61.0521	75.0586	69.3227	174.288	161.856	188.681	365.34	387.731	398.722
Acc00847	Cylicin-2 like	0	0	0	0	0	0	0	0	0	0	0	0
Acc00848	Extracellular matrix protein	3.25367	2.54034	5.36447	2.47564	1.806	1.82937	3.05697	2.61463	2.40512	4.32439	5.19779	5.40555
Acc00849	40S ribosomal protein like	105.314	114	123.384	36.6776	29.6007	31.0015	65.951	62.1427	60.037	137.405	142.199	132.486
Acc00850	Zinc finger AN1 and C2H2 domain-containing stress-associated protein	14.4362	11.83	14.5112	13.3077	11.7933	12.2017	3.89504	3.48678	4.53389	3.55257	3.73725	2.91767
Acc00851	PGAP2-interacting protein	20.2613	27.3889	23.9862	72.4719	58.8611	61.962	37.606	28.342	23.1645	34.5014	35.7728	29.8508
Acc00852	Leucine-rich repeat receptor-like tyrosine-protein kinase	0.151303	0.262666	0.160464	0.024123	0	0.01453	0	0.057415	0.045213	0.163337	0.046494	0.061336
Acc00853	Lon protease	0.305174	0.090302	0.363844	0	0	0	0.088986	0.248994	0.26051	0.179262	0.148828	0.176601
Acc00854	Magnesium-chelatase subunit ChlH like	0.428245	0.378914	0.266997	0.018375	0.045033	0.066405	2.04893	2.90627	2.56335	0.189288	0.200052	0.18663
Acc00855	Exosome complex component like	1.07225	1.92819	1.67306	1.1003	0.802069	0.909196	1.44105	1.00459	1.03405	1.58774	0.853288	1.96963
Acc00856	Villin-3 like	26.6667	19.5817	18.4632	20.2563	21.5956	21.5522	19.0339	18.2794	21.6533	23.6107	20.0518	26.1092
Acc00857	Pentatricopeptide repeat-containing protein	0	0	0	0	0	0	0	0	0	0	0	0
Acc00858	Patatin-like protein	0	0	0	0	0	0	0	0	0	0	0	0
Acc00859	Organic cation/carnitine transporter like	7.72619	6.1665	6.6897	6.97179	6.93376	6.28908	5.68034	4.39623	4.48131	7.41187	7.2782	8.13011
Acc00860	3-ketoacyl-CoA synthase	0.13951	0	0	0	0.059232	0.056061	0.08938	0.055577	0.092767	0	0.029897	0
Acc00861	30S ribosomal protein	11.7092	15.8252	16.7001	4.77557	3.66354	3.6117	13.1036	14.3737	11.1995	18.1749	15.1339	16.9781
Acc00862	YTH domain-containing family protein like	5.59585	5.21326	4.78091	5.72344	5.58638	5.11843	4.48826	5.82847	5.65089	4.61317	4.1528	5.14155
Acc00863	Serine/threonine-protein kinase	26.6512	26.1997	26.8393	31.698	33.3917	34.3444	43.4478	43.1996	45.0002	34.3238	32.4077	35.0353
Acc00864	Beta-amyrin 28-oxidase	0	0.198971	0	0	0	0	0	0.103906	0.054695	0.282275	0.112489	0.138829
Acc00865	Prefoldin subunit like	2.30688	6.33518	6.03265	2.39177	1.03583	1.85807	1.85501	2.05464	1.33005	2.39724	2.66504	2.86933
Acc00866	Microtubule-associated protein SPIRAL2-like	0	0	0	0	0	0	0	0	0	0	0	0
Acc00867	Heavy metal-associated isoprenylated plant protein	0	0	0	4.4768	3.65853	4.05244	0	0.085398	0	0	0	0.093562
Acc00868	Cycloartenol Synthase	24.781	20.702	18.1854	79.0604	93.8362	91.9432	10.0452	12.1884	12.0818	13.9607	13.3774	14.9194
Acc00869	Serine/threonine-protein kinase	0.196592	0.183797	0.060738	0.089697	0.018387	0.144168	0.205904	0.207024	0.177944	0.594214	0.974467	0.539685
Acc00870	Leucine--tRNA ligase	0	0	0.015047	0	0.056876	0	0.10477	0.081355	0.031874	0.025251	0.068919	0.059175
Acc00871	Cytochrome P450 CYP73A100 like	1.37434	0.700497	0.504323	6.89183	9.26732	8.83888	0	0.134331	0.070272	0.241057	0.245694	0.196952
Acc00872	DExH-box ATP-dependent RNA helicase	8.69926	7.50382	7.48471	3.30526	3.35188	3.37568	5.06393	5.71771	4.61398	8.55754	8.5479	8.17117
Acc00873	Proteasome subunit beta type-6 like	18.5294	19.1885	18.0059	14.5812	13.7482	14.6743	41.6323	42.3756	42.3769	28.8584	25.3818	24.0905
Acc00874	Auxin response factor like	4.88225	4.32079	4.22921	0.653428	0.690027	0.524908	4.45582	4.09728	5.56117	3.75569	3.39536	3.38069
Acc00875	Arginine decarboxylase	0.884511	0.650521	1.28526	2.35348	1.81012	2.0624	0.916914	0.639595	0.446289	1.56725	2.05745	1.36537
Acc00876	Methyl-CpG-binding domain-containing protein	16.506	15.5902	13.8368	14.8056	14.808	15.2763	20.5201	19.9938	21.487	16.5384	15.4687	15.3329
Acc00879	Spermidine hydroxycinnamoyl transferase	0.664818	0.285313	0.442979	0.1804	0.063418	0.088079	0.19665	0.246017	0.290989	0.21147	0.248765	0.391142
Acc00880	Ankyrin repeat-containing protein	0	0	0.032312	0	0	0	0	0	0	0	0	0
Acc00881	Cation transporter like	0	0	0	0	0	0	0	0	0	0	0	0
Acc00882	SART-1 family protein	23.1563	19.371	17.066	19.3836	21.9161	20.0646	42.6446	41.2288	43.1303	20.0307	20.3034	21.5833
Acc00883	Bet1-like SNARE 1-1	18.3457	17.1696	12.7602	11.131	11.5386	10.6999	10.4251	11.5977	8.11488	14.5879	15.7266	13.1044
Acc00884	Isoamylase like	6.75468	5.13147	4.46563	1.7254	2.27583	2.48242	2.46726	2.02844	2.1707	7.15581	6.11804	7.05489
Acc00885	Isoamylase like	0.580954	0.27743	0.389076	0.272209	0.247151	0.375333	0.418462	0.681182	0.364627	1.15116	0.720988	0.815376
Acc00886	Ethanolamine-phosphate cytidylyltransferase	4.00846	3.01679	3.56423	6.53262	6.64501	6.37239	6.54185	5.23532	5.17279	5.54764	5.64147	4.9638
Acc00887	F-box protein	1.02106	1.26239	1.42073	1.52398	0.78037	0.673237	1.49395	1.47256	1.59757	1.18621	0.966112	0.62527
Acc00888	Xyloglucan endotransglucosylase/hydrolase protein	1.40777	0.653152	0.998156	0.503269	0.613493	1.11023	10.763	10.1683	12.4694	0.162266	0.749067	0.586112
Acc00889	F-box protein	0.89417	1.00857	0.738132	0.690896	0.867956	0.648543	0.862315	1.00565	1.18725	1.33709	0.88675	0.963238
Acc00890	Plant intracellular Ras-group-related LRR protein	0	0	0	0	0	0	0	0	0.105811	0	0	0
Acc00891	Oligosaccharyltransferase complex subunit like	30.9987	34.4511	32.85	27.3531	29.5751	27.4361	33.704	33.1507	43.2948	39.3888	42.3467	43.9755
Acc00892	GDP-fucose protein O-fucosyltransferase protein	0.651895	0.531403	1.286	0.917889	0.331736	0.286559	0.645829	0.661991	1.20816	1.10452	1.02532	0.81198
Acc00893	Choline monooxygenase	1.58292	1.20099	1.00415	0.381211	0.211846	0.295932	1.25258	0.891117	0.422018	0.999696	0.786677	1.25521
Acc00894	Calcium-transporting ATPase	18.0947	13.6982	13.5018	7.46188	9.12824	8.29583	6.43381	7.21078	9.05744	17.5448	14.7473	18.201
Acc00895	Calcium-transporting ATPase	0.101338	0	0	0	0	0	0	0	0	0	0	0
Acc00896	UPF0307 protein like	0.185912	0.076743	0.035854	0.021834	0.018794	0.05311	0.022687	0.035205	0	0.16997	0.094188	0.075086
Acc00897	Inactive purple acid phosphatase	4.29734	4.36963	3.98339	3.27695	3.83748	4.03587	2.58035	2.89234	2.67147	4.31109	5.66127	5.87294
Acc00898	Transcription factor bHLH35 like	6.76836	8.12073	8.56011	1.49179	1.1611	1.3919	3.72187	3.83105	2.77556	3.41807	3.39161	2.11898
Acc00899	60S acidic ribosomal protein like	27.6684	36.6714	41.2916	36.0247	21.5416	27.1027	25.9264	22.6472	18.162	29.2195	28.5139	26.7754
Acc00900	RNA-binding KH domain-containing protein	5.72015	5.52766	6.83054	2.0799	1.98174	2.19216	14.2869	16.7864	18.573	10.3726	10.4987	9.37834
Acc00901	Protein CLEC16A like	6.05139	5.44539	4.82437	9.57898	9.64216	10.5458	9.17377	11.1733	11.1779	6.63418	5.9757	6.49751
Acc00902	Protein CHLOROPLAST IMPORT APPARATUS 2 like	0.975975	1.055	0.872585	0.074831	0.144135	0.115114	9.42322	9.98317	11.2994	0.333241	0.442336	0.552417
Acc00903	Putative protein	4.92483	5.82876	5.3499	2.70154	3.77115	4.38437	2.07935	1.32013	1.73369	6.23517	4.70924	6.42061
Acc00904	PHD and RING finger domain-containing protein	8.10395	9.80372	7.73601	12.269	10.0081	11.1514	10.2473	11.3104	10.0825	11.4284	10.5726	12.1997
Acc00905	Xylosyltransferase	5.49385	6.0779	4.53457	8.51104	9.44788	10.9245	7.33846	10.0674	8.95547	5.48195	6.00837	6.32665
Acc00906	Plasma membrane ATPase	7.16969	5.29357	7.64482	110.047	133.438	132.34	31.6469	25.2061	31.3981	8.50549	8.96009	9.59546
Acc00907	Homogentisate phytyltransferase	4.74962	3.7668	4.791	0.865477	1.12583	0.557306	0.758639	1.76832	2.01092	4.07321	3.51331	3.612
Acc00908	0	0.05009	0	0.101433	0.4592	0.061275	0.407923	1.37425	1.12104	1.1988	0	0	0
Acc00909	3-oxoacyl-[acyl-carrier-protein] synthase	20.3981	20.6345	20.1132	45.9757	50.4633	50.4254	26.6708	28.3969	30.635	20.064	20.6069	21.5741
Acc00910	Ethylene-responsive transcription factor	0.8136	1.72151	3.44584	5.80246	4.4799	4.97531	3.03396	4.64756	3.3183	5.05356	6.37897	2.81963
Acc00911	Oligouridylate-binding protein like	17.6315	19.3756	17.6382	12.4669	11.901	11.0753	18.328	18.8003	21.3847	21.4682	21.3874	22.3534
Acc00912	RING-box protein like	43.8677	45.4442	57.5596	70.3906	42.8013	49.0714	32.1042	30.4159	26.0183	45.6853	49.0019	38.0332
Acc00913	Transmembrane protein	5.62014	5.35429	4.35765	1.23801	1.27622	1.43285	3.96375	3.36892	4.19082	5.54772	5.72356	5.2155
Acc00914	Tubulin--tyrosine ligase-like protein	13.3254	10.8035	9.55994	9.17434	8.03996	8.07038	9.81785	11.2968	10.5262	11.6615	12.698	14.2111
Acc00915	Tyrosine decarboxylase	0.805324	1.24557	0.871494	0.407784	0.201928	0.457171	1.02863	0.503932	0.598241	1.00824	0.806865	0.684031
Acc00916	MOB kinase activator-like 1A	3.62897	3.16746	3.27997	8.31437	6.83863	6.9029	2.59017	2.99356	2.5634	2.96149	4.11767	1.70709
Acc00917	Auxin-binding protein	0	0	0	0	0	0	0	0	0	0	0	0
Acc00918	12-oxophytodienoate reductase	0.694841	0.872283	0.541747	0.029528	0.037988	0	0.640876	0.694164	0.390848	0.54312	0.287614	0.22739
Acc00919	Mediator of RNA polymerase II transcription subunit 20a like	10.4083	10.5207	12.0335	1.89341	1.08844	0.577582	1.05319	1.2279	1.34748	7.3029	6.52118	7.87298
Acc00920	Anthocyanin regulatory C1 protein	0.313782	0.056937	0	0	0	0	0	0.113798	0	0	0.136765	0.167124
Acc00921	Protein ELF4-LIKE like	0.486702	0.871727	0.727506	2.21165	1.90069	2.32211	0.348747	1.01113	0.368214	1.13426	0.567967	0.43788
Acc00922	40S ribosomal protein like	17.9605	21.8319	16.9517	2.04212	2.09422	1.77705	4.00927	5.47639	4.71909	17.4162	18.7738	17.9447
Acc00923	Vacuolar protein sorting-associated protein	50.0953	49.8731	54.3624	40.9789	37.0907	40.4316	73.5355	67.3836	68.199	61.7668	59.4183	60.7865
Acc00924	Omega-amidase	0.324166	0.164538	0.449018	0.31441	0.161032	0	0.363	0.15231	0.346681	0.491988	0.398232	0.824811
Acc00925	Phospholipid:diacylglycerol acyltransferase	7.50639	8.30785	6.97976	5.83931	6.15734	6.19961	16.0489	16.0268	16.1039	12.2711	10.5753	13.4511
Acc00926	WD repeat-containing protein	10.7925	13.4824	12.866	7.59189	5.92917	7.493	8.15617	7.45658	9.9978	13.2621	14.6525	13.2672
Acc00927	60S ribosomal protein L18a-like protein	20.6612	23.1841	21.089	51.7458	38.3669	38.527	24.8977	29.247	23.7541	20.4916	22.3226	19.3072
Acc00928	Pre-mRNA cleavage factor Im subunit like	17.7787	16.8766	21.8391	15.6591	11.4193	11.3507	77.9998	80.7556	75.355	28.1594	30.5592	23.3196
Acc00929	Lycopene epsilon cyclase	3.08245	2.90823	3.00091	0.253579	0.344975	0.176426	1.65742	1.60318	1.13342	2.37145	1.63144	2.566
Acc00930	THO complex subunit like	0	0.029914	0.050422	0	0	0	0	0	0.059109	0	0.034934	0
Acc00931	Casein kinase 1-like protein	83.5154	84.9994	80.4927	57.4267	57.0144	52.8144	55.2235	56.6535	56.0111	112.412	110.21	107.617
Acc00932	BTB/POZ domain and ankyrin repeat-containing protein	1.59857	1.15648	1.4234	0.96544	1.17402	1.42242	0.94554	0.689636	1.17641	1.81683	2.29347	2.53613
Acc00933	30S ribosomal protein like	12.8899	10.1988	14.3002	3.20583	2.90401	2.45269	3.91986	3.27835	2.59629	14.0775	15.5808	13.5859
Acc00934	DNA repair protein recA 3 like	3.35385	3.74928	3.56003	1.74685	2.27763	1.46282	4.33534	4.89927	4.26908	4.98419	4.46511	5.16395
Acc00936	Cytokinin dehydrogenase	0	0	0	0	0	0	0	0	0	0	0	0
Acc00937	Ankyrin repeat-containing protein	0	0.104603	0	0	0.034155	0	0	0	0	0	0	0
Acc00938	Mitochondrial distribution and morphology protein	0	0	0	0	0	0.022693	0	0	0	0.048047	0	0.075421
Acc00939	Proline-rich receptor-like protein kinase	0.102309	0	0.138981	0.952403	1.43377	1.23207	0	0.02619	0.067197	0.360685	0.233243	0.139006
Acc00940	Ankyrin repeat-containing protein	0.123811	0.010466	0.062679	1.76808	1.59798	1.86263	0	0	0.032253	0.510926	0	0.196894
Acc00941	Receptor-like serine/threonine-protein kinase	0.403543	0.252786	0.268766	0.187834	0.065893	0.34893	0.218943	0.077352	0.331066	0.414332	0.398405	0.411714
Acc00942	Transmembrane protein	30.5522	38.673	42.6255	33.8026	23.9023	27.4557	52.8996	58.3417	43.4142	49.4551	45.8289	44.0635
Acc00944	Protein of unknown function DUF4228, plant protein	1.40723	2.30648	2.02636	18.2631	15.5256	19.2448	0	0.039864	0	0.50553	0.086392	0.428604
Acc00945	Pentatricopeptide repeat-containing protein	0.108384	0.192695	0.122705	0.138983	0.117232	0.132974	0.231609	0.096558	0.196406	0.119435	0.086848	0.121468
Acc00946	CASP-like protein	0	0	0	0.060291	0	0	0	0.068684	0.074566	0	0.208134	0
Acc00947	Cold-regulated 413 plasma membrane protein	23.4813	18.3886	23.9052	65.048	63.1048	71.5584	25.0028	28.0251	28.5949	36.5625	34.0778	36.1324
Acc00948	BTB/POZ domain-containing protein	5.49244	7.2857	5.67463	8.12914	8.03492	7.5803	3.66465	4.65576	5.56803	3.40925	3.37058	3.55072
Acc00949	Wall-associated receptor kinase-like	0.422783	0.743266	0.6056	0.132658	0.271632	0.301605	1.54847	2.25736	1.94667	1.21022	0.731901	1.06651
Acc00950	Myosin heavy chain kinase	0	0	0	0.012853	0.066859	0	0.040355	0	0	0	0	0
Acc00951	Extra-large guanine nucleotide-binding protein like	3.8065	3.90308	3.27491	3.48939	3.11477	3.721	6.79397	7.28866	7.51278	4.10729	3.68074	3.86669
Acc00952	B3 domain-containing protein	0.047766	0.136147	0.096899	0.267398	0.302458	0.097352	0	0.16787	0.252439	0	0	0
Acc00953	BTB/POZ domain-containing protein	4.35125	3.8107	3.32512	0.901835	1.12737	0.918271	3.20532	3.62528	4.00246	4.29098	4.02893	4.55752
Acc00954	BEL1-like homeodomain protein 4	0.120439	0.05172	0.109386	0.059778	0	0.12065	0	0.168168	0	0.064768	0	0.051148
Acc00955	Protein DA1-related like	53.4503	55.3028	51.381	26.9828	24.1312	25.314	48.294	49.6636	50.3	38.8866	39.6256	42.469
Acc00956	Serine/threonine receptor-like kinase NFP	0	0	0	0	0.026466	0.025049	0	0.035047	0.025981	0	0	0.026434
Acc00957	LysM domain receptor-like kinase	2.55467	3.22726	2.52948	0	0.048802	0.069283	0.475897	0.492651	0.388532	0.716582	0.820739	0.5132
Acc00958	Vacuolar amino acid transporter YPQ1	4.30143	5.233	4.84074	4.18721	2.95639	2.37782	3.16361	4.88568	3.73421	1.97496	2.30109	1.98801
Acc00959	Galacturonosyltransferase-like	12.0161	11.1881	10.9439	3.10538	3.49002	3.34299	31.678	28.9818	34.7846	5.84863	5.47246	6.85591
Acc00960	Elongation of fatty acids protein like	4.44715	4.39923	2.92666	14.7942	17.3089	15.4058	24.1854	25.1526	26.1795	3.07141	4.46941	3.42305
Acc00961	Calcium uniporter protein	0.722589	0.596495	0.883086	0.492834	0.161539	0.112231	1.76419	2.13913	2.16771	0.94588	1.31118	1.39757
Acc00962	UPF0496 protein	3.27699	3.52344	1.54789	0.528506	0.754499	0.79425	11.1772	9.728	12.1255	3.48951	4.7676	3.29754
Acc00963	Dammarenediol 12-hydroxylase	1.01503	0.839049	0.371038	0.23284	0.280002	0.195863	0	0.357754	0.02767	0.600585	0.448931	0.649081
Acc00964	Dammarenediol 12-hydroxylase	0.923503	0.533607	0.968763	0.30044	0.36949	0.456963	0.131825	0.142761	0.216243	0.859991	0.518297	0.237967
Acc00965	Multidrug resistance protein	14.2723	13.1042	13.7901	47.4935	48.3742	49.932	20.616	22.1395	21.2923	20.2241	21.8879	22.7498
Acc00966	BES1/BZR1 protein	9.3821	8.93618	9.2896	11.5662	12.5579	12.949	7.41789	7.07128	7.54395	6.33972	6.64235	6.73022
Acc00967	Xaa-Pro aminopeptidase	107.556	92.7111	98.086	84.9789	99.2266	95.0888	94.4194	97.9271	108.085	133.865	129.035	136.095
Acc00968	NAD(P)H dehydrogenaseFQR1-like	11.9449	11.313	13.4906	29.1736	27.6512	30.7606	27.4352	24.7308	26.5641	13.5543	15.0689	11.5402
Acc00969	Homeobox-leucine zipper protein like	0	0.063198	0.056958	0.145913	0	0.109018	0.40599	0.07786	0.100095	0	0	0
Acc00970	Vicilin-like seed storage protein	40.0462	62.4242	56.9396	26.8471	27.0241	19.1753	14.0382	20.1154	22.9727	26.4172	33.8335	27.3443
Acc00971	Protein like	10.9861	10.3683	9.26603	20.2586	20.0468	19.6208	21.8365	25.0383	25.5441	11.173	11.8668	9.5212
Acc00972	Protein indeterminate-domain like	4.91028	3.69152	3.75326	3.85145	4.51297	4.21505	11.6938	13.4419	12.6961	5.2806	3.79871	4.84174
Acc00973	Small subunit of serine palmitoyltransferase-like protein	8.55805	10.5632	11.2544	28.282	23.3319	20.192	13.2701	8.05693	4.18801	14.7034	15.4235	9.92209
Acc00974	Splicing factor U2af large subunit B like	34.0082	31.6084	29.064	28.1635	30.5277	29.7937	29.9962	29.0442	29.6171	35.9372	36.6309	39.1676
Acc00975	Splicing factor 3B subunit 4 like	21.0969	16.5649	18.5839	15.0069	17.2874	17.301	25.7167	25.9192	24.3695	29.6331	31.7525	33.6858
Acc00976	Outer envelope pore protein like	1.81446	1.51916	2.27102	2.09384	1.84254	0.842708	1.63836	2.03538	0.598274	0.951662	2.53481	1.48256
Acc00977	Transcription repressor like	0.17827	0.042622	0	0.297684	0	0.079878	0.050761	0.078909	0.080509	0	0.06277	0.01966
Acc00978	Plant-specific TFIIB-related protein	9.17789	12.0399	11.4614	8.39027	9.67725	8.85575	9.29244	8.11768	9.28142	11.8834	15.1007	13.9095
Acc00979	F-box protein	10.6412	10.9549	10.6154	7.20869	8.56669	8.08925	7.42624	6.39611	6.35538	11.6596	11.729	14.0206
Acc00980	F-box protein	12.0548	9.8495	12.3226	4.36775	3.95589	4.46818	13.5259	12.0424	13.7429	11.2065	12.38	11.0741
Acc00981	Proline-rich receptor-like protein kinase	0.413934	0.094427	0.13875	0.318201	0.270295	0.638972	0.477384	0.51766	0.724096	0.520725	1.01947	0.773594
Acc00982	U1 small nuclear ribonucleoprotein	93.6806	78.5783	80.9161	63.7866	66.796	61.5876	75.1313	70.2618	80.4223	109.522	108.825	118.76
Acc00983	ATP-dependent DNA helicase	0.256536	0.139482	0.564946	0.061124	0.097249	0.055225	0	0.018185	0.038187	0.05674	0.157076	0.259921
Acc00984	Cytochrome P450 90B1 like	11.1021	7.99184	8.82775	205.035	229.443	230.408	31.1991	36.6513	37.1426	9.34452	9.70435	8.74132
Acc00985	Succinate dehydrogenase [ubiquinone] flavoprotein subunit 1 like	55.4306	47.1264	50.1984	63.5205	71.1369	73.2845	45.9056	50.6242	52.5307	62.618	60.3328	68.1687
Acc00986	Submandibular gland secretory Glx-rich protein like	3.24948	5.61054	5.62744	6.10022	5.2245	3.03504	7.94011	9.66382	7.54689	7.85336	6.97519	5.07249
Acc00987	30S ribosomal protein	75.8716	67.9215	59.9714	83.397	73.5462	62.3696	118.088	108.439	127.979	113.342	108.878	121.645
Acc00989	Protein AE7-like	17.0226	24.96	23.3657	4.08228	2.85225	4.24873	11.3004	9.03608	9.52361	27.6509	27.9667	29.3805
Acc00990	Exocyst complex component exo84 like	0.143259	0	0.291132	0.352668	0	0.303711	0.358963	0.142423	0	0.458533	0.228618	0.076211
Acc00991	Protein-lysine methyltransferase	0.941399	0.700519	1.12585	0.41628	0.043485	0.175428	0.346613	0.338278	0.213444	0.647187	0.726344	0.602225
Acc00992	Maf-like protein	2.55927	1.82772	3.64015	15.153	14.4178	13.7117	5.41885	4.01304	3.50772	4.26545	3.21254	3.71352
Acc00993	Ribosomal protein L6 protein	10.6182	10.9583	13.3371	4.92237	2.55471	2.96901	9.54716	7.53841	7.68943	13.3594	14.0712	12.5598
Acc00994	ADP-ribosylation factor-like protein	2.59189	3.32288	3.73071	4.00273	2.29341	2.52359	2.55314	3.57667	2.72343	4.89616	5.03946	3.64936
Acc00995	ADP-ribosylation factor-like protein	4.04283	4.15157	3.40139	2.32978	1.62051	1.96163	2.83604	3.01638	1.34877	3.64234	4.65458	4.88227
Acc00996	GATA transcription factor	0.031732	0	0.032129	0	0	0	0.117222	0	0	0	0	0
Acc00997	DNA-3-methyladenine glycosylase	11.2694	7.96601	10.0423	8.27348	9.37689	9.52454	8.19139	7.61296	9.23206	7.45164	10.2436	8.98117
Acc00998	Zinc-finger homeodomain protein	0.04864	0	0	0	0	0.032576	0.079563	0	0	0	0.069491	0.068757
Acc00999	Late embryogenesis abundant protein like	2.32434	3.65095	3.79272	12.8262	14.1956	14.3742	6.63135	8.87578	10.5037	3.59447	5.90491	4.06058
Acc01000	Anaphase-promoting complex subunit 10 like	13.4533	15.4531	17.1552	14.2913	14.9622	12.8463	12.7763	14.1804	14.8617	18.4255	18.6584	17.568
Acc01001	Phosphopantetheine adenylyltransferase	10.6572	13.7605	12.5304	9.93087	6.88244	8.74515	13.1028	12.9446	12.4718	11.775	11.6739	13.1154
Acc01002	Pheophytinase	7.59912	7.56428	7.20891	12.4058	10.6001	12.2029	45.8245	46.7351	47.1976	9.82556	9.68393	8.76388
Acc01003	Soluble inorganic pyrophosphatase	16.5635	14.7421	17.2594	3.08994	3.61995	3.02087	7.60032	10.5184	8.47661	10.6774	12.1804	12.6884
Acc01004	Gamma carbonic anhydrase	5.7064	5.08942	6.86452	5.22592	5.38586	4.90967	5.33013	4.93013	7.1147	6.30831	6.03695	5.73603
Acc01005	Dihydroflavonol 4-reductase	11.104	11.8548	11.2103	2.76134	3.07489	3.19117	15.9652	15.2743	16.875	15.3449	19.1152	19.7275
Acc01006	Sodium/potassium-transporting ATPase subunit alpha-1 like	0.264112	0	0.089667	2.32143	2.09037	1.99737	0	0.174525	0.04614	0.095249	0.379576	0
Acc01007	Pre-mRNA-splicing ATP-dependent RNA helicase	17.9232	18.2941	16.5448	34.0348	38.224	37.8648	37.079	42.2524	43.0871	33.6491	35.9012	36.0708
Acc01008	GTPase	11.7933	11.1333	10.4096	3.78346	3.96766	4.13877	6.25784	5.23647	6.49939	13.1581	12.1018	11.8072
Acc01009	Mannan endo-1,4-beta-mannosidase	10.2409	9.82164	7.97272	0.34582	0.460065	0.362768	6.06888	6.07182	6.35973	3.38717	4.59394	4.97362
Acc01010	Pentatricopeptide repeat-containing protein	0.465326	0.341973	0.567389	0.065446	0.213869	0.134439	0.404673	0.346111	0.477106	0.322802	0.431139	0.326395
Acc01011	Lipid phosphate phosphatase epsilon 1 like	0.821922	0.31227	0.542036	0.205995	0.087087	0.082717	0.105504	0.696738	0.554938	0.540762	0.550166	0.282777
Acc01012	Zinc finger protein	0.415278	0.666672	0.869453	0.349578	0.444445	0.284834	0.167815	0.219729	0.38886	0.759325	0.541048	0.366783
Acc01013	Jasmonate O-methyltransferase	0.213464	0.507727	0.276204	0.05391	0.085771	0.011066	0.54987	0.352466	0.333211	0.104292	0.282489	0.068536
Acc01014	Salicylate carboxymethyltransferase	0.858357	0.526945	0.248478	3.10724	2.52051	3.54541	8.80123	7.10531	6.9482	0.433981	0.766971	0.758402
Acc01015	Heavy metal-associated isoprenylated plant protein	0	0	0	0	0	0	0	0	0	0	0.275484	0
Acc01016	UPF0261 protein like	0.61839	1.34762	0.452808	0.372626	0.235709	0.131811	0.10719	0.198825	0.408225	1.79787	0.923707	1.10818
Acc01017	Abscisic acid 8'-hydroxylase	0.83394	0.436964	0.408307	0.229885	0.130574	0.098054	0.101972	0.277573	0.362664	0.659714	0.667659	0.931238
Acc01018	Protein HYPER-SENSITIVITY-RELATED like	2.1748	2.24493	3.0198	0.503601	0.935667	0.532332	0.490832	0.584727	1.23446	3.94948	4.96735	5.18462
Acc01019	Protein HYPER-SENSITIVITY-RELATED like	0.970657	0.305855	0.548667	0.365983	0.588457	0.274685	0.622681	0.387916	0.889879	2.67335	3.39682	3.39027
Acc01020	Protein HYPER-SENSITIVITY-RELATED like	0	0	0	0	0	0	0	0	0	0	0	0
Acc01021	Protein HYPER-SENSITIVITY-RELATED like	0.368153	0.09619	0.275251	0.049179	0	0.044432	0.377813	0.220556	0.228469	0.617833	0.735745	1.12637
Acc01022	Protein HYPER-SENSITIVITY-RELATED like	0.55297	0.699484	0.689486	0.043189	0.2462	0	0.655364	0.410069	0.757989	1.16715	0.741285	1.80919
Acc01023	Phosphatidylinositol/phosphatidylcholine transfer protein	0.685384	0.477513	0.525304	0.177267	0.184703	0.20219	0.825263	0.605894	1.15017	1.49011	0.860304	0.921584
Acc01024	Mitogen-activated protein kinase	6.20211	6.02165	5.68703	24.4442	24.8193	23.7362	13.2165	14.564	15.4538	3.80941	4.29749	4.1611
Acc01025	BZIP transcription factor	8.48131	7.00399	8.67169	17.9517	17.2946	17.7378	13.4882	16.6092	15.7745	6.92568	5.99631	6.19962
Acc01027	Dehydrin like	93.9941	192.43	152.607	156.502	77.7477	66.922	40.9398	72.2129	50.1744	100.142	143.46	95.2686
Acc01028	Pentatricopeptide repeat-containing protein	0.735883	0.740035	0.382723	0.203343	0.320697	0.128237	0.347411	0.233974	0.386999	1.28128	0.855919	0.65113
Acc01029	1-deoxy-D-xylulose-5-phosphate synthase	2.58844	2.41135	4.06137	0.947018	1.06902	1.72776	3.02002	2.27718	1.94238	4.08997	4.93634	6.56501
Acc01030	Lipopolysaccharide core biosynthesis mannosyltransferase	9.42897	11.3642	8.00537	3.88768	4.20164	3.60647	7.39544	7.4584	8.58783	9.57952	9.69062	10.9968
Acc01031	Peroxidase	0	0	0	0	0	0	0	0	0	0	0	0
Acc01032	50S ribosomal protein like	6.47628	5.15681	5.74472	6.78206	7.37913	6.89077	5.75602	6.09294	6.0722	6.64426	5.02857	6.07993
Acc01033	Folate transporter like	2.76505	2.73912	3.00312	2.58629	1.80013	1.23795	1.25886	1.33043	1.89494	2.47871	2.37441	2.19721
Acc01034	Lipid-phosphate phosphatase	6.8348	6.33921	5.94101	2.33933	1.55669	1.80986	11.6044	11.9766	10.1178	14.3577	12.1237	13.5847
Acc01035	Ubiquitin-conjugating enzyme like	16.1308	15.7429	22.2448	11.9309	10.4273	12.9418	13.8847	14.2315	13.715	26.4807	21.8258	21.848
Acc01036	Ubiquitin-conjugating enzyme like	24.697	29.1535	34.39	22.1649	19.7943	17.8063	28.3021	24.614	24.043	39.7861	43.1885	38.9587
Acc01037	CDK5RAP1-like protein	5.39671	5.95412	4.55205	1.57794	2.16175	1.2863	1.66369	2.29358	2.49463	3.92611	3.247	4.48799
Acc01038	Beta-galactosidase	83.4243	64.6406	62.9177	17.8292	21.2367	18.399	3.75631	4.15605	4.6479	83.7492	76.7661	90.1212
Acc01039	Thioredoxin H-type like	4.60013	4.15895	6.05347	10.808	8.24097	11.3965	6.38598	5.34466	4.79754	5.69563	6.1444	4.7351
Acc01040	Purple acid phosphatase	0	0	0	0	0	0	0	0	0	0	0	0
Acc01041	Protein pelota like	20.2748	17.9563	18.1597	17.1683	21.2917	19.8334	22.1045	22.5434	24.668	23.4938	26.1655	26.3955
Acc01042	Protein SHI RELATED SEQUENCE like	0.803515	1.63354	1.5292	0.031197	0.197273	0.037582	1.15503	1.49757	2.23574	1.37356	1.14925	0.977753
Acc01043	UPF0651 protein like	9.26501	14.8395	10.6862	12.4145	6.84977	8.29341	10.0198	6.71446	4.93406	7.37037	6.82342	9.31812
Acc01044	Aldehyde dehydrogenase family 3 member like	8.28124	7.51453	7.49139	4.46708	5.00059	4.24881	5.5662	6.20151	5.987	7.39513	6.47351	5.27267
Acc01045	Floral homeotic protein like	38.3863	44.349	47.6604	11.1873	9.25943	10.9952	27.9333	28.2157	25.1115	44.973	45.9211	36.1269
Acc01046	Microspherule protein	4.55616	4.09684	3.41559	4.90435	5.20803	4.4867	4.80176	4.54526	5.5072	5.86743	4.87735	6.20997
Acc01047	LRR receptor-like serine/threonine-protein kinase	0.387076	0.210634	0.258341	0.049702	0.047727	0.148725	1.66391	2.79178	2.09578	0.241004	0.522596	0.3482
Acc01048	LRR receptor-like serine/threonine-protein kinase precursor	0	0	0	0	0	0	0	0	0	0	0	0
Acc01049	LRR receptor-like serine/threonine-protein kinase	0.067099	0	0	0	0	0	0	0	0	0	0	0
Acc01050	Splicing factor, arginine/serine-rich 7	2.7632	1.83321	2.5077	0.118608	0.187808	0.224834	0.179993	0	0.035124	0.072643	0.073044	0.018732
Acc01051	GATA transcription factor	3.39667	3.85428	3.93809	43.4941	46.6124	48.9018	0.460057	0.092669	0.037505	2.51271	3.46371	2.37959
Acc01052	Putative protein	4.53432	5.95371	5.31042	22.0848	18.9501	22.8186	10.0239	11.3553	11.4366	4.90436	5.33753	6.06333
Acc01053	Cell division cycle-associated 7-like protein	0.029659	0	0	0.074202	0.031481	0.119183	0	0.029539	0.06181	0	0	0
Acc01054	Zinc finger CCCH domain-containing protein	12.3894	10.9047	8.59395	8.87583	9.41676	8.21082	24.5639	24.7746	27.0164	11.235	10.9621	12.7192
Acc01055	UPF0183 protein	22.7009	22.7607	21.7703	42.5803	43.9817	40.3092	13.9354	14.5586	15.2668	21.6775	19.7621	22.52
Acc01056	Pectinesterase	0.463353	0.253393	0.354871	0.901996	1.05394	0.611314	0.230207	0.212653	0.437681	0.020057	0.148134	0
Acc01057	Pentatricopeptide repeat-containing protein	2.2712	1.92718	1.54096	1.51752	1.3792	1.33651	0.839889	1.33477	1.81344	1.73819	1.63714	1.85737
Acc01058	Lactoylglutathione lyase	1.34354	1.04098	0.863382	0.745614	0.305647	0.596553	0.379261	1.07971	0.452123	1.33784	1.32684	1.20949
Acc01059	Histone like	149.203	181.77	186.911	65.4007	50.6193	51.9069	45.0181	38.6161	43.4993	329.447	343.645	327.451
Acc01060	Protein BASIC like	4.99336	5.65473	4.90922	2.22772	1.54052	1.72565	4.60966	4.14375	4.52283	5.84506	6.96901	6.26584
Acc01061	Peptidyl-prolyl cis-trans isomerase	39.889	44.4076	45.5552	41.3624	38.1002	35.3893	131.592	149.456	130.173	75.7139	79.0324	75.2124
Acc01062	Peptide methionine sulfoxide reductase	3.22868	4.98774	4.14932	7.71629	8.1783	7.58949	6.01417	7.31838	5.56943	4.22644	4.69652	4.1627
Acc01063	WEB family protein	15.3653	16.8908	15.931	15.088	16.2371	16.0018	20.1301	23.478	22.6684	17.6348	16.0354	17.8327
Acc01064	Endoglucanase	0	0	0	0.06366	0.268628	0.042374	0.359803	0.047868	0.043951	0.030244	0	0.089437
Acc01065	50S ribosomal protein	18.2097	18.0127	23.9256	12.5023	9.08014	9.28638	18.8076	16.4958	15.1327	27.8509	30.1092	23.7017
Acc01066	Zinc finger, RanBP2-type protein	6.39572	9.29073	9.98864	3.32997	3.73891	3.5762	5.06528	6.19133	6.10501	8.69851	9.96084	7.6778
Acc01067	Monofunctional biosynthetic peptidoglycan transglycosylase	1.60552	2.37126	1.9356	0.906422	1.25454	0.856032	3.72621	3.10507	3.00838	2.54344	2.35383	1.52471
Acc01068	RNA demethylase	6.02344	5.99437	5.01195	6.27009	6.8313	6.07232	13.1822	13.392	14.1745	8.05069	7.9739	8.28411
Acc01069	Steroid receptor seven-up, A like	0	0	0	0	0	0	0	0	0	0	0	0
Acc01070	Naringenin,2-oxoglutarate 3-dioxygenase	1.86189	1.59956	1.80817	2.00522	2.05587	1.99816	6.8265	6.62823	5.01713	4.21303	5.32524	5.19398
Acc01071	Calcium-dependent protein kinase	16.07	16.0386	12.7098	1.63546	0.915108	1.41972	7.17324	7.25069	8.03431	7.71136	6.66162	8.07887
Acc01072	Ferredoxin--NADP reductase, leaf isozyme like	0.13768	0	0.069701	0	0	0	0.839071	1.30058	0.911395	0	0	0
Acc01073	Cold shock domain-containing protein	3.54986	4.56796	3.51886	3.25862	2.64412	2.81665	3.31843	3.26068	2.64041	3.0037	3.57851	2.26678
Acc01074	Oligopeptide transporter like	3.34206	3.41748	2.86634	0.991972	1.05785	0.938082	3.109	3.27954	3.74163	3.58904	3.95494	4.04934
Acc01075	MLO-like protein	0.09842	0.15157	0.548986	0.092467	0.200148	0.125048	0.226618	0.359058	0.353118	0.105853	0.233079	0.291015
Acc01076	Phosphatidate cytidylyltransferase	2.78046	3.89273	2.89217	2.24061	2.0141	1.52002	3.22611	3.68723	3.87657	4.28175	3.50369	4.26785
Acc01077	26S proteasome non-ATPase regulatory subunit like	34.5777	30.739	30.3895	49.0599	53.1992	52.8468	53.3993	48.5482	54.297	41.2405	42.4432	41.9214
Acc01079	Serine/threonine-protein kinase	0	0	0	0	0	0	0	0	0	0	0	0
Acc01080	Proteasome subunit alpha type-7 like	22.621	24.4355	30.3168	37.7578	35.0852	34.7999	40.3295	41.9418	42.5063	30.8442	29.3038	30.5734
Acc01081	Serine/threonine-protein kinase MRCK beta like	0.046281	0	0.037488	0	0.13734	0.018598	0.118604	0	0.076886	0	0	0
Acc01082	3-dehydroquinate synthase	2.16316	1.77318	1.92078	1.73173	1.29643	1.82896	1.78011	1.52459	2.12897	3.1453	2.64802	3.01509
Acc01083	Rac-like GTP-binding protein RHO1 precursor	2.4215	3.31208	2.32931	1.70861	2.45556	1.96052	3.50678	2.11231	3.66665	1.7838	1.59791	1.85098
Acc01084	Heavy metal-associated isoprenylated plant protein	15.3622	38.4906	34.355	28.787	20.2373	14.5237	5.07054	4.86583	5.57341	15.4406	24.0909	14.818
Acc01085	Putative protein	31.8189	29.3947	36.8532	45.0202	53.0852	49.4666	63.7616	68.6752	75.5722	44.1051	40.8034	45.2912
Acc01086	F-box protein	0.037194	0	0.11338	0.138642	0.267926	0.193368	0.119571	0.27723	0.09627	0	0	0.175414
Acc01087	La-related protein like	19.8151	18.3478	17.4491	14.7403	16.1633	15.0294	24.9095	24.8923	27.746	24.3438	23.5216	25.4709
Acc01089	Methyltransferase-like protein	5.98174	6.25756	7.62551	1.98987	1.33251	1.85726	8.92791	7.08558	5.44724	8.30972	7.12408	7.22425
Acc01090	Peroxidase	0.148214	0.129487	0.030474	0	0	0.134995	0.035051	0.04461	0.066871	0	0.167478	0.086893
Acc01091	RING finger protein like	0	0	0	0	0	0	0	0	0	0	0	0
Acc01092	Aspartyl protease family protein	2.42965	2.28123	1.77089	1.50249	0.965983	1.63841	0.697677	1.2719	1.19998	3.312	4.21605	4.41364
Acc01093	Aspartyl protease family protein	1.52709	1.45886	1.5628	0.751885	1.18928	1.0221	0.838085	1.65014	1.33607	2.51662	3.75538	4.16692
Acc01094	CSC1-like protein	5.67855	6.16379	5.63661	6.17962	8.21245	7.93864	10.1446	11.2942	11.0384	6.84728	7.4306	7.97318
Acc01095	NEP1-interacting protein	13.6409	11.5705	14.9927	4.8806	6.30933	4.72162	10.0614	12.6632	15.3479	4.90846	7.45981	5.69147
Acc01096	Prolyl 4-hydroxylase	29.5256	26.995	28.7316	40.2633	42.9484	43.9496	29.8206	28.533	27.8739	38.4506	36.7648	38.4045
Acc01097	Phospholipase D delta like	0.150924	0.243679	0.256091	0.176726	0.25876	0.151485	0	0.104018	0.181812	0.112464	0.327184	0.055496
Acc01098	Ankyrin repeat domain-containing protein	8.43792	7.50861	7.91206	7.80169	10.1828	10.0288	10.2249	11.9112	11.5334	9.59535	10.3029	11.097
Acc01099	IST1 like	0.262583	0.455413	0.417736	0.453981	0.233582	0.249258	0.182259	0.179635	0.58366	0.273971	0.166635	0.065528
Acc01100	NAC domain-containing protein	0.569381	0.888124	0.469263	0	0	0	0.254707	0	0	1.68173	2.04934	2.41442
Acc01101	Protein DETOXIFICATION 45 like	1.069	1.20269	0.716762	3.20497	3.53029	3.03646	0.732732	1.24008	1.19161	0.328812	0.265408	0.134741
Acc01102	G2/mitotic-specific cyclin-1 like	0	0	0	0	0	0	0	0	0	0	0	0
Acc01103	Ubiquitin domain-containing protein	13.8607	15.4251	15.9381	14.8651	13.7724	15.9948	15.1882	15.8854	16.5251	16.5262	16.8942	21.4479
Acc01104	Zinc finger protein	0	0	0	0	0	0	0	0	0	0	0	0
Acc01105	Dehydrodolichyl diphosphate synthase	0.166674	0.165554	0.210112	0.057915	0.088457	0	0.632874	0.857646	0.318402	0.089631	0.148828	0.293372
Acc01106	Serine/threonine-protein kinase	5.43648	6.04191	4.89216	5.58503	5.85739	6.42623	8.42123	9.2509	8.09319	5.41986	4.87132	4.48945
Acc01107	Putative protein	0.107443	0.310463	0.433088	0.029867	0.113505	0.071959	0.274531	0.178218	0.414872	0.148741	0.307007	0.341193
Acc01108	Epithelial splicing regulatory protein	4.64256	3.36992	4.19466	2.24671	1.40738	1.49054	1.83448	2.57582	3.52705	4.89571	5.06912	4.81377
Acc01109	High mobility group B protein	207.911	216.018	238.734	222.063	206.177	213.906	842.305	769.618	724.452	322.773	336.408	325.481
Acc01110	Toxin CSTX-10 like	7.06233	7.67819	7.24439	8.6211	8.18242	7.86795	12.5671	14.2431	14.0486	4.37056	6.00889	4.84483
Acc01111	Serine/threonine-protein kinase	47.4836	50.589	44.4241	218.454	203.699	196.946	45.4355	47.387	46.5654	55.6844	51.005	56.8735
Acc01112	54S ribosomal protein	11.755	15.1657	14.5584	11.9108	7.68122	11.4268	8.04749	10.1602	7.98991	16.3642	17.4607	16.9149
Acc01113	Protein like	0.487576	0.399525	0.455507	3.03868	2.59344	2.64417	0.661862	1.18531	1.18591	0.596273	0.394741	0.408375
Acc01114	Glutamate receptor 3.6 like	2.69224	2.44175	1.99381	0.885785	0.847838	0.774468	0.281444	0.227522	0.282897	3.0132	3.54277	2.34112
Acc01115	Protein PIN-LIKES like	127.166	108.562	111.594	231.388	268.236	268.524	403.233	443.712	484.72	114.2	117.331	127.114
Acc01116	TRNA (guanine-N(7)-)-methyltransferase	25.7714	32.2794	32.0369	16.454	13.2316	11.9582	20.6333	17.7066	15.9415	23.9536	22.576	20.7512
Acc01117	MLO-like protein	1.89801	1.643	1.53392	3.78064	4.13946	3.59841	10.7982	11.5433	10.81	2.8535	4.30638	3.91943
Acc01118	Monosaccharide-sensing protein	2.32853	1.31987	1.69455	7.6567	8.60501	8.77505	0.875289	1.13769	1.68082	2.29082	2.05441	1.93178
Acc01119	Eukaryotic translation initiation factor 6-2	37.8982	36.2825	37.4909	33.421	26.6813	29.9304	76.488	80.8966	70.6548	65.424	65.7028	63.8922
Acc01120	RNA polymerase I-specific transcription initiation factor like	93.2134	98.3867	85.4067	26.9758	28.348	25.4072	38.2438	42.1668	37.4807	122.624	108.253	117.965
Acc01121	WD repeat-containing protein	7.84807	7.43364	8.37434	4.38963	4.23293	3.97259	5.90549	7.25126	7.61355	10.4248	9.96643	10.2928
Acc01122	Trafficking protein particle complex subunit like	6.67913	6.46644	4.81858	7.14006	8.01731	7.12204	9.82671	10.0582	11.7677	7.19946	6.97399	8.15972
Acc01123	3-hydroxy-3-methylglutaryl-coenzyme A reductase	37.7919	32.3388	27.9584	185.395	216.377	209.357	28.44	28.0634	29.1309	24.9249	25.4495	24.8161
Acc01124	Protein phosphatase	0.037216	0	0.075363	0	0	0	0	0	0	0.240163	0.197693	0.078913
Acc01125	Myotubularin-related protein	6.80755	8.01777	8.73319	2.32665	1.88512	1.60238	11.1707	10.6005	8.56005	12.9599	12.0329	11.8423
Acc01126	Legume lectin, beta chain, Mn/Ca-binding site protein	0	0	0	0	0	0	0	0	0.031376	0	0	0
Acc01127	Legume lectin, beta chain, Mn/Ca-binding site protein	0.578782	0.011618	0.105841	0.042023	0.069609	0.213622	0.322841	0.235981	0.577581	0.349397	0.215979	0.097565
Acc01128	Legume lectin, beta chain, Mn/Ca-binding site protein	0.170117	0	0.147369	0.238239	0.02349	0.065347	0.459138	0.210193	0.278312	0.095207	0.141072	0.117312
Acc01129	Legume lectin, beta chain, Mn/Ca-binding site protein	7.69216	6.81752	7.08252	5.94309	6.61285	6.71529	4.04099	3.56614	3.99413	2.4143	2.73053	3.35479
Acc01130	Sm-like protein	12.669	17.7299	16.842	7.62683	7.39577	7.96861	25.9151	21.411	14.6523	22.2921	22.1433	19.4163
Acc01131	Transcription factor DIVARICATA like	1.62183	1.40417	2.48171	1.06655	0.90797	1.00223	1.78298	1.65938	1.7625	0.978203	1.50802	1.99067
Acc01132	SUMO-activating enzyme subunit like	0.584689	0.394609	0.374266	0.775586	0.510202	0.416007	1.17513	0.677401	1.19909	0.321961	0.660293	0.748964
Acc01133	Pentatricopeptide repeat-containing protein	0.451281	0.612578	0.272002	0	0.111401	0.128635	0.193586	0.219074	0.317046	0.446614	0.229639	0.290564
Acc01134	Auxin response factor like	64.7114	54.6923	50.3084	23.9288	26.108	25.9622	16.4315	18.7214	20.6411	36.3301	34.4292	38.2087
Acc01135	Uroporphyrinogen-III synthase	0.851679	1.49161	1.30393	0.457128	0.620968	0.712496	0.930535	0.900477	1.01556	1.29307	0.970029	1.27423
Acc01136	Microsomal glutathione S-transferase	0.993151	0.192806	0.288253	0.059355	0	0	0.486909	0.805869	0.571738	6.60196	8.02284	5.24912
Acc01137	Ras-related protein RHN1	53.9786	53.2272	53.7949	87.6372	74.8686	79.924	81.5907	85.5307	79.9727	48.3765	54.4447	52.2855
Acc01138	Butyrate--CoA ligase AAE11, peroxisomal like	0.166012	0.1107	0.405041	0.021299	0.054219	0	0.064988	0.127182	0.133065	1.92061	1.3795	1.21762
Acc01139	Vacuolar protein sorting-associated protein like	1.15525	0.833983	1.43319	1.11688	0.898892	1.14369	0.639522	0.492257	0.382708	0.709677	0.83498	0.927819
Acc01140	Protein SET DOMAIN GROUP like	6.49242	4.97865	5.85626	3.73736	3.37838	2.8851	6.03999	5.61468	5.80166	7.151	7.40896	7.90922
Acc01141	Ultraviolet-B receptor like	0.311678	0.191724	0.056079	0.149139	0.204176	0.1231	0	0.151045	0.100421	0.178709	0.103318	0.073465
Acc01142	Expansin-A13 like	25.1747	21.5779	22.9754	4.18477	2.98751	3.834	28.5589	28.7338	30.4306	11.9587	13.8953	15.3488
Acc01143	Vacuolar-sorting receptor 4 like	0.038931	0	0.039701	0	0.080565	0	0	0	0	0	0	0
Acc01144	Protein REVEILLE like	8.83654	7.38875	8.42369	5.77325	6.18356	4.93635	27.6124	29.6549	35.8104	8.20482	8.36979	10.5906
Acc01145	UTP--glucose-1-phosphate uridylyltransferase	252.504	243.688	243.244	160.009	171.633	167.264	148.184	162.977	165.665	216.261	222.978	231.35
Acc01146	Isocitrate dehydrogenase NADP-dependent	53.5294	61.9282	56.828	49.0695	41.3071	44.6103	46.0533	45.9283	38.1159	60.9242	52.3151	48.8368
Acc01147	Transmembrane 9 superfamily member 3 like	12.4727	9.36476	8.87732	16.2401	19.4823	20.149	7.27641	7.72118	7.88493	10.3895	10.3818	11.4295
Acc01148	Transmembrane 9 superfamily member 3 like	8.7817	6.12411	5.95095	7.84077	8.89437	8.83071	7.07903	8.72927	8.43051	8.77209	7.37401	8.30451
Acc01149	Pre-mRNA-splicing factor 38B like	7.38293	7.57872	6.19614	6.44519	7.71954	5.9714	11.2747	10.7383	10.4999	7.09609	9.39358	8.57771
Acc01150	Putative protein	0	0	0	0	0	0	0	0	0	0	0	0
Acc01151	Cytochrome c oxidase assembly protein	7.44284	7.14253	9.52997	6.59074	7.44921	7.28188	10.2127	10.1801	10.7067	8.82056	10.26	10.0755
Acc01152	Putative protein	0.512641	1.64864	0.564313	0.222147	0	0	0.898902	0.130884	0.540117	2.33701	2.10466	2.52721
Acc01153	Eukaryotic translation initiation factor 3 subunit J-A like	8.67758	7.48323	8.96627	6.71472	6.69623	5.04955	6.08454	6.87931	6.72821	8.97543	9.90049	10.8142
Acc01154	Leucine-rich repeat-containing protein	1.90784	1.81024	2.27618	1.42627	0.941809	0.817487	4.04687	2.98973	3.79134	1.03715	1.54085	1.48863
Acc01155	60S ribosomal export protein	10.6884	11.9453	13.5619	7.89631	7.26132	7.56617	12.5707	12.1236	14.333	12.3837	11.7018	13.7582
Acc01156	Zinc finger protein	0.034326	0.235307	0.347183	0.028626	0	0.06848	0	0.2564	0	0.332793	0.073562	0.072785
Acc01157	Methyltransferase PMT21	0	0	0	0	0	0	0	0	0	0	0	0
Acc01158	0	0.110024	0	0.404513	0	0	0	0.108984	0	0	1.06333	0.569396	0.174969
Acc01159	Zinc finger protein	7.11906	5.78776	6.33202	5.71212	5.7439	5.48541	8.19449	7.4714	8.64595	9.26788	10.4923	7.84053
Acc01160	NADH dehydrogenase [ubiquinone] iron-sulfur protein like	70.2793	67.5414	60.4985	58.9955	71.143	67.6433	51.1366	52.4432	55.2019	70.0113	72.0881	77.3897
Acc01161	Centromere protein like	4.15285	1.87602	3.35736	0.584911	0.585197	0.264469	2.28737	1.33447	2.45586	3.54424	4.42423	3.48223
Acc01162	Regulatory protein	0	0.073391	0.068576	0	0	0.034021	1.18453	0.752284	1.43376	0.946988	0.289265	0.574706
Acc01163	Kinesin light chain like	5.24432	5.0745	4.92245	1.23547	1.19152	1.03865	1.91793	1.99256	2.26729	4.00286	4.30004	3.90951
Acc01164	HSP20-like chaperone protein	125.588	141.916	126.012	38.11	29.1718	31.0886	23.6496	21.9484	19.0975	109.074	109.43	103.489
Acc01165	Putative protein	0.499952	0.426584	0.785716	0.632307	0.4538	0.416705	0	0	0	0.050674	0	0
Acc01166	Glucan endo-1,3-beta-glucosidase	0	0	0	0.01809	0	0	0	0	0	0	0	0
Acc01168	THO complex subunit 4D like	39.2804	34.8621	37.7541	45.562	48.9453	46.719	57.8712	61.6458	66.6793	44.6771	42.3119	42.663
Acc01169	HMG-Y-related protein like	1.63279	2.2553	3.22089	1.34996	1.34623	0.63746	0.27889	0.895559	1.14738	1.53605	1.33886	1.25775
Acc01170	Transcription factor	4.44287	5.99552	6.44244	1.8755	1.78828	1.92505	3.76866	3.54644	4.35916	5.87367	10.2594	5.95677
Acc01171	Pentatricopeptide repeat-containing protein	1.64048	2.04244	1.72622	0.690735	0.588082	0.430135	0.591916	0.897042	0.994701	1.94981	1.64012	2.42965
Acc01172	DELLA protein like	15.6132	13.6994	15.2905	6.68285	7.09537	7.13759	15.0691	15.9453	17.3946	14.431	12.6013	12.9939
Acc01173	Mannitol dehydrogenase	3.07734	3.84854	2.92409	2.96165	1.79797	3.07038	25.5959	22.4484	23.0439	10.4921	12.5981	13.0407
Acc01174	Legume lectin domain protein	0	0.033906	0	0	0	0	0	0.028411	0	0	0	0.066106
Acc01175	Receptor-type tyrosine-protein like	0	0	0	0	0	0.046021	0	0	0	0	0	0
Acc01176	UDP-glycosyltransferase	0	0.118435	0	0	0	0	0	0	0	0	0	0
Acc01177	UDP-rhamnose:rhamnosyltransferase	0	0	0	0	0	0	0	0	0	0	0	0
Acc01178	UDP-rhamnose:rhamnosyltransferase	0.106165	0.228921	0.141755	0.071589	0.045559	0.052616	0.160996	0.040474	0.145197	0.216908	0.229961	0.286724
Acc01179	AP2-like ethylene-responsive transcription factor	1.68289	1.6771	2.16512	1.34707	1.02894	0.465215	1.66935	1.96252	3.15039	1.78676	1.95791	2.55422
Acc01180	U-box domain-containing protein	0.653508	0.506609	0.301246	0.176086	0.076029	0.109467	0	0.062391	0.064913	0.231184	0.211607	0.20877
Acc01181	Protein ecdysoneless like	5.57881	4.98487	4.20143	2.26214	2.07595	1.66423	3.99941	4.41844	4.66339	6.03079	5.92019	6.0713
Acc01183	Kinase-interacting protein	0	0	0	0.138397	0.295712	0.124791	0	0	0.031761	0	0	0
Acc01184	Amelogenin, X like	17.4184	20.704	19.0556	64.053	54.7159	57.2314	39.8778	39.2709	35.2749	18.3711	16.6261	16.8858
Acc01185	GDP-fucose protein O-fucosyltransferase protein	2.75688	4.2308	3.50381	2.34946	2.26826	2.11161	1.83257	2.20506	2.50296	4.73964	5.05972	3.7876
Acc01186	Very-long-chain (3R)-3-hydroxyacyl-CoA dehydratase	3.71685	3.2158	2.37695	2.74754	1.71485	2.26421	6.75609	4.42143	4.67462	4.77676	5.29766	4.9075
Acc01187	DnaJ domain protein	0.069218	0.300015	0	0.21626	0.146551	0.139074	0.155212	0.12064	0.180314	0.074446	0	0
Acc01188	Transcription factor bHLH30 like	0	0	0	0	0	0.046657	0.11902	0	0.193575	0	0.199059	0.098477
Acc01189	Vegetative cell wall protein gp1-like	0.742085	0.37215	0.884867	0.322911	0.083443	0.116502	0	0	0.204787	0.337302	0.209692	0.291707
Acc01190	RNA-binding protein like	1.52915	1.93091	0.89725	0.308447	0.251513	0.328979	1.19582	1.57552	1.33725	1.66898	1.8166	1.52467
Acc01191	Bifunctional endo-1,4-beta-xylanase	0.916813	1.54806	0.521581	0.632636	1.09826	0.285098	1.75154	0.767378	1.10914	1.90102	2.06203	1.78164
Acc01192	Peroxidase-like protein 2, partial	0.057263	0	0.057156	0.005757	0	0	0.253944	0.379591	0.386569	0	0	0.121418
Acc01193	CAMP-dependent protein kinase catalytic subunit like	0.066655	0	0	0.111172	0	0.042504	0.687502	0.563085	0.623363	0.280146	0	0.070667
Acc01194	0	0.860541	1.24866	1.86427	0.779293	0.457814	0.950062	1.48995	1.03943	0.974535	3.22532	4.99056	3.15634
Acc01195	Cyclin-D2-1 like	0	0	0	0	0	0	0	0.059228	0	0.022648	0.048455	0
Acc01196	Histone H3.3	117.908	137.936	144.569	176.736	144.656	149.521	122.637	127.399	115.145	184.104	205.093	185.481
Acc01197	39S ribosomal protein like	7.14766	7.75208	10.4721	3.19394	1.9343	2.64196	4.28485	3.80692	3.8777	8.95659	8.74691	10.6162
Acc01198	3D-(3,5/4)-trihydroxycyclohexane-1,2-dione hydrolase	14.1588	14.2061	12.3311	157.079	186.511	183.793	0.348722	1.05742	1.48049	0.642187	1.44433	1.22191
Acc01199	GLABRA2 expression modulator like	11.209	11.0071	13.3197	25.8424	25.1655	25.9247	14.1697	15.7091	16.2436	10.3249	11.8607	9.48495
Acc01200	LanC-like protein	8.73606	7.91226	10.1609	0.339443	0.546113	0.396513	0.711012	0.84289	1.06169	2.326	3.59245	3.63843
Acc01201	Serine/threonine-protein kinase	0.585185	1.08264	1.28768	0.347182	0.315781	0.167507	4.90092	4.56981	3.48754	0.214715	0.443299	0.616141
Acc01202	Polyadenylate-binding protein	25.4141	29.8097	25.6895	11.4737	9.48314	8.36581	32.9071	27.7955	23.1762	11.6676	13.9797	14.4692
Acc01203	ATP synthase subunit b 1 like	7.38987	6.26581	6.19928	1.81628	1.6435	1.55022	2.21297	2.39668	3.46644	6.46026	6.26267	5.32644
Acc01204	F-box/WD repeat-containing protein	2.66324	3.33496	2.54419	3.67799	3.4758	2.65448	3.38409	4.67941	4.3965	5.301	4.54882	4.42587
Acc01205	MEPFL1 like	21.3182	21.685	21.625	1.37287	1.70624	0.889042	34.7133	34.4877	32.352	18.1927	18.4164	19.0809
Acc01206	LRR receptor-like serine/threonine-protein kinase	9.95293	6.58559	7.59978	4.9864	5.21617	5.43464	3.13608	3.66008	4.02352	5.15008	4.6337	5.5111
Acc01207	2-methylbutanal oxime monooxygenase	0	0	0	0.303338	0.20526	0.251623	0	0	0	0	0	0
Acc01208	Protein SENSITIVE TO PROTON RHIZOTOXICITY like	16.5829	15.6739	12.2362	21.3644	21.113	19.1429	17.0759	16.9464	17.959	21.9064	23.9337	23.1163
Acc01209	Tubulin-folding cofactor C like	1.38627	1.17252	1.4867	2.22229	1.14368	1.93998	0.533114	0.978955	0.634858	1.47933	1.79246	0.932153
Acc01210	Ubiquitin carboxyl-terminal hydrolase	5.68859	4.35053	6.05826	3.23543	3.41835	3.53531	2.76034	2.10151	2.74402	3.53741	3.57197	4.52694
Acc01211	Mitochondrial adenine nucleotide transporter like	2.26182	2.45329	1.65425	0.390449	0.257497	0.126716	0.609452	0.855746	0.906395	1.979	1.87073	2.4059
Acc01212	Trigger factor like	0.277382	0	0.045646	2.14189	1.59723	1.27307	0	0	0	0.050251	0	0.097852
Acc01213	Ras-related protein RABH1e	0.503684	0.047357	0.393076	4.56682	2.54171	2.18344	0.925394	0.789044	0.946807	0.422712	0.643222	0.395947
Acc01214	BTB/POZ domain-containing protein	0	0	0	0.030378	0.043097	0.091516	0.062234	0	0.225807	0	0.053507	0.106344
Acc01215	50S ribosomal protein	11.2709	12.8404	12.6148	6.04145	5.97718	6.97124	4.55833	3.95573	5.19605	13.7454	10.4503	12.0052
Acc01216	CMP-sialic acid transporter 5 like	0.576299	0.280226	0.681144	0.117838	0.212113	0	0	0	0.075768	0.599996	0.442451	1.02515
Acc01217	Asparagine synthetase	0.211237	0.093819	0	0.229342	0.105031	0.371719	0.348675	0.103383	0	0.132937	0	0
Acc01218	Rabphilin-1 like	0	0	0	0	0	0	0	0	0	0	0	0
Acc01219	VQ motif-containing protein	0.434779	0.25353	0.666256	0.039397	0.118425	0	1.02004	0.415326	1.53146	0.40035	0.647889	0.498126
Acc01220	Protein SCO1 2 like	4.08766	3.26432	3.92609	1.95553	1.83015	1.87418	3.33406	4.03015	2.70428	5.36599	5.23322	4.72841
Acc01221	Trehalose-phosphate phosphatase	0.500189	0.777909	0.597853	1.44937	0.917768	0.82246	0.287389	0.812828	1.26056	1.18253	1.26009	0.710542
Acc01222	Ribosome production factor like	15.6776	15.3043	14.6727	9.98198	10.9272	9.83	17.8996	19.4694	19.9587	19.1787	17.1983	19.955
Acc01223	Ethylene-responsive transcription factor	0.553846	0.612422	0.764874	0	0.032634	0.123327	0.352738	0.123131	0.392614	0.691007	0.739832	0.609258
Acc01225	Type I inositol polyphosphate 5-phosphatase	0	0	0.077934	0	0	0	0	0	0	0	0	0
Acc01226	Protein UPSTREAM OF FLC like	0.027589	0.266074	0.555674	0.037942	0	0	0.039347	0	0	0	0.361939	0.097667
Acc01227	Putative protein	0.242154	0.595666	0.431588	0.177557	0	0	0	0.304158	0.12729	0.229926	0.389208	0.129513
Acc01228	Inositol-3-phosphate synthase	3.64053	3.4381	4.28648	3.95727	5.27614	4.18765	2.55399	2.67427	3.19188	2.59528	3.68489	2.84995
Acc01229	Bifunctional aspartate aminotransferase and glutamate/aspartate-prephenate aminotransferase	19.4465	16.9945	17.929	7.9041	7.0944	8.43422	15.9661	14.2092	15.3764	20.7786	21.8151	19.6753
Acc01230	Bifunctional aspartate aminotransferase and glutamate/aspartate-prephenate aminotransferase	22.1282	22.3815	24.086	51.062	59.0803	57.1383	13.677	13.6021	15.4168	25.1923	24.7613	25.6185
Acc01231	Agamous-like MADS-box protein	3.34418	2.27492	4.28847	0.846914	1.0782	0.99075	1.27189	1.21021	0.974533	3.78225	4.98466	4.41578
Acc01232	Heavy metal-associated isoprenylated plant protein	0.319357	0.408499	0.733626	0	0	0	0.146868	0.142313	0.279991	0.134675	0	0.130707
Acc01233	Ribosome biogenesis protein	10.92	12.7851	11.9571	6.14027	4.03647	4.76885	11.8327	12.8594	11.5683	17.2741	14.817	13.6793
Acc01234	Apoptotic chromatin condensation inducer in the nucleus like	19.2532	17.6029	15.9531	14.919	16.6447	15.0713	22.2369	23.9712	24.7465	21.8847	21.7366	22.9197
Acc01235	Apoptotic chromatin condensation inducer in the nucleus like	18.636	18.1449	14.2882	12.5359	12.697	12.9151	13.4443	15.6493	15.1687	20.0357	20.43	20.5649
Acc01236	Regulation of nuclear pre-mRNA domain-containing protein	4.85796	3.64081	4.65985	2.32026	2.64128	2.43092	4.66236	6.1591	7.39073	4.88982	4.76997	4.3952
Acc01237	NADPH-dependent 1-acyldihydroxyacetone phosphate reductase	11.3024	14.5077	12.3342	14.734	12.5832	13.4528	12.7386	12.7928	11.7332	18.5636	15.2066	15.6582
Acc01239	UBP1-associated protein like	6.20545	5.62514	5.6325	3.18428	4.04983	4.41235	21.2669	20.6571	21.3949	8.41531	8.86345	8.23419
Acc01240	Retrotransposon-like protein	29.691	31.3758	29.9258	21.1726	21.6491	21.0985	168.084	157.75	152.088	52.7997	52.9571	52.0594
Acc01241	Transcription factor like	2.60249	1.28027	1.66031	0.582469	0.849869	0.732075	1.1455	1.76755	2.07657	0.95605	1.38843	0.69404
Acc01242	Dipeptidase	3.28636	4.77274	3.27034	0.724989	1.27224	0.817999	2.28099	1.83841	2.19321	3.76971	5.1116	4.30515
Acc01243	Subtilisin-like protease	0.460499	0.369903	0.355542	0.051156	0.021301	0.030241	0.128571	0.079166	0.145931	0	0.086471	0.084651
Acc01244	Inactive receptor kinase	1.22228	1.03765	0.92616	1.16687	1.27803	1.3501	2.64623	3.01501	3.35054	1.09062	0.952432	1.22772
Acc01245	Protein kinase-like domain protein	2.79559	2.34161	1.63022	2.37243	3.05259	2.27876	4.92635	5.48571	5.15158	3.4439	3.5336	3.37429
Acc01246	2-oxoglutarate-dependent dioxygenase DIN11	3.03023	4.57231	3.75694	5.5479	5.31843	5.10568	8.25588	8.23588	9.02863	4.00808	3.94796	3.73827
Acc01247	U-box domain-containing protein	8.36323	7.99153	10.3016	4.39032	3.40868	3.26008	5.30231	5.77	5.94826	10.6732	11.0185	10.0849
Acc01248	Classical arabinogalactan protein	5.72413	6.46771	6.70412	12.1635	10.3396	12.7254	4.11597	4.33203	4.14634	6.09836	8.92244	8.31892
Acc01249	Stress enhanced protein	46.3776	44.6563	47.7874	30.1143	21.7071	22.347	67.5204	73.6173	61.4032	109.547	106.485	104.118
Acc01250	ATP-dependent zinc metalloprotease	0.497783	0.508996	0.57576	0.040195	0.1658	0.164181	0.256414	0.274859	0.159662	0.316504	0.460568	0.249277
Acc01252	Developmentally-regulated G-protein	13.8778	13.1474	15.9701	10.1478	7.22086	7.48551	12.3961	13.9589	13.3425	15.0314	18.1878	15.0074
Acc01253	ATP-dependent RNA helicase	13.1116	18.4977	17.5527	5.98384	3.69391	4.18457	13.665	12.9126	9.68463	9.12984	12.0026	10.6719
Acc01254	Alkane hydroxylase	0.121155	0.19501	0.0841	0.131086	0.088165	0.110175	0.141405	0.137874	0.086244	0.052444	0.263922	0.209608
Acc01255	Alkane hydroxylase	0.028904	0	0.028952	0	0.077468	0.043556	0.037301	0	0.029903	0.03131	0.046789	0
Acc01256	Ras-related protein like	0.483542	0.335435	0.546233	15.0383	13.8083	13.6551	0	0	0	0.064751	0	0
Acc01257	Zinc finger A20 and AN1 domain-containing stress-associated protein	6.4775	6.8444	8.04586	14.1533	12.3274	12.2744	31.6883	34.5108	33.237	10.3593	11.7062	8.62856
Acc01258	Systemin receptor like	0.280342	0.24928	0.120391	0.104848	0.092705	0.01263	0.079978	0.055237	0.17579	0.026469	0.039316	0.039704
Acc01259	Myb-like protein	10.8119	10.8903	12.5108	9.59539	9.43861	9.56764	6.11894	6.41626	7.57677	17.5966	17.0372	16.5362
Acc01260	Ankyrin repeat domain-containing protein	0	0	0	0	0	0	0	0	0	0	0	0
Acc01261	RNA-binding protein	24.6886	25.5156	20.9059	9.59642	9.67223	8.68505	11.8064	11.8994	13.015	25.1881	22.3749	26.3249
Acc01262	SAL1 phosphatase	0.526473	0.22819	0.302658	0.476323	0.430522	0.343436	0.569338	0.306944	0.443469	0.684302	0.71993	0.444832
Acc01263	U-box domain-containing protein	0	0	0	0	0	0	0	0	0	0	0	0
Acc01264	Pair-rule protein like	3.93815	4.53341	3.51974	2.10361	1.19265	1.06411	9.29817	7.80684	8.25369	4.46675	3.95149	4.31293
Acc01265	Putative protein	0.743151	0.554292	0.862058	0	0.147894	0.091737	0.355514	0.331489	0.129801	0.742137	1.27476	0.986335
Acc01266	Pentatricopeptide repeat-containing protein	3.02245	3.31466	2.30813	1.75962	2.41236	1.25116	1.98492	2.15946	2.4234	3.39371	2.89863	3.97099
Acc01269	Glucan endo-1,3-beta-glucosidase	0.230191	0.157004	0.168399	1.6029	1.23276	1.29168	0.042522	0.023396	0.026927	0.055094	0.081792	0.082191
Acc01270	Thylakoid lumenal protein	1.15464	0.951472	1.60182	1.58895	1.72905	1.86612	1.27262	1.56257	1.55474	0.846071	0.689963	0.119592
Acc01272	G-protein beta WD-40 repeat protein	3.50768	3.69328	2.69914	3.50377	3.57464	3.3745	3.65993	3.60783	3.56415	5.76342	4.07223	5.06531
Acc01273	Dof zinc finger protein like	1.49557	2.5424	2.59057	0.661995	0.346972	0.962939	4.83416	7.00776	3.58063	3.30458	2.72034	4.5667
Acc01274	Pentatricopeptide repeat-containing protein	0.336785	0.360598	0.430726	0.276646	0.236669	0.222087	0.663529	0.396893	0.366035	0.217657	0.198148	0.449484
Acc01275	Protein yippee-like	6.32946	8.24718	7.66953	1.82373	1.03095	1.40459	1.5615	2.46217	1.4255	5.66711	4.74559	3.8144
Acc01276	Molybdate-anion transporter like	33.0493	29.6343	28.7303	45.4195	51.2628	49.4589	64.2833	66.9668	70.8333	24.6184	23.576	27.7794
Acc01277	ATPase family AAA domain-containing protein	10.5132	10.7246	11.4482	6.85854	7.89598	7.11287	8.21178	11.3706	9.17824	9.6259	8.65532	8.21307
Acc01278	Chaperone protein like	3.87234	4.45435	3.72123	0.079852	0.103657	0.098107	3.67698	1.65187	1.8432	2.64295	2.19802	2.06868
Acc01279	Cytochrome b5 like	0.447017	1.40223	0.440931	0.875233	0.977411	0.889176	1.40415	2.56758	1.63582	1.88344	1.50243	0.883677
Acc01280	Homeobox-leucine zipper protein like	17.5645	24.7525	23.8433	69.0565	58.0784	59.4379	96.9484	81.8321	82.993	24.5786	25.6195	23.0406
Acc01281	Beta-D-glucosyl crocetin beta-1,6-glucosyltransferase	0	0	0	0	0	0	0	0	0	0	0	0
Acc01282	5-oxoprolinase	6.54608	5.34773	6.04506	7.94365	8.88947	8.30712	5.39736	5.40801	6.59881	5.12032	7.16826	6.3321
Acc01283	Beta-D-glucosyl crocetin beta-1,6-glucosyltransferase	0.280187	0.167794	0.300489	0.052398	0.14982	0.092667	0.43395	0.091645	0.144406	0.267912	0.116625	0.198187
Acc01285	Structural maintenance of chromosomes protein like	0.079309	0	0	0.107135	0	0.090564	0.451593	0.299708	0.631436	0	0	0.194776
Acc01286	Beta-D-glucosyl crocetin beta-1,6-glucosyltransferase	0	0.056742	0	0	0	0	0	0	0.014039	0	0	0.028569
Acc01287	50S ribosomal protein	0	0	0	0	0	0	0	0	0	0	0	0
Acc01288	Beta-D-glucosyl crocetin beta-1,6-glucosyltransferase	0	0	0	0	0	0	0	0	0	0	0	0
Acc01289	Thaumatin-like protein	0.730943	0.69088	1.03746	0.104709	0	0	0.375397	0.750291	0.645191	0.939068	1.68412	2.28561
Acc01290	Beta-D-glucosyl crocetin beta-1,6-glucosyltransferase	32.8165	26.3631	29.5192	2.91058	3.25477	3.6109	26.8405	29.6784	26.784	44.093	43.6955	47.4601
Acc01291	Kinesin-like protein	0.605824	0.223479	0.496871	0	0	0	0.360046	0.326324	0.097597	0.39402	0.301086	0.210268
Acc01292	Cytosol aminopeptidase	0.644203	0.814387	0.562306	0.119383	0	0	0.064243	0.652959	0.527644	0.61287	0.386205	0.512098
Acc01293	Beta-D-glucosyl crocetin beta-1,6-glucosyltransferase	0.030782	0	0.015031	0	0	0.014914	0	0.075774	0	0	0	0
Acc01294	Agrin C-terminal fragment like	1.28563	0.607541	1.04227	7.50042	4.96914	3.3144	3.73351	2.43483	2.50446	0.536735	0.686525	0.741451
Acc01295	Stomatin-like protein	0.186438	0.219542	0	0	0.063601	0	0	0	0.060732	0	0.42623	0.129
Acc01296	60S ribosomal protein	16.4755	16.8952	20.2691	18.8678	16.1509	15.379	18.8888	20.966	19.5517	23.017	23.1714	21.641
Acc01297	EF-Hand 1, calcium-binding site protein	3.93274	3.89874	4.11273	3.17209	2.89615	2.84674	6.32218	6.55805	6.27406	3.88014	4.77123	4.72839
Acc01298	Nascent polypeptide-associated complex subunit alpha-like protein	39.698	37.6391	40.6488	16.6429	18.6794	16.2734	35.1948	33.1289	32.1205	59.0694	62.484	58.6936
Acc01299	Ubiquitin carboxyl-terminal hydrolase	0	0	0	0	0	0	0	0	0	0	0	0
Acc01300	Caffeic acid 3-O-methyltransferase	0	0	0	0	0	0	0	0	0	0	0	0
Acc01301	Protein DOWNY MILDEW RESISTANCE like	0.704347	1.13812	1.27304	0.369675	0.351588	0	0.282366	0.248446	0.288614	2.07072	1.56441	1.43596
Acc01302	Protein DOWNY MILDEW RESISTANCE like	0.65185	0	0.512751	0.393725	0.038591	0.618846	0	0	0	0.310329	0	0.82613
Acc01303	NDR1/HIN1-like protein	0.542496	0.280301	0.497636	0.213123	0.054915	0.233701	2.34584	1.9461	1.76581	1.74113	1.46689	0.736975
Acc01304	Two-component response regulator-like like	18.048	17.4103	16.1429	39.7389	41.739	40.8556	220.603	233.854	237.453	43.3041	46.3636	47.7616
Acc01305	Ribosome-binding factor like	0.727687	0.612541	0.598524	0.15061	0.351598	0.187185	0.659428	1.06106	1.2613	0.710402	0.548768	0.903491
Acc01306	Transcription termination factor like	1.80167	2.03926	1.61794	0.740549	0.660344	1.10916	1.07736	1.65089	1.94202	1.43459	1.77472	1.79048
Acc01307	0	25.2925	24.7516	28.2728	22.5043	14.2969	19.3879	2.26458	3.43698	3.12278	3.37579	3.69022	3.06152
Acc01308	Serine/arginine-rich splicing factor SR34A like	24.4171	24.6625	23.9366	17.7914	18.4696	19.7482	16.2119	15.6958	17.5989	25.1776	25.5667	27.0511
Acc01309	Polyadenylate-binding protein	34.0224	34.4088	35.3062	49.7927	48.3603	48.6434	75.7059	82.3184	82.5862	50.2073	52.4618	51.6285
Acc01310	Small heat shock protein	12.0991	27.1803	23.638	19.8281	13.7731	9.423	4.17584	4.98813	3.53238	12.7706	17.7893	11.207
Acc01311	Putative protein	37.3339	30.1628	35.1538	35.7608	42.4212	43.2465	18.6069	19.6605	23.5536	33.9657	36.189	40.3269
Acc01313	Auxin-responsive protein	0	0	0	0	0	0	0.041765	0	0	0	0	0
Acc01314	Protein RESPONSE TO LOW SULFUR like	2.36212	4.21173	2.37877	23.2571	17.351	17.4738	50.2011	40.3013	34.6124	5.15679	4.20013	6.37101
Acc01315	Transmembrane protein	1.9583	2.67835	1.97262	4.71651	3.69851	4.0437	1.54209	2.12297	2.55598	2.94978	2.92533	4.17671
Acc01316	VAN3-binding protein	0	0	0	0	0	0	0	0	0	0	0	0
Acc01317	ATPase family AAA domain-containing protein	17.7348	17.21	17.4351	12.5751	14.2828	10.5488	20.1364	22.9729	23.9398	20.2238	20.3244	20.1327
Acc01318	Vacuolar protein sorting-associated protein like	17.8402	17.8277	17.6635	25.2459	24.9353	25.0203	25.9958	27.0493	26.2212	23.4904	22.1565	20.4924
Acc01319	VAN3-binding protein	0.739644	0.512653	0.512155	0.167839	0.300523	0	0.233236	0.359967	0.688144	0.213415	0.519308	0.407485
Acc01321	Xaa-Pro aminopeptidase	76.1022	78.5521	85.9189	3.91778	3.21885	3.79053	39.9894	39.7867	37.0517	54.779	49.3707	46.2094
Acc01322	Na(+)/H(+) exchange regulatory cofactor NHE-RF3 like	0.05225	0.05083	0.313824	0	0	0	0	0	0	0	0	0
Acc01323	Low-affinity inorganic phosphate transporter	11.4546	10.7937	11.3406	8.50167	7.23078	4.94316	13.6876	16.3959	13.2916	15.5542	17.7439	15.3586
Acc01324	Cell division cycle 20.1, cofactor of APC complex like	0	0	0.035235	0	0	0	0.036988	0.024823	0	0	0	0
Acc01325	ADP-ribosylation factor like	25.473	26.8219	24.9498	32.6437	29.0529	26.989	46.6622	57.1931	42.4936	30.8365	29.268	32.2822
Acc01326	Protein EXPORTIN 1A like	8.60787	7.58067	7.01422	18.7221	20.6266	17.8219	9.14492	9.44476	10.442	9.02601	9.25871	9.81728
Acc01327	ERAD-associated E3 ubiquitin-protein like	21.1205	20.2326	20.4634	14.639	15.8976	15.164	25.8181	27.0795	27.5561	26.4937	23.9259	27.5047
Acc01328	NADH dehydrogenase [ubiquinone] 1 alpha subcomplex subunit like	17.3861	17.6385	16.2301	25.507	18.1949	19.8072	25.1022	26.1919	22.7578	13.8163	16.823	17.8444
Acc01331	4-coumarate--CoA ligase	3.85144	3.66891	3.6924	4.82102	5.56156	5.22559	8.08123	8.14306	10.2716	3.34082	3.99805	3.52183
Acc01332	FAS1 domain-containing protein	0.148879	0	0.297542	158.459	174.116	173.392	0.06691	0.208025	0.203755	0	0	0.073423
Acc01333	TOM1-like protein	10.3142	9.29494	8.82983	15.8499	15.577	13.7086	23.6068	24.8437	21.2413	15.2199	14.7491	15.7141
Acc01334	Peptidyl-tRNA hydrolase	18.7125	19.667	22.2362	22.0209	19.5979	19.6381	24.5226	18.6692	18.5756	20.3241	21.4047	21.7014
Acc01335	Transcription factor like	0	0.081557	0.076207	0.530855	0.464613	0.306976	1.00036	0.751408	0.776443	0.098209	0	0
Acc01336	Dynein heavy chain like	115.2	133.972	140.937	122.168	90.9558	92.8914	165.488	140.544	133.251	123.823	119.839	114.973
Acc01337	Growth-regulating factor like	0.072039	0	0.163595	0.150828	0.171909	0.122157	0.13846	0	0	0	0.038595	0.038187
Acc01338	Tocopherol O-methyltransferase	46.2798	44.9921	44.8192	12.7427	13.4398	11.3606	121.11	122.289	110.902	58.9365	57.3922	62.0035
Acc01339	Glioma tumor suppressor candidate region protein	34.938	37.2866	40.2234	39.7129	35.191	39.945	44.459	42.5526	44.8975	66.8519	65.5829	61.7207
Acc01340	DNA polymerase delta subunit like	55.7038	73.4011	69.306	33.2135	27.6051	24.449	36.468	38.6738	34.8621	74.6272	84.0159	65.3991
Acc01341	Folate-biopterin transporter like	3.9939	4.3544	4.46197	2.35906	2.56589	2.1477	4.82373	7.19749	7.42553	4.81173	5.07637	5.56107
Acc01342	Maltose excess protein	26.9742	28.0398	25.8226	4.83896	4.42934	4.17798	67.0521	71.7387	74.0147	26.6353	28.0521	27.3992
Acc01343	Serine/threonine-protein kinase yakA	19.9805	17.1751	14.9925	26.3744	30.1196	28.5982	20.6143	21.4266	22.6042	23.1966	21.0171	24.6281
Acc01344	Rust resistance kinase	0.50389	0.207505	0.373068	0.270997	0.290291	0.307036	0.692202	0.435072	0.679676	0.332995	0.29111	0.595916
Acc01346	Peptide transport system ATP-binding protein like	0	0.27778	0.06115	0.114529	0	0	0.070489	0.031979	0.127044	0.269608	0	0
Acc01347	Rust resistance kinase	0	0	0	0	0	0	0	0	0	0.008416	0	0
Acc01348	RING-H2 finger protein	0.204509	0.169049	0.07898	0.06459	0	0	0.15477	0.129295	0.405058	0.111266	0	0
Acc01350	RING-H2 finger protein like	0.070218	0.024687	0.09709	0.019425	0	0	0	0.023875	0	0	0	0.047587
Acc01351	Rust resistance kinase	0.28214	0.331691	0.15262	0.129701	0.170074	0.056715	0.566218	0.297845	0.407291	0.239317	0.235783	0.461268
Acc01352	Rust resistance kinase	0.81288	0.915119	0.981859	0.593439	0.791811	0.630063	1.37885	1.2716	0.755017	0.781669	0.932081	1.04214
Acc01353	Rust resistance kinase	0.214204	0.345863	0	0.1328	0.161392	0.135797	0.174591	0.072697	0.439728	0.277562	0.092231	0.299287
Acc01354	Protein like	19.3391	21.0246	18.2786	33.6139	27.7964	31.016	22.4071	25.5755	22.8946	21.9243	24.6388	24.2676
Acc01355	DnaJ subfamily B member like	4.34601	3.28795	2.69065	2.51498	2.17575	2.72852	4.42094	5.33118	6.25124	2.91871	3.67233	2.88795
Acc01356	Abscisic acid receptor like	11.7649	14.1752	14.3956	9.11979	7.64155	7.13964	8.59771	8.37102	9.41909	15.1741	15.25	14.4684
Acc01357	Polypyrimidine tract-binding protein	22.2845	22.5056	21.7785	21.6705	19.0158	23.4056	34.4343	38.104	39.8495	23.7442	26.3225	25.5478
Acc01358	Transcription factor SPEECHLESS like	0	0	0	0	0	0	0	0	0	0	0	0
Acc01359	Arabinogalactan peptide 20 like	0.398663	0.431677	0.161458	3.2534	4.05059	4.31233	0.357578	0.079408	0	0.042877	0.085435	0
Acc01360	Plastid division protein	1.82945	1.38128	1.0256	0.739151	0.17034	0.31335	0.955785	1.23442	0.891856	0.818389	1.16596	1.31302
Acc01361	Histidine protein like	7.95472	5.24922	6.30793	2.78663	1.78237	1.58165	2.06286	2.52119	2.64994	6.75642	5.15015	7.41291
Acc01362	Ethylene-responsive transcription factor	0.060312	0	0	0	0	0	0.115922	0.030034	0.116442	0	0.032313	0
Acc01363	Ubiquitin-conjugating enzyme like	123.709	131.068	129.866	193.82	177.164	176.014	106.755	117.438	113.518	128.858	127.987	125.734
Acc01364	Myosin ID heavy chain like	4.86742	4.16363	6.43063	11.8099	11.0277	11.1045	9.69858	9.8488	7.8346	6.12472	5.62234	5.20334
Acc01365	Ubiquitin-associated protein like	67.86	78.7348	72.8257	120.452	126.044	121.913	98.9082	96.245	96.7976	86.1289	86.0108	90.9034
Acc01366	ABC transporter C family member 10 like	0.901716	1.03257	0.806284	0.401814	0.507825	0.569037	0.841134	1.22025	1.49386	1.27807	1.41801	1.70195
Acc01367	ABC transporter C family member 10 like	9.53967	6.1948	4.92524	14.7054	17.1786	15.7188	83.8616	87.846	90.1406	24.9627	19.6209	28.9362
Acc01368	ABC transporter C family member 10 like	2.60897	1.93892	1.70413	4.64233	4.98932	5.64686	28.5859	29.3713	32.5154	6.78113	6.80427	8.88795
Acc01369	Lysozyme like	0.021498	0.139768	0	0.565937	0.54344	0.687424	0.055092	0.020803	0.022401	0.023121	0	0.022792
Acc01370	Plastidial pyruvate kinase	74.6934	58.7947	58.3467	39.532	45.2369	43.5408	29.1863	31.3795	33.9619	49.7781	52.1046	54.6151
Acc01371	Membrane-associated kinase regulator 6	18.4171	19.0323	17.761	69.0199	68.6212	64.2819	1.89779	3.28716	2.78324	15.5301	15.7726	16.2506
Acc01372	Reticulon-like protein	11.6307	14.8474	14.5544	10.7035	8.19718	7.18186	30.8683	32.5075	30.6822	24.1968	22.9952	21.9756
Acc01373	Membrane-associated kinase regulator 5	0.179816	0.343722	0.114705	0	0	0.045524	0	0.135394	0	0.048738	0	0.047191
Acc01374	Late embryogenesis abundant protein	1.01512	0.716101	0.334365	0.551121	0.292278	0.138315	1.94058	1.64428	1.69286	8.99311	9.16297	9.70795
Acc01375	Late embryogenesis abundant protein	0.192053	0.426368	0.113886	0.046568	0.119814	0.056499	0.681786	0.865593	0.43806	2.28437	2.88809	3.46607
Acc01376	Late embryogenesis abundant protein	0.028214	0.152863	0.028567	0	0.089844	0	0.285886	0.111602	0	0.333799	0.933736	0.747816
Acc01377	Late embryogenesis abundant protein	0.798975	1.59692	0.965552	0.323586	0.438149	0.466848	2.61383	3.67313	3.65013	5.71787	5.19723	6.93562
Acc01378	Late embryogenesis abundant protein	0.244912	0.214128	0.200082	0.370791	0.052438	0.147835	0.56972	0.540874	0.308867	0.749154	1.64102	1.60064
Acc01379	Late embryogenesis abundant protein	0.670539	0.726583	0.453015	0.13959	0.29682	0.224543	1.92702	2.00502	1.7483	5.91835	6.04929	7.50322
Acc01380	Late embryogenesis abundant protein	0.050005	0.026412	0	0	0.07876	0	0	0.198492	0	0.380905	0.162472	0.053585
Acc01381	Late embryogenesis abundant protein	0	0	0	0	0	0	0	0	0	0	0	0
Acc01382	Late embryogenesis abundant protein	0.2167	0.192651	0	0.366691	0.480675	0.554287	0	0.274482	0.32288	0.311054	0	0.133873
Acc01383	Trafficking protein particle complex subunit like	25.6124	26.7374	26.8865	35.6316	29.1417	30.2809	27.7879	24.065	24.1224	40.3943	38.8829	36.4
Acc01384	Protein SGT1 B like	75.2715	80.32	74.5989	52.3012	52.5895	51.3297	48.8323	50.9092	56.4827	55.9952	59.0626	58.6188
Acc01385	NADH dehydrogenase [ubiquinone] 1 alpha subcomplex subunit 5 like	40.8077	40.2279	45.7696	54.8969	38.5598	45.4298	59.775	58.678	46.8697	50.5687	55.3767	46.9812
Acc01386	DnaJ protein like	21.0307	15.194	17.5139	22.7293	27.0259	28.4116	19.8844	21.1046	22.2802	17.5596	17.6634	18.9875
Acc01387	Histone-lysine N-methyltransferase	4.77148	4.19212	4.29484	3.22558	4.56736	3.54752	3.81612	3.90634	4.28963	5.48279	4.60949	4.30963
Acc01388	DUF21 domain-containing protein	0.327629	0.554684	0.271064	0.356916	0.574865	0.22232	0.366017	0.379903	0.419345	0.525054	0.251473	0.336968
Acc01389	Glutaminyl-peptide cyclotransferase	4.72203	4.09434	4.44226	4.50321	6.18574	5.03059	3.10481	3.08803	3.03996	4.96592	4.35738	4.67073
Acc01390	Septum site-determining protein like	0.255236	0.348895	0.074592	0.491497	0.488732	0.51781	0.339766	0.527794	0.115148	0.308462	1.16016	0.117158
Acc01391	Secreted beta-glucosidase adg3 precursor	9.1455	11.4505	8.0801	31.7384	27.297	30.0944	37.7041	39.1045	35.7841	18.0826	15.0915	17.0419
Acc01392	DeSI-like protein	6.25112	3.89652	6.09178	5.18176	5.11019	5.46201	11.3517	10.8173	10.8046	5.1394	6.09989	7.44717
Acc01393	Receptor-like protein kinase precursor	1.70698	0.97941	0.979842	0.173115	0.338797	0.153488	0.542907	0.781987	0.677182	0.34758	1.02082	0.408355
Acc01394	Dentin sialoprotein	10.5235	7.31004	7.83368	11.432	12.9126	10.4132	7.1334	8.21692	9.89881	6.10773	6.48849	6.52291
Acc01395	Proline--tRNA ligase	0.344017	0.525303	0.539161	0	0.028137	0	0.540246	0.559211	0.348082	0.534877	0.504727	0.77633
Acc01396	Ribonuclease H protein	0	0	0	0	0	0	0	0.026734	0	0	0	0
Acc01397	Protein NYNRIN like	0	0	0	0	0	0	0	0	0	0	0	0
Acc01398	ATP synthase subunit beta like	0	0	0	0	0	0	0	0	0	0	0	0
Acc01399	Protein DETOXIFICATION like	0.200419	0.185926	0.23181	0.167137	0.060781	0	0.073373	0.099802	0.179002	0	0.184073	0.060709
Acc01400	Protein DETOXIFICATION like	0.162006	0.444437	0.166192	0.467035	0.115841	0.117647	0.10516	0.163473	0	0.426944	0.454353	0.391544
Acc01402	Aspartyl/glutamyl-tRNA(Asn/Gln) amidotransferase subunit B like	0.060623	0	0	0.137458	0.330158	0.092945	0.339709	0	0.0971	0.202946	0.032128	0
Acc01403	Alpha-protein kinase	14.5016	17.5124	17.8031	10.4146	7.9066	9.02477	12.8113	14.6577	12.8207	43.5672	47.807	46.4443
Acc01404	Translocon-associated protein subunit alpha like	1.24658	1.11325	1.26569	2.71836	2.79938	1.99647	4.32551	2.81424	1.98475	2.22558	1.87006	1.90844
Acc01405	SKP1-like protein	8.12688	8.76049	8.9733	4.14353	3.74532	3.48869	5.10023	5.40964	5.57452	6.13157	6.64679	5.51697
Acc01406	Interleukin-16 like	0.344525	0.173342	0.394589	0.176929	0.339198	0.160708	8.5982	7.6636	7.89046	1.25034	1.17132	0.747763
Acc01407	Chaperonin Cpn10 like	1.70787	1.64199	1.11965	0.408709	0.07372	0.215047	0.276059	0.491471	0.797984	0.651485	1.04436	1.35335
Acc01408	Sn1-specific diacylglycerol lipase	5.39952	3.84305	4.21562	3.51677	4.71847	3.38279	5.19969	6.48471	5.05044	5.63066	5.55374	6.22319
Acc01409	60S ribosomal protein like	104.83	116.139	127.793	32.8859	19.3374	17.7876	98.2715	94.3281	70.5596	157.658	148.549	136.497
Acc01410	Signal peptide peptidase-like	11.4757	11.0231	9.83209	11.2086	10.4059	10.6661	18.5247	19.0288	19.6292	14.7818	17.0726	16.1591
Acc01411	Pectin acetylesterase	0	0	0.025485	0.02099	0	0.03775	0	0	0	0	0.053941	0
Acc01412	Cytokinin hydroxylase	0	0	0	0	0	0	0	0	0	0	0	0
Acc01413	Heavy metal-associated isoprenylated plant protein	0.104763	0.173996	0.631921	0	0	0	0.584076	0.307831	0.76414	0.339225	0.524654	0.944083
Acc01414	Zinc finger, CCHC-type protein	8.02954	8.55565	8.64636	2.40511	2.15706	1.85675	5.85397	4.2384	4.46046	7.78621	8.2637	7.8024
Acc01415	Actin-depolymerizing factor 7 like	0	0	0	0	0.260158	0.331132	0	0.337492	0.153915	0.34943	0	0
Acc01416	Leucine-rich repeat-containing protein	0.020076	0	0	0.005529	0.015982	0.005749	0	0	0.062609	0.010796	0	0
Acc01417	NADH-quinone oxidoreductase subunit A like	0.255697	0	0	0.148194	0.441166	0.712107	0	0	0.328348	0	0	0.526997
Acc01418	Membrane steroid-binding protein	41.525	40.1306	48.0328	29.8884	21.0208	25.8945	38.4659	44.4439	37.0309	59.1375	56.024	56.8444
Acc01419	CLE14p like	0	0	0	0.063768	0.365237	0.230454	0	0	0	0	0	0
Acc01420	Protein phosphatase inhibitor 2 like	27.382	31.0066	31.5984	34.7059	23.6742	26.7146	76.0191	80.8498	67.1481	62.9054	59.2974	57.062
Acc01421	Sugar isomerase protein	3.72651	5.6971	4.49309	0.769824	0.431467	0.714395	4.87837	4.1852	6.86215	5.76274	5.50472	4.69879
Acc01422	Homeobox-leucine zipper protein	0.030716	0.073514	0	0	0.023798	0	0	0	0	0	0	0.069082
Acc01423	60S ribosomal protein	0.41266	0.697696	0.89015	0.300186	0.620113	0.649672	0.590066	0.214945	0.335191	1.26433	0.723701	0.905603
Acc01424	RHOMBOID-like protein	4.32134	6.59162	6.32714	4.22023	3.57087	3.51929	2.83068	1.98454	2.2051	3.43377	4.33377	3.81823
Acc01425	Protein FAR1-RELATED SEQUENCE like	0.763799	1.01198	0.832292	0.46537	0.512736	0.834347	0.12335	0.121157	0.274605	0.470404	0.483366	0.846292
Acc01426	Stamen-specific protein	0	0	0	0	0	0	0	0	0	0	0	0
Acc01428	DNA-directed RNA polymerases II and V subunit 6B like	91.2932	103.236	107.117	77.0434	60.9666	66.2024	110.675	99.3786	89.9389	140.069	129.706	128.533
Acc01429	Serine/threonine-protein kinase atr1	0	0	0	0	0	0	0	0	0.195318	0.088153	0	0.135137
Acc01430	F-box protein like	0.188587	0.098206	0.406725	4.08271	3.02776	2.6312	1.35274	2.14134	1.35379	0	0.048556	0.165084
Acc01431	F-box protein	4.55499	5.43463	5.49873	32.1754	29.7475	26.2421	27.314	28.719	29.4485	4.49247	4.54958	4.08106
Acc01432	Transcriptional regulator SLK2	18.9623	16.0277	15.8192	35.5056	38.5918	39.6535	34.1976	36.4184	39.347	14.3817	14.5141	14.6808
Acc01433	BAG family molecular chaperone regulator like	0.765419	1.33583	0.904387	0.201526	0.298195	0.100005	0.084735	0.1713	0.331219	0.664977	0.550039	0.262913
Acc01434	Protein DETOXIFICATION like	0.155976	0.061698	0.034754	0.106417	0.060437	0.055477	0	0.056004	0.058068	0.038112	0	0.026972
Acc01435	Serine/arginine-rich splicing factor like	25.5465	19.3014	21.6262	15.8766	17.5505	17.6306	41.7363	39.7088	46.2533	27.1915	27.2803	28.8073
Acc01436	Ethylene-responsive transcription factor	7.3946	6.75102	7.80359	2.13895	1.42325	1.24293	0.281037	0.818948	0.551497	0.881468	0.526909	0.696768
Acc01437	Sorbitol dehydrogenase	0	0	0	0	0	0	0	0	0	0	0	0
Acc01438	L-idonate 5-dehydrogenase	10.5055	11.2977	10.5211	2.50696	1.83954	1.6161	5.11222	3.90675	4.68004	7.85461	9.57279	8.48593
Acc01439	Pentatricopeptide repeat-containing protein	0.898114	0.850261	1.01248	0.391434	0.338268	0.516618	1.2997	0.897359	0.919927	1.0149	0.958938	1.51567
Acc01440	Monofunctional biosynthetic peptidoglycan transglycosylase	0.413363	0.226567	1.52472	0	0.221937	0	0.267918	0.234087	0.108936	0.449766	0.728145	0.221676
Acc01441	Spore coat assembly protein like	0.845132	1.14471	0.267405	0.699477	0.328045	0.742897	1.40931	1.36029	2.60948	1.46739	1.10183	0.504
Acc01442	Transcription factor like	1.10252	1.68437	1.06297	0.289592	0.26577	0.077249	0.777887	0.805532	0.241228	1.05159	0.599043	1.57563
Acc01443	Collagen alpha-1(III) chain like	19.1552	19.5609	20.8049	31.6962	28.9618	30.2482	35.5398	35.1897	28.111	27.8039	23.4843	25.4527
Acc01444	Fructokinase-7 like	33.5084	32.3396	33.3969	32.5698	32.3792	33.6447	39.2488	39.3202	42.3681	38.0936	41.0689	37.5652
Acc01445	Carboxylesterase	0.2265	0	0.266954	0	0	0	0	0.467187	0.081708	0.215097	0.51938	0.799942
Acc01446	Carboxylesterase	0	0	0.046642	0	0	0	0	0	0	0	0	0
Acc01447	Cytochrome P450 704C1 like	0.5626	1.08633	0.822675	0.234932	0.201331	0.102804	0.324057	0.265161	0.776908	1.29226	0.902339	1.18612
Acc01448	Pentatricopeptide repeat-containing protein	0.694574	0.334945	0.471805	0.155364	0.160877	0.24375	0.809073	0.45655	0.630987	0.712338	0.770107	0.593297
Acc01449	DEAD-box ATP-dependent RNA helicase	10.142	10.8883	9.25008	5.48358	4.33777	4.62756	12.0947	12.727	13.9735	13.7575	13.6034	15.2998
Acc01450	K(+) efflux antiporter 5 like	8.53747	5.54773	6.50129	15.9479	17.9598	17.8247	23.4406	24.5303	25.9165	12.0368	10.6034	11.5475
Acc01451	Cysteine and histidine-rich domain-containing protein	6.62602	7.22373	10.1318	1.10768	0.71951	0.900872	3.93353	2.65349	2.55618	9.09514	8.13332	8.89698
Acc01452	AT-hook motif nuclear-localized protein	0.839252	1.43333	1.52515	0.380853	0.248748	0.610121	0.402648	0.613955	0.666754	1.0227	0.965515	1.28409
Acc01453	Microtubule-associated protein	0.193112	0.242227	0.058712	0	0	0.057497	0.14755	0.124992	0.161127	0.270183	0.102749	0.08197
Acc01454	Protein trichome birefringence-like	0.149899	0.108285	0.137154	0.114368	0.172179	0.133788	0	0	0	0.10748	0.1198	0.185408
Acc01455	Atrophin-1 like	0	0	0	0	0	0	0	0	0	0	0	0
Acc01456	40S ribosomal protein S13	6.96748	6.64892	8.18491	4.24237	2.28574	1.77429	3.7309	1.69916	2.67061	7.69786	7.22345	5.40486
Acc01457	40S ribosomal protein S20-2	57.8136	74.3133	83.6133	49.3027	37.5581	36.7581	60.1313	62.507	50.5232	85.6487	90.7609	73.874
Acc01458	UMP-CMP kinase	2.63439	2.94409	4.17141	2.0668	1.23076	1.85273	6.52026	5.08165	5.09455	3.95962	4.51839	3.50215
Acc01459	Pectinesterase inhibitor domain protein	0.062442	0.034071	0	0.049303	0.256184	0.06273	0.247124	0.394963	0.577508	0	0.200724	0
Acc01460	Protein jagunal like	14.2499	15.6833	16.8332	18.816	15.7921	14.9108	16.4939	17.037	16.433	28.6925	27.9077	24.46
Acc01461	Pectinesterase	0.088663	0.272512	0	0	0.031444	0	0.037959	0.029504	0	0	0.031743	0
Acc01462	Trehalose-phosphate phosphatase	0.279832	0.352631	0.662326	0	0.034249	0	0.31412	0.15358	0.324799	0.541893	1.05043	0.621897
Acc01463	Pentatricopeptide repeat-containing protein	0.889991	0.600537	0.389372	0.158259	0.172929	0.180037	0.387753	0.617958	0.558047	1.0117	0.988368	0.941093
Acc01464	Trehalose-phosphate phosphatase	0.504383	0.547121	0.637951	1.94858	2.77112	1.6606	0.254202	0.77231	0.408673	0.162916	0	0.107062
Acc01465	Protein of unknown function DUF4535 protein	1.63227	2.17033	1.64973	2.13535	1.17762	0.975042	0.890894	1.37381	0.60827	2.36957	1.86146	1.97446
Acc01466	Glycerol-3-phosphate transporter 1 like	5.9868	4.75264	6.27418	2.9437	3.1757	3.79416	1.94142	2.32866	2.63574	12.1681	13.5208	14.8201
Acc01467	Vesicle-associated protein	11.6061	13.937	11.1525	37.1613	36.7257	38.0589	26.582	28.1888	30.281	11.3815	11.3677	11.9592
Acc01468	Conserved oligomeric Golgi complex subunit 7 like	20.1413	18.2443	16.5023	22.7056	23.8468	23.9643	24.7624	25.0745	27.2835	29.6472	31.9706	31.9941
Acc01469	GDP-mannose transporter like	2.567	2.49372	2.68515	1.64205	1.59572	2.05022	3.11033	4.32122	4.82916	3.6929	4.15216	3.45011
Acc01470	Ribonuclease H protein	0	0	0	0	0	0.083388	0	0.083112	0	0.031364	0	0
Acc01471	Luc7-like protein	24.1091	17.1389	18.1389	9.30933	9.90146	8.71914	6.0806	7.55045	8.60438	18.7608	15.7403	18.6926
Acc01472	Ribonuclease H protein	0	0	0	0	0	0.19729	0	0.027305	0	0	0	0
Acc01473	GDP-mannose transporter like	0.168624	0.664665	0.068438	0.012793	0.089683	0.08464	0.129916	0	0.070432	0.199213	0.239027	0.2498
Acc01474	2-phosphoglycerate kinase	14.9924	13.3773	11.8106	14.7738	12.7223	13.2729	44.2942	50.5184	50.676	20.7851	22.4371	19.9207
Acc01475	60S ribosomal protein	36.3656	41.8257	46.8725	10.5603	9.94573	8.09135	17.2928	13.8886	17.8163	36.5796	37.9571	34.2256
Acc01476	Protein deltex like	3.90973	5.24711	6.36669	1.78833	1.23752	1.28967	2.57099	3.21018	3.4652	5.00332	4.66988	4.55057
Acc01477	F-box protein	0	0.142832	0.152529	0.154655	0	0.170257	0	0.112525	0.078486	0.101265	0.363193	0
Acc01478	Ubiquinol-cytochrome-c reductase complex assembly factor 1 like	12.2136	9.62369	9.37767	9.67824	8.89388	8.25391	7.96443	8.81549	8.50705	9.22777	9.5814	9.05961
Acc01479	Lipase	2.12763	1.64044	2.26281	1.3598	1.27325	0.918966	1.68158	1.47033	2.20565	2.00204	2.66756	1.75249
Acc01480	Ethylene-responsive transcription factor	6.28709	4.69606	5.35749	1.94341	1.63883	1.92348	0.342474	0.533895	0.836892	0.172969	0.286595	0.608245
Acc01481	Ethylene-responsive transcription factor 2 like	0	0	0	0.318356	0.151951	0.023969	0.274715	0.736633	0.521561	0	0.102263	0.126477
Acc01482	Oleosin like	66.8096	124.198	129.348	129.519	63.467	56.8763	68.4318	103.136	92.3877	93.3545	113.226	70.3865
Acc01483	Ras-related protein RABD2a	15.7316	16.7002	13.3576	65.0635	62.3432	60.8352	22.284	24.8878	23.7773	14.7977	14.5706	16.2342
Acc01484	TRNA(Ile)-lysidine synthase	0.08825	0	0.089353	1.40745	0.77562	0.796969	0.452317	0.591242	1.23913	0.187812	0.094562	0.556728
Acc01485	Blue copper protein	0	0	0	0	0.071831	0	0	0	0	0	0	0
Acc01486	Protein mago nashi like	0	0	0	0	0	0	0	0	0	0	0	0
Acc01487	Peptide methionine sulfoxide reductase	59.7978	57.3107	61.6635	62.3538	59.4604	64.3103	62.2003	60.278	69.3988	63.8357	72.4782	62.9671
Acc01488	Growth-regulating factor 1-like	0.360219	0.54316	0.401794	0.772398	0.62019	0.999634	2.9716	1.15202	2.3523	0.803138	0.360562	1.30836
Acc01489	Transmembrane protein like	10.1107	9.10055	7.47314	17.107	16.4438	16.9074	6.21502	8.81363	8.19773	10.9222	10.7506	14.0746
Acc01490	Glutamate dehydrogenase	45.2699	36.9826	41.9334	76.4442	84.0324	77.7944	69.427	69.6797	72.1794	38.9123	39.0892	37.6461
Acc01491	Mediator of RNA polymerase II transcription subunit like	5.86588	6.1921	7.00978	5.21779	5.57902	5.16977	6.89948	7.30591	7.6748	8.38913	6.23435	5.76412
Acc01492	Polyadenylate-binding protein	5.70519	5.59011	5.65035	4.20045	3.72998	3.74162	6.77887	6.23458	5.11233	8.57594	5.90593	5.60364
Acc01493	Metacaspase-1 like	8.41038	5.97828	7.217	17.3952	17.2481	17.2817	12.6271	14.3592	15.3339	8.11478	10.6789	9.65457
Acc01494	Translocase of chloroplast like	15.3945	15.1191	14.8338	6.76624	5.5125	5.5539	6.8283	8.06704	6.58028	14.0736	17.4382	16.7361
Acc01495	UDP-N-acetylmuramate--L-alanine ligase	12.0126	11.4024	11.3458	11.4584	13.3873	12.8773	24.7368	28.2194	26.3133	12.6927	12.6237	15.0171
Acc01496	Acyl-CoA N-acyltransferase protein	8.91819	9.47883	10.7634	5.24138	4.21621	4.42408	4.4446	4.87984	5.54089	11.0766	7.59427	7.56068
Acc01497	Sucrose-phosphate synthase	1.57324	0.989816	1.62733	1.49648	1.15257	1.10619	1.17136	1.58733	1.51902	1.13465	1.10444	1.95203
Acc01498	Autophagy-related protein like	10.1352	8.9248	7.60839	2.16838	1.51416	2.73542	2.66921	3.21313	3.31529	9.2183	9.46266	10.7313
Acc01499	RING finger and transmembrane domain-containing protein	7.3447	5.45669	6.8461	8.29944	9.57924	8.69683	24.6062	25.9559	26.6218	7.43971	6.89436	9.14846
Acc01500	Hydroxyacylglutathione hydrolase	7.69098	9.35185	8.7597	2.47743	1.96795	2.52818	7.89081	6.56169	6.61189	7.1321	7.30109	7.30247
Acc01501	Mitochondrial import inner membrane translocase subunit Tim21 like	2.08738	1.1706	1.88749	0.49916	0.676028	1.14069	2.55304	2.634	2.99591	2.29581	2.3821	2.62365
Acc01502	Inactive receptor kinase like	0	0.056701	0	0	0	0	0	0.061936	0.095418	0	0	0
Acc01503	Inactive receptor kinase	0	0.074222	0.023118	0	0	0.022937	0	0.022739	0.035687	0.073409	0	0.024207
Acc01504	Mediator of RNA polymerase II transcription subunit like	6.17799	9.01001	9.47807	1.22195	1.12621	0.803417	6.20188	7.5773	4.20744	11.0372	11.0297	8.54292
Acc01505	Rhodanese-like domain-containing protein	5.91993	5.34145	5.34029	2.11992	2.50357	2.06706	2.88902	4.20424	3.1014	4.30738	5.71888	4.30483
Acc01506	WRKY transcription factor 70	0.307288	0.262794	0.186149	0.089889	0.144393	0.150829	0.068322	0.349458	0.246306	0	0	0
Acc01507	Putative aarF domain-containing protein kinase	1.36745	1.12787	0.933052	1.11885	1.64914	1.09577	0.243291	0.204459	0.1698	1.20095	1.33984	1.0764
Acc01508	LRR receptor-like serine/threonine-protein kinase	0.028453	0.046576	0.123309	0.157562	0.121557	0.237294	0.072524	0.170122	0.074542	0.092241	0.039836	0.03038
Acc01509	Kinesin-related protein	0	0	0	0.060469	0.103107	0	0.062234	0	0.124729	0	0.026022	0
Acc01510	GDSL esterase/lipase	5.1968	3.04209	3.82252	1.56426	0.831125	1.27176	0.023732	0.094106	0.050391	0.07599	0.178608	0.355985
Acc01511	RING-H2 finger protein	7.1916	6.66518	6.37369	14.4579	13.9938	13.5911	17.0928	17.7226	17.4744	5.8083	7.02892	5.44523
Acc01512	Transcription factor RF2b like	3.78831	2.4228	4.30065	8.66393	9.35717	8.20532	0.918252	1.38367	1.32912	0.66808	0.890033	0.818217
Acc01513	Expansin-A8 like	97.2513	86.4264	91.0266	555	568.939	585.526	61.227	75.2698	69.9988	65.1699	73.0709	69.1353
Acc01514	Reticulon-like protein	7.07077	8.46392	7.16257	5.52699	5.61697	4.21566	8.74877	9.04543	10.3821	8.95077	7.96466	8.51662
Acc01515	Superoxide dismutase	0	0	0	0	0	0	0	0	0.096521	0	0	0
Acc01516	Alpha-galactosidase	8.40964	8.53895	7.55507	3.95045	3.6569	4.1356	4.11008	4.36996	3.87541	4.45759	4.95134	3.95605
Acc01517	Cytochrome c biosynthesis protein	0.691472	0.65295	0.087514	0.288323	0	0	0	0.258248	0.090064	0.092962	0	0.090337
Acc01518	Potassium transporter like	111.798	93.5342	95.1119	285.631	323.953	319.028	132.562	141.469	154.503	73.5848	74.7849	82.3765
Acc01519	CBL-interacting protein kinase	27.4337	32.45	27.3963	122.106	108.343	108.697	116.126	115.875	114.157	40.716	39.0848	39.7519
Acc01520	Uroporphyrinogen decarboxylase	20.3537	18.4957	18.1405	14.3037	15.704	15.2699	7.6479	8.98997	7.9825	17.5115	16.6005	18.1926
Acc01521	Fructose-1-phosphate phosphatase	63.3297	55.5563	58.6459	93.4055	100.491	106.33	59.4937	56.5845	63.8313	51.287	51.0886	54.2218
Acc01522	HMG1/2-like protein	0.969567	1.23555	1.3603	1.42201	1.49664	2.80801	0	0	0	0	0.148508	0.273125
Acc01523	Mastermind-like protein	0.162695	0	0	0	0	0	0	0	0	0.20079	0	0
Acc01524	LOB domain-containing protein	0	0	0	0.128001	0	0	0.150333	0.116019	0	0.063093	0.522031	0.062193
Acc01525	1-phosphatidylinositol 3-phosphate 5-kinase	0	0	0.040686	0.033036	0.039901	0	0.205412	0	0.250043	0	0	0
Acc01526	HIG1 domain family member 1B like	1.11956	0.920914	4.80478	27.5644	24.3551	25.528	0	0.076972	0	0	0.493654	0.737447
Acc01527	P60-like protein	17.3589	19.5395	21.4746	20.659	19.0807	16.6691	26.1825	28.179	27.2635	28.626	25.6186	30.148
Acc01528	Protein PLANT CADMIUM RESISTANCE like	11.0336	8.83413	9.1304	5.40785	6.60595	5.60073	13.2307	14.998	15.7	8.68026	9.20995	11.7383
Acc01529	Wound-induced protein	21.0168	27.1788	28.5244	8.51055	8.54839	7.48797	10.6256	8.50575	6.97292	2.91466	4.54914	3.55277
Acc01530	Transmembrane protein	1.69039	1.36896	1.4607	0.99014	0.964884	0.56432	3.08575	2.55843	2.49248	4.37234	2.47505	6.63905
Acc01531	Heavy metal-associated isoprenylated plant protein	1.18361	2.77164	1.23871	1.26997	0.701872	0.955337	1.92014	2.54966	2.80262	2.67968	3.28865	2.78918
Acc01532	Cation/H(+) antiporter like	0	0	0	0.09601	0.116342	0.204009	0	0.055337	0.020819	0	0	0
Acc01533	Arogenate dehydrogenase	18.2523	20.5807	18.2306	26.8699	30.7765	26.5605	8.1031	7.99744	8.35548	18.1123	20.0656	20.7875
Acc01534	Pyruvate carboxylase subunit B like	48.9321	44.1606	48.3307	181.815	188.856	188.373	63.3032	65.4351	70.2015	59.2839	63.0822	58.7997
Acc01535	PRA1 family protein	33.0857	36.7184	34.2792	70.096	76.5733	78.7049	64.8736	63.2031	73.4413	36.0395	35.2889	40.537
Acc01536	Sorting nexin 2B like	7.34935	6.90676	6.22653	11.4927	13.6111	12.8456	8.66572	7.62933	8.56583	7.00718	5.95987	7.07413
Acc01537	Laccase-5 like	1.01885	1.09154	1.05748	3.85535	4.99473	4.29528	0.162948	0.41207	0.204205	0.505399	0.364824	0.35994
Acc01538	Dehydration-responsive element-binding protein like	2.62627	3.23063	2.72796	1.17164	1.114	0.40345	5.16489	3.59557	2.92412	3.10535	2.16638	3.14738
Acc01539	SNF2 domain-containing protein	0.096304	0.143485	0.024377	0.020078	0.066482	0.072603	0.138604	0.14288	0.17561	0.09063	0.064494	0.114454
Acc01540	Abscisic acid receptor like	62.8974	68.565	55.5064	248.373	256.986	278.546	4.86302	6.0841	5.25394	18.7304	21.7065	19.2445
Acc01541	Ferritin-2 like	73.8469	75.1799	75.89	19.8355	20.6482	19.0417	14.8673	17.8273	16.2018	51.6683	52.8824	52.8793
Acc01542	Apyrase	0.694217	0.731719	0.463311	0.067521	0.024668	0.056312	0.155357	0.202276	0.152675	0.405503	0.800573	0.549975
Acc01543	Eukaryotic translation initiation factor 2 subunit alpha like	32.647	34.531	35.516	32.4107	33.2854	32.6828	47.5461	49.1694	47.1466	42.9285	43.5617	49.8498
Acc01544	Peptide-N4-(N-acetyl-beta-glucosaminyl)asparagine amidase A heavy chain like	0.241683	0.19574	0.142744	0.376952	0.388974	0.463447	0.749528	1.06755	1.74698	0.243627	0.474774	0.298708
Acc01545	Peptide-N4-(N-acetyl-beta-glucosaminyl)asparagine amidase A heavy chain like	0.662945	0.421666	0.322786	0.095507	0.097249	0.260704	0.564192	0.376234	0.616055	0.368301	0.171802	0.097134
Acc01546	Sister chromatid cohesion 1 protein	1.40072	1.29811	0.953746	0.843714	1.33601	0.943705	0.493852	0.572722	0.568372	0.770841	0.916378	1.06226
Acc01547	Sorting and assembly machinery component like	3.94459	4.47032	3.68186	3.86994	3.4629	3.86343	2.89457	3.5964	4.78333	4.06134	4.73902	4.27238
Acc01548	UTP--glucose-1-phosphate uridylyltransferase	6.55229	4.05161	3.63986	3.93751	4.88214	3.54686	3.45342	3.39764	3.74559	3.48134	2.75339	4.04066
Acc01549	U-box domain-containing protein	0	0	0	0	0	0	0.139276	0.095892	0.22652	0	0	0
Acc01550	LOB domain-containing protein	2.54394	1.69777	3.78679	0.255695	0.964305	0.241062	0.972922	1.76722	1.19816	0.430133	2.02989	0.420391
Acc01551	Trihelix transcription factor	9.05561	11.6067	8.20554	8.98076	8.36319	9.36175	10.7868	10.3916	10.2742	9.28531	11.195	9.54784
Acc01552	Pentatricopeptide repeat-containing protein	2.27803	3.12264	2.79985	0.378927	0.432187	0.228238	1.10415	0.609157	0.729338	1.06405	1.8011	1.27351
Acc01553	Ethylene-responsive transcription factor	0.023734	0.105106	0.352621	0	0.005477	0.072566	0.062145	0	0	0	0.051415	0.158632
Acc01554	RING-H2 finger protein	3.08512	6.21734	4.86215	2.65386	2.3217	3.11844	2.38532	2.11992	1.36673	2.81163	3.18963	2.64787
Acc01555	UPF0481 protein	0.089485	0.05083	0.028914	0	0	0.036897	0	0	0	0.093362	0.037292	0
Acc01556	UPF0481 protein	0	0	0	0	0	0	0	0	0	0	0	0
Acc01557	Protein NRT1/ PTR FAMILY 4.3 like	0	0	0	0	0	0	0	0	0	0	0	0
Acc01558	Transcription factor like	0	0	0	0	0	0	0	0.391523	0	0	0	0
Acc01559	G3BP-like protein	0	0	0	0	0	0	0	0	0	0	0	0
Acc01560	G3BP-like protein	0	0	0	0	0	0	0	0	0	0	0	0
Acc01561	Mucin-16 like	0.210401	0.45476	0.399244	0.043865	0.167496	0	0.701715	1.68769	0.8752	0.311151	0	0.358129
Acc01562	Clathrin heavy chain	55.5185	36.1429	36.5824	46.2036	55.1511	51.7586	47.5721	49.7139	56.3569	50.3628	44.1474	55.0059
Acc01563	Protein like	0.288498	0.083363	0.116842	0	0.16245	0.038644	0.166144	0.229317	0.140287	0	0.041217	0.080985
Acc01564	Anaphase-promoting complex subunit like	5.18106	3.83568	3.44704	2.38582	3.30073	2.37085	2.07872	2.16004	2.4001	4.75603	4.41825	5.16252
Acc01565	Protein ESKIMO like	2.40458	2.59217	2.30297	0.483757	0.59993	0.523156	0.22883	0.355509	0.371843	1.86477	2.18342	2.0763
Acc01566	Gibberellin 2-beta-dioxygenase	1.15012	1.91505	1.4349	0.052793	0.198605	0.158992	1.27513	1.35385	1.41659	1.9908	1.63697	2.17828
Acc01567	Zinc finger CCCH domain-containing protein	48.2491	44.6098	46.9318	10.5505	10.1437	10.6247	5.41413	7.32382	5.74232	5.74715	5.94744	5.76919
Acc01568	Zinc finger CCCH domain-containing protein	72.1917	67.4882	52.9951	15.0241	14.8238	16.0173	7.55629	9.66075	9.64939	7.69922	10.2957	10.7512
Acc01569	PHD finger protein ALFIN-LIKE 1 like	5.63256	5.79951	5.71198	10.8832	10.5016	12.0724	18.7762	17.7439	16.2861	9.35408	6.49217	7.18365
Acc01570	CTD small phosphatase-like protein	6.79914	6.35725	5.68216	0.787303	0.642232	0.486857	1.71617	1.53503	2.04133	3.91476	3.81276	3.55863
Acc01571	Serine/threonine-protein kinase-like protein	0.054471	0.142089	0.018362	0.109354	0.079252	0.112914	0.048006	0	0	0.060443	0.040002	0.129091
Acc01572	Phosphoinositide phospholipase	58.479	48.8157	48.468	22.5593	23.3131	21.2809	21.3129	23.1232	22.7761	19.3671	20.3343	20.1052
Acc01573	Protein EARLY FLOWERING like	15.3988	18.1942	16.3548	2.63024	1.98617	3.07949	10.2412	9.72916	9.56665	1.44684	0.746449	0.770897
Acc01574	GDSL esterase/lipase	0.763312	1.08837	1.03475	0.421704	0.066251	0.083605	0.491975	0.590383	0.375899	0.502448	0.663428	0.243261
Acc01575	Regulatory protein	59.4546	62.0022	56.4543	192.84	198.053	211.557	27.0298	30.5336	27.3163	57.1026	64.5055	59.7229
Acc01576	NudC domain-containing protein	20.1151	24.0296	24.2183	19.4203	16.9837	18.0163	32.9235	35.9505	26.6866	28.358	27.755	29.0184
Acc01577	Cytochrome P450 90A1 like	0.151597	0	0.122358	0.075854	0.096547	0	0	0.030196	0	0	0.062441	0
Acc01578	Protein yippee-like	13.5277	17.4768	18.3821	19.9489	16.4024	18.9488	29.2398	26.2496	18.6683	22.7551	20.6423	20.847
Acc01579	SH3 domain-containing protein	0.968813	1.24961	1.43162	1.28561	1.1311	1.41615	1.39596	1.96846	2.16238	2.63121	2.41766	2.17459
Acc01580	Clathrin light chain like	98.9709	107.503	118.432	67.9252	59.6292	56.4528	70.0381	70.3903	64.7812	206.698	203.681	191.563
Acc01581	30S ribosomal protein	6.0978	7.04135	4.86902	4.17282	2.31316	3.47679	5.77978	3.99866	3.78439	4.37278	5.37106	4.70031
Acc01582	Anthranilate synthase alpha subunit 1 like	0.053155	0.316544	0.080729	0.077308	0.205425	0	0	0.211756	0.027694	0.228678	0.224489	0.103703
Acc01583	Inactive histone-lysine N-methyltransferase	0.326912	0.078066	0.367602	0	0.071421	0.072895	0.093307	0.324554	0.254809	0.312721	0.348106	0.187439
Acc01584	DNA polymerase	0.05029	0.015339	0	0	0	0	0	0	0	0	0	0
Acc01585	Auxin transporter-like protein	0.197755	0.10738	0.275746	0	0	0.024624	0.157934	0.330994	0.451301	0.079692	0.360443	0.130396
Acc01586	Syntaxin-31 like	7.70398	6.57521	6.72138	9.65154	9.78076	9.59246	11.4021	12.4596	11.3965	6.31578	7.37895	8.306
Acc01587	Eukaryotic translation initiation factor 3 subunit F like	5.56303	3.94957	4.93561	2.29888	1.12274	1.83645	3.29699	4.98568	3.73784	4.64665	4.04013	5.17422
Acc01588	26S proteasome non-ATPase regulatory subunit 7 A like	28.4481	25.5791	26.091	37.4888	42.5046	40.0701	40.7257	43.246	38.534	41.2299	40.7542	42.3647
Acc01589	FAS1 domain protein	4.16889	4.48003	3.09902	1.76744	1.88586	1.89507	3.45443	3.34602	1.86899	4.96487	5.56526	4.60614
Acc01590	Signal peptidase complex subunit like	16.171	15.777	16.0102	16.3026	12.7935	12.6846	18.8746	20.4618	20.6791	18.9057	17.5515	17.0395
Acc01591	Coronatine-insensitive protein	3.3458	2.41401	2.05324	11.8936	11.3164	12.3352	3.45885	4.31101	3.5656	2.6365	3.94675	3.64737
Acc01592	Coronatine-insensitive protein	13.8618	11.4229	12.0943	26.2699	24.6887	25.4524	23.5892	25.1597	24.0887	10.1823	8.70018	12.0104
Acc01593	Transcription factor DIVARICATA like	0.16836	0.115034	0.304548	0.072834	0.206186	0.15821	0.136029	0.586708	0.608406	0	0.260718	0.259691
Acc01594	Sedoheptulose-1,7-bisphosphatase	0.205938	0.520702	0.560739	0.88068	0.536245	0.862996	0.117673	0.488839	0.298552	0.111704	0.171182	0.151581
Acc01595	Adenylosuccinate lyase	7.10817	6.32709	4.95705	2.92594	2.50341	1.92519	5.96877	6.32649	8.16688	5.93025	6.44902	6.92158
Acc01596	Armadillo-type fold protein	7.02663	6.22466	5.73876	3.35507	3.55649	3.26866	6.09322	8.56766	8.1524	8.04877	7.97192	9.28316
Acc01597	LIM domain-containing protein	20.0469	18.2854	20.3725	45.9908	44.774	47.3881	98.9891	108.63	109.245	20.5399	22.6423	19.0598
Acc01598	Sugar phosphate/phosphate translocator	3.74191	3.46594	3.79184	16.1715	15.4705	15.8408	6.14865	7.24088	7.96665	2.99071	3.88063	2.93841
Acc01599	60S ribosomal protein L35a-1	52.8823	68.0099	70.0142	44.7949	31.6872	30.0341	59.9536	54.8493	46.735	96.13	91.747	83.7192
Acc01600	GDP-fucose protein O-fucosyltransferase protein	0	0.141972	0	0.106596	0.071534	0.330378	0	0	0	0	0	0
Acc01601	Syntaxin-81 like	9.65798	8.28585	8.95892	21.7739	21.3219	19.3814	3.86511	4.30801	5.12347	6.90279	5.47273	6.23449
Acc01602	Protein transport protein like	6.50291	13.3821	12.7416	20.4976	12.7356	11.11	24.814	21.3013	17.8589	17.9311	21.6015	18.8472
Acc01603	Proline transporter like	14.6516	16.8028	14.9932	13.5691	13.761	13.435	38.3639	37.2187	37.3042	28.7275	27.2928	30.5366
Acc01604	Transcription factor like	1.32145	1.60368	1.30429	0.682388	1.19052	1.20914	2.39376	2.35862	1.86892	2.49006	2.5718	1.63934
Acc01605	DNA gyrase subunit A like	5.19072	5.69755	5.57686	4.3455	3.47235	3.99439	9.11554	8.03045	9.29082	7.72128	8.93396	7.60678
Acc01606	E3 ubiquitin-protein like	29.7739	37.5262	38.4842	34.1883	27.5776	28.9812	11.1881	11.6146	10.1688	73.962	67.729	67.8244
Acc01607	7-deoxyloganetic acid glucosyltransferase like	1.44128	0.941748	0.653596	1.96251	1.9666	1.97905	2.22284	3.08413	2.55459	1.7564	2.13504	2.38647
Acc01608	7-deoxyloganetic acid glucosyltransferase	2.18727	1.7453	1.39757	2.46394	2.27029	2.53571	2.06328	1.24228	2.33405	1.85096	2.10401	3.33003
Acc01610	7-deoxyloganetic acid glucosyltransferase	0.409501	0.190017	0.166245	0.592803	0.493724	0.526537	5.25315	6.16165	6.46154	0.643785	0.726413	0.997503
Acc01611	7-deoxyloganetic acid glucosyltransferase	1.11298	1.31298	1.4983	2.09746	1.78499	1.70494	4.94693	4.37195	5.90757	1.96832	2.11478	1.7649
Acc01612	Non-specific lipid-transfer protein 2precursor	3.21863	2.19154	5.8856	1.54208	0.873255	0.654312	2.10742	2.09708	3.24843	2.3724	1.48878	2.43188
Acc01613	Putative protein	7.56357	7.94935	6.20293	15.2395	13.4613	12.6934	8.45282	11.2639	9.72031	8.32764	7.74159	7.99732
Acc01614	0	0.155761	0	0	0	0.10463	0	0.252435	0	0	0.272942	0.042249	0.306824
Acc01615	UDP-glycosyltransferase	13.2898	12.1934	13.6702	3.24066	3.089	2.97021	43.5346	43.3358	40.8818	31.8767	32.1387	34.924
Acc01616	UDP-glycosyltransferase	2.11338	1.91793	2.01576	0.486245	0.448512	0.446321	7.50782	4.56114	5.45834	4.51051	4.56385	4.95174
Acc01618	UDP-glycosyltransferase	10.0288	8.91151	7.91467	1.38147	1.63389	1.54206	8.8255	10.6331	10.8761	17.3032	18.771	19.3364
Acc01619	Mitochondrial substrate carrier family protein like	14.6698	12.9292	14.7606	16.2514	16.1465	14.7029	8.66275	10.1119	11.6937	14.855	13.5153	15.7611
Acc01620	Glycosyltransferase	1.05931	1.07422	1.06656	1.7986	1.66856	1.905	1.24593	1.77175	1.66252	5.3849	4.69791	6.33686
Acc01622	Gamma-glutamyl phosphate reductase	13.9802	14.2393	13.9065	13.1755	14.3826	13.5988	3.97734	5.10238	5.67097	10.0707	8.8837	10.2492
Acc01623	Mitochondrial glycoprotein	5.95179	3.61917	6.71014	0.417304	0.723912	0.684175	3.16251	4.09271	2.86796	6.43827	6.59723	7.2184
Acc01624	Mannose-1-phosphate guanylyltransferase	3.30939	3.70147	3.81726	17.8319	19.3282	18.6785	5.69248	6.42274	7.22344	2.82478	3.18485	2.91828
Acc01625	DNA-directed RNA polymerase	0	0	0	0	0	0	0	0	0	0	0	0
Acc01626	Protein phosphatase	189.545	170.599	177.22	344.58	379.7	384.843	63.7522	57.9651	65.9255	85.1399	82.5751	88.3919
Acc01627	LOB domain-containing protein	0	0	0	0	0	0	0	0	0	0	0	0
Acc01628	Pumilio 2 like	43.3859	36.1554	31.6828	3.91416	2.86768	2.88854	15.3828	15.5713	18.6348	53.8628	50.6386	60.8994
Acc01629	Glycerol-3-phosphate acyltransferase	0	0	0	0	0	0	0	0	0	0	0	0
Acc01630	E3 ubiquitin-protein like	23.3761	23.5128	22.8261	33.1284	32.332	30.4408	30.7613	36.2688	32.6015	24.8772	23.2628	25.9281
Acc01631	Telomere repeat-binding protein	8.70368	8.31502	6.22673	32.3586	32.6717	33.7117	7.58531	8.18809	8.71348	8.82638	10.3493	9.6116
Acc01632	Expansin-A6 like	0	0	0	0	0	0	0	0	0	0	0	0
Acc01633	AP3-complex subunit beta-A like	3.95457	3.70057	3.39624	4.30853	4.47508	4.33015	6.05802	6.42185	7.20949	4.94685	3.75049	5.31761
Acc01634	Serine/arginine-rich SC35-like splicing factor	29.5418	32.3996	37.2614	29.0077	26.1519	30.9496	41.2527	37.1187	38.1159	38.7114	40.5421	40.0544
Acc01635	Triosephosphate isomerase	109.147	111.576	118.832	110.012	102.36	103.411	95.5224	93.4682	91.844	141.472	146.588	137.99
Acc01636	DNA replication complex GINS protein	0.936393	0.714536	0.514128	0.604143	1.2268	1.05116	1.62343	2.44109	1.37113	0.589641	0.928899	1.22141
Acc01637	Signal transduction histidine-protein kinase	0.522336	0.881687	0.528666	0.455482	0.482768	0.428331	16.532	18.6262	20.7444	4.74632	4.04591	4.35863
Acc01638	Glucan endo-1,3-beta-glucosidase	1.32544	1.30504	2.1071	0.939929	1.05895	0.502865	2.22025	2.04738	3.12961	1.88572	2.38417	2.28094
Acc01639	Dolichyl-phosphate beta-glucosyltransferase	5.4977	5.97962	5.3542	10.5385	8.17057	7.2913	11.4055	12.3007	12.8437	6.73461	6.11596	7.14477
Acc01640	Actin-97 like	158.109	175.754	157.611	118.55	118.25	116.754	134.672	136.513	141.77	203.737	203.303	198.415
Acc01641	Receptor-like protein kinase	0.218408	0.147841	0	0.037927	0.188391	0.116629	0.197109	0.249119	0.287047	0.15052	0.526596	0.26556
Acc01642	Nucleoredoxin 3	0.750504	0	0	0	0	0	0.820866	0.373726	0	0	0.198366	0.511506
Acc01643	Hemagglutinin-esterase-fusion glycoprotein chain 2 like	0	0.058892	0.036108	0	0	0	0	0	0	0	0	0.026413
Acc01644	ATP-dependent RNA helicase	0.081671	0.042836	0.080199	0	0	0.035787	0	0.040093	0.042098	0.175367	0	0.172252
Acc01645	ATP-dependent 6-phosphofructokinase	11.4252	11.8873	10.8936	23.2911	22.3729	24.118	57.7822	64.4786	61.8201	14.2173	14.3357	13.7766
Acc01646	Ubiquitin-conjugating enzyme like	49.8912	59.3394	59.6167	44.1411	36.3639	39.7532	150.022	173.375	166.989	83.4949	83.0193	79.637
Acc01647	CASP-like protein	4.16803	3.61125	6.31781	0.096605	0.614792	0.213462	1.36373	1.67144	1.17475	1.84677	1.58005	3.11542
Acc01648	Histone H4 variant like	6.63572	8.46786	11.7434	15.4784	12.4264	12.125	23.8649	17.8621	16.8108	19.0996	18.0073	14.7617
Acc01649	DNA-binding protein like	2.77044	2.35237	3.03468	2.77553	2.11628	2.47838	1.4849	2.41747	1.11393	3.31671	3.04554	2.87934
Acc01650	Enoyl-CoA delta isomerase 1, peroxisomal like	29.759	30.9265	30.9932	8.79783	7.56288	8.23504	12.2079	9.51713	10.3717	45.9221	42.4599	45.2252
Acc01651	Vacuolar protein sorting/targeting protein like	3.96445	3.08389	2.70458	3.11559	3.95465	3.09858	3.6779	4.56808	4.935	3.26513	2.86772	3.17802
Acc01652	40S ribosomal protein S15a-1	23.626	26.982	27.3905	31.1378	21.3947	20.2885	20.5888	22.3824	19.3257	34.5475	36.0444	37.3193
Acc01653	2-oxoglutarate dehydrogenase like	14.8756	12.4321	12.1606	8.97609	11.2003	10.7166	10.934	9.97535	11.6172	10.7961	10.0769	11.848
Acc01655	Protein UPSTREAM OF FLC like	0	0	0.225756	0	0	0	0.283674	0	0	0	0	0.475478
Acc01656	Protein of unknown function DUF966 protein	0.199964	0.361129	0.404927	0	0	0	0	0.187852	0.069454	0	0.249976	0.141333
Acc01657	Zinc finger protein	0	0.289286	0	0	0	0	0	0	0	0	0	0
Acc01658	Polygalacturonase non-catalytic subunit like	1.44599	1.65456	1.28254	0.198266	0.152204	0.216338	0.478779	0.206865	0.435165	0.989135	1.132	0.970252
Acc01659	WAT1-related protein	0	0	0	0	0	0	0	0	0	0	0	0
Acc01660	60S ribosomal protein like	42.2639	42.2318	47.8973	18.6903	17.4689	15.0094	28.9645	31.1119	28.2701	59.2369	56.0336	49.9222
Acc01661	Sulfate transporter 4.1 like	7.52221	6.9291	6.73996	22.9195	25.2988	25.4631	10.6857	9.75765	12.6087	9.49102	9.35476	9.69154
Acc01662	Dirigent protein	0	0	0	0.065918	0	0	0	0	0	0	0	0
Acc01663	Splicing factor 3B subunit like	7.35948	6.06206	4.16209	1.24787	0.991793	0.975609	5.043	5.60111	5.36894	6.99497	6.65481	7.78226
Acc01664	Caffeoylshikimate esterase	0.850871	0.395672	0.287557	0	0	0	0	0	0	0.043637	0	0
Acc01665	60S ribosomal protein L35	42.5142	52.767	63.2475	26.835	15.1643	18.8394	31.3192	29.0101	25.2186	75.1781	68.6232	66.0026
Acc01666	Pectate lyase 4 precursor	7.62178	8.60475	10.0932	3.12096	1.96633	1.98361	8.43952	7.77632	8.84668	9.92664	9.22927	9.66023
Acc01667	3-ketoacyl-CoA synthase	0.383439	0.223231	0.734583	0.286038	0.294447	0.716555	0	0.148375	0.097215	0.305133	0.180387	0.195989
Acc01668	Importin subunit beta-3 like	0.291579	0.234257	0.040892	0	0	0.163168	0.104989	0	0	0.061146	0	0
Acc01669	SAC3 family protein like	6.41348	4.47172	4.7963	6.07652	7.04745	6.238	11.2778	11.5058	12.8578	5.89226	6.1798	6.46815
Acc01670	Serine-rich adhesin for platelets like	4.86142	3.31991	3.00846	3.55692	4.68376	4.23907	4.03343	3.52421	5.25139	3.71428	3.10848	3.49818
Acc01671	Serine/arginine-rich splicing factor like	24.5388	24.7121	25.3953	8.55945	7.99943	6.2526	23.321	20.1095	20.9417	18.3138	19.1018	19.108
Acc01672	Macrophage erythroblast attacher like	37.4605	34.6131	33.0071	35.1718	35.2959	39.2228	40.065	38.2634	42.3726	36.875	36.0023	40.8522
Acc01673	CDP-diacylglycerol--glycerol-3-phosphate 3-phosphatidyltransferase	6.23431	5.01417	5.48697	6.50605	6.30815	6.08939	14.4597	15.4286	13.8239	10.1175	9.36562	10.7409
Acc01674	Two-component response regulator-like like	20.2556	20.275	18.0186	10.6844	10.3377	11.1577	14.7699	15.9071	16.9793	10.5267	9.4357	10.4055
Acc01675	Adenylate kinase	5.70784	5.86733	5.90003	12.6872	14.8125	9.80163	11.0664	12.2394	10.1043	5.85931	5.95654	7.21697
Acc01676	Protein TONNEAU 1a like	5.26083	5.5729	5.69459	9.92281	9.25194	8.4122	10.8349	11.7204	10.9118	10.5998	9.01951	8.87272
Acc01677	Crocetin glucosyltransferase	6.6023	7.13929	8.95014	3.37636	3.30298	3.63329	7.23161	6.12565	6.40393	5.0791	5.31581	4.90787
Acc01678	Crocetin glucosyltransferase	9.23539	9.12628	7.77956	3.33155	3.97766	4.24748	5.23568	4.53576	4.57962	5.5163	4.84693	5.42844
Acc01679	Putative protein	0.288346	0.148022	0.298368	2.84786	2.88281	3.51638	0.353729	0.276331	0.308375	0.299316	0.349546	0.132628
Acc01680	Protein transport protein	40.3009	35.9647	28.7566	63.7631	76.312	68.6651	49.1181	46.3996	49.8334	46.5282	48.3902	55.282
Acc01681	Kinesin-like protein	0.269632	0.37641	0.180257	0.051721	0	0	0.089402	0.189081	0.184764	0.216728	0.065689	0.130631
Acc01682	Transcription factor bHLH77 like	7.36876	6.35424	7.05486	2.70969	2.31805	1.93983	0.669295	1.26834	0.741036	1.38776	0.913637	1.03103
Acc01683	Ras-related protein like	1.91999	3.05146	3.38261	0.953053	0.394945	0.453899	1.18927	0.856785	1.76258	2.63102	2.71513	1.86589
Acc01684	Oil body-associated protein like	8.08893	17.2748	23.3482	18.511	9.89107	10.4915	15.7463	20.8461	17.7034	19.0762	25.9622	14.8378
Acc01685	Aldo-keto reductase	55.3098	51.803	60.2368	21.5898	21.1174	22.6045	22.7097	22.0876	21.4983	65.9097	65.533	67.8917
Acc01686	Uracil phosphoribosyltransferase	3.02349	2.85995	2.28088	0.935302	0.930556	1.40423	3.59924	2.58724	2.9206	4.03421	3.54049	4.07348
Acc01687	PRA1 family protein	30.2609	21.9795	26.5949	40.8559	43.1775	43.7027	49.6097	54.1887	57.8572	36.983	38.0754	36.9638
Acc01688	Serine/threonine-protein kinase	8.75574	7.59227	8.6609	13.7074	16.6641	14.3085	14.4136	15.5875	15.2072	9.89902	8.70994	10.7683
Acc01689	Protein MIZU-KUSSEI like	0	0	0	0	0	0	0	0	0	0	0	0
Acc01690	Mitochondrial substrate carrier family protein like	0.951879	1.00545	0.866387	1.30131	1.01256	1.24371	0.27554	0.500781	0.481514	0.796951	0.133321	0.379969
Acc01691	BEL1-like homeodomain protein 9	25.1122	21.655	22.9085	23.1399	25.0712	26.0365	58.2824	69.2916	74.645	30.3695	30.6948	33.4646
Acc01692	Aldehyde oxidase	0.57521	0.92322	0.733876	0.538659	0.305322	0.352595	0.160698	0.199845	0.430874	0.174968	0.509318	0.450089
Acc01693	Protein NRT1/ PTR FAMILY 5.6 like	0.101975	0.176233	0.109587	0.124008	0.044065	0	0	0	0.028245	0.115788	0	0.143181
Acc01694	DEAD-box ATP-dependent RNA helicase	5.64706	5.75474	6.67924	12.9817	16.5344	15.533	4.69435	4.62319	4.14014	4.69283	5.34952	4.48752
Acc01695	Proteasome inhibitor like	12.8904	16.024	13.9185	12.7924	10.0433	8.85223	29.5226	28.2545	29.769	19.881	20.7917	18.1926
Acc01696	Helicase	84.7701	87.4806	86.6661	31.4459	29.8728	34.5853	95.605	84.529	91.0027	80.238	77.5888	77.3814
Acc01697	Rop guanine nucleotide exchange factor like	0.111881	0.096813	0.067967	0.243823	0	0.051656	0	0	0	0.02381	0.136546	0.071169
Acc01698	Glutathione S-transferase	17.2322	20.1873	27.1853	22.5889	16.3456	9.93268	8.44573	9.10419	7.75194	9.46586	17.4985	9.9625
Acc01699	Universal stress protein	1.15819	0.936458	2.1711	1.18723	1.21158	0.847839	1.9305	1.94282	2.11841	4.69591	6.31475	6.12978
Acc01700	Sushi, nidogen and EGF-like domain-containing protein	48.8936	43.8429	42.0037	12.6487	11.0531	11.6706	16.2863	20.8704	17.2208	14.578	12.94	14.6398
Acc01701	Peptidyl-prolyl cis-trans isomerase	0.528194	0.056231	0.404931	0	0	0	0.345401	0	0.115349	0.228109	0	0.22204
Acc01702	Peptidyl-prolyl cis-trans isomerase	12.2302	10.9443	10.9055	6.60896	5.75872	6.39943	12.3981	14.1285	14.5528	14.4031	14.3705	14.2415
Acc01703	HSP20-like chaperone protein	1.09589	0.960677	1.48601	2.40727	1.19443	1.59442	0.514253	0.941874	1.12723	0.381656	0.732963	0.541078
Acc01704	7-deoxyloganetic acid glucosyltransferase	0.127815	0.522569	0.485296	0.239827	0.337244	0.343093	0.760799	0.972657	0.729199	0.576318	0.48238	0.151966
Acc01705	7-deoxyloganetic acid glucosyltransferase	0	0	0	0	0	0	0	0	0	0	0	0
Acc01706	Mucin-21 like	0.027619	0	0.067919	0.017274	0.029316	0.013873	0	0	0.050363	0	0.014797	0
Acc01707	F-box protein	5.48243	7.00242	7.17042	4.82928	4.89719	3.80883	4.43325	5.58795	3.92351	5.41007	5.60413	5.73121
Acc01708	Phosphatidylinositol:ceramide inositolphosphotransferase	0	0	0	0	0	0	0	0	0.065433	0	0	0
Acc01709	UPF0481 protein	2.26391	1.71088	2.43255	0.05925	0	0	0.706444	0.824613	0.819531	1.62285	1.71718	1.94762
Acc01710	Vegetative cell wall protein like	5.36868	4.32155	2.93437	1.44856	1.39432	1.42887	1.09595	0.94719	1.01944	3.81775	3.37329	6.5363
Acc01711	Ankycorbin like	6.22763	4.71213	5.04198	1.49636	1.6739	1.50295	1.37261	1.39944	1.7892	4.65631	4.48326	4.62841
Acc01712	E3 ubiquitin-protein like	0.132783	0.070155	0.157564	0	0.07047	0.033349	0	0	0	0	0	0
Acc01713	Transcription factor like	1.54769	1.96797	0.966598	1.62639	1.75403	2.17569	0.857974	0.955808	0.905867	1.88221	1.29033	1.33932
Acc01714	Zinc finger protein	6.15988	3.18788	4.93661	8.52392	6.69653	7.35364	2.91573	1.14356	2.33804	6.79322	6.72258	6.63459
Acc01715	Protein FIZZY-RELATED like	4.66195	5.3502	3.77394	4.29526	4.98552	5.25279	5.00467	4.4933	5.46154	5.15902	5.44959	5.01857
Acc01716	Legume lectin domain protein	6.41936	6.53335	6.83544	0.821727	1.327	0.977676	6.43864	7.13838	6.15787	6.31532	6.92676	5.60104
Acc01717	Tubulin beta-8 chain	0.095842	0.171646	0.223618	0.0268	0.051167	0.196638	0	0.094132	0.449816	0.333141	0.187685	0.41514
Acc01718	Heme-binding-like protein	12.1625	8.97995	9.0178	41.7893	42.9146	40.5042	489.476	450.794	467.469	37.5825	38.375	37.7961
Acc01719	GDP-fucose protein O-fucosyltransferase protein	3.19433	3.73209	2.52271	0.020321	0.051545	0	0.39546	0.411953	0.702017	0.248412	0.260911	0.075852
Acc01720	Putative protein	69.2276	61.1698	61.1297	4.81255	4.92382	5.00719	31.8347	33.6045	33.8599	50.6264	50.6662	50.6023
Acc01721	60S ribosomal protein L35a-1	22.4365	26.8715	32.3782	15.8617	11.0414	13.1401	33.4923	25.8357	19.0172	29.9555	27.564	28.8299
Acc01722	Neutral ceramidase	11.4432	7.58345	9.05456	4.79281	5.44341	5.24345	4.51439	4.83441	4.51812	9.06465	8.89636	8.87338
Acc01723	Sugar phosphate/phosphate translocator like	19.1908	14.3936	14.7297	8.8346	11.6475	12.3647	9.40973	9.43962	9.31613	2.25613	1.95616	2.0862
Acc01725	E3 ubiquitin-protein like	8.34775	8.19455	7.62552	10.705	12.1095	10.9965	12.6523	13.5489	14.7464	9.79257	8.80964	9.15787
Acc01726	Reticulon-like protein	4.43585	7.38201	7.61895	14.5956	12.0995	11.266	14.0784	15.1133	12.6308	13.105	10.2369	11.6625
Acc01727	Ataxin-3 like	9.18637	12.5435	10.0203	7.96785	5.9742	5.8044	10.9981	12.56	9.42675	15.1943	17.6676	15.653
Acc01728	OTU domain-containing protein	18.8305	22.5963	19.8266	4.65458	3.71686	3.92979	19.8011	23.8748	17.2474	18.4223	18.1317	17.7174
Acc01729	Acetyl-coenzyme A carboxylase carboxyl transferase subunit alpha like	22.4825	17.1491	17.5547	14.0439	15.4645	14.8827	12.2689	13.463	13.8137	19.0526	18.048	22.3721
Acc01730	Potassium channel subfamily U member 1 like	0.362958	0.331553	0.46792	0.637918	0.363525	0.653071	0.073708	0.173112	0.140143	0.103114	0.183456	0.16263
Acc01731	Steroid 5-alpha-reductase	0.664012	1.3448	0.859636	0.404887	0.513511	0.269368	0.071659	0.626597	0	0.696241	0.561073	0.901141
Acc01732	F-box protein	0.875187	2.69025	1.1151	2.82948	2.80981	2.52193	0.307266	0.609549	0.242452	0.23628	1.00319	1.12926
Acc01733	MRNA guanylyltransferase	17.2599	16.6674	13.7972	19.201	19.9849	17.651	4.45938	4.44453	4.55124	11.769	10.3385	9.96193
Acc01734	Protein DEFECTIVE IN EXINE FORMATION 1 like	18.872	15.3463	15.0532	17.0227	21.447	19.4059	20.8131	21.8408	24.3575	19.4984	19.027	20.7377
Acc01735	Leucine-rich repeat extensin-like protein	0.687013	0.627581	0.623347	0.892773	0.855817	0.407407	0.298876	0.505965	0.278934	0.81141	0.353084	0.622288
Acc01736	UPF0503 protein	0.266743	0.421693	0.661117	0.347529	0.374435	0.257133	0.181051	0.332371	0.248499	0.222118	0.108683	0.175161
Acc01737	Protein NRT1/ PTR FAMILY 8.2 like	0	0	0	0	0	0	0	0	0	0	0	0
Acc01738	Protein NRT1/ PTR FAMILY 8.1 like	0	0	0	0	0	0	0	0	0	0	0	0
Acc01739	Laccase-4 like	0	0	0	4.27327	3.98759	4.33138	0	0	0	0	0	0
Acc01740	Transcription factor DIVARICATA like	1.18234	0.862565	0.653274	0.499981	0.655726	0.81605	0.464683	0.595121	0.758695	1.29116	0.457932	0.601115
Acc01741	BAHD acyltransferase	121.438	102.953	109.049	133.931	167.155	172.968	2.25178	2.01617	2.88839	1.79202	2.11	2.23803
Acc01742	Sulfoquinovosyl transferase	5.26114	4.93573	4.25596	15.4982	14.647	14.7349	12.0285	9.93584	12.6587	5.83855	4.92094	5.379
Acc01743	Sulfoquinovosyl transferase	1.94524	1.42064	0.811945	2.75354	3.60466	2.81723	2.56857	1.89677	3.65958	1.36062	1.42031	1.33913
Acc01744	Glycerol-3-phosphate 2-O-acyltransferase	0	0	0	0	0	0	0	0	0.033044	0	0.03398	0.100863
Acc01745	GDSL esterase/lipase	2.11111	1.44042	4.29789	0.268223	0.214691	0.426493	0.750257	0.706193	1.1519	1.27639	2.31391	1.9275
Acc01746	BTB/POZ domain-containing protein	6.38414	5.78815	5.33895	12.1266	12.7794	12.5092	6.39803	6.90111	7.01382	6.9191	6.65533	6.73139
Acc01747	Glycerol-3-phosphate 2-O-acyltransferase	0	0	0	0	0.054759	0	0	0	0	0	0	0
Acc01748	Auxin transporter-like protein	2.85053	2.47753	3.55528	0.782325	1.15558	0.980226	2.3561	3.47337	4.38057	1.10625	1.67368	1.23843
Acc01749	UPF0481 protein	0	0	0	0	0	0	0	0	0	0	0	0
Acc01750	L-ornithine N(5)-monooxygenase	0	0	0	0	0	0	0	0	0	0	0	0
Acc01751	UPF0481 protein	0	0	0	0	0	0	0	0	0	0	0	0
Acc01753	UPF0481 protein	0	0	0	0	0	0	0	0	0	0	0	0
Acc01754	UPF0481 protein	0.662432	0.389539	0.379529	0.133376	0.092724	0.034113	0.343603	0.251357	0.210035	0.125103	0.485644	0.256429
Acc01755	UPF0481 protein	0	0	0	0	0	0	0.040789	0	0	0	0	0
Acc01756	ATP-dependent Clp protease proteolytic subunit like	0	0.011755	0	0.120341	0.268971	0.23195	0	0	0	0	0	0
Acc01757	Alpha 1,4-glycosyltransferase domain protein	0.281427	0.668187	0.395277	0.211012	0.155117	0.312411	0.250265	0.04863	0.203517	0.907551	0.539903	0.545088
Acc01758	Clathrin light chain like	70.513	76.0112	72.455	83.1938	76.2882	75.9571	128.789	114.155	106.782	110.409	113.355	102.831
Acc01760	LRR receptor-like serine/threonine-protein kinase	0	0	0.142251	0.075894	0	0.047048	0	0.045153	0.144838	0.224516	0.050181	0
Acc01761	0	0	0	0.028663	0	0	0	0	0	0	0	0	0
Acc01762	Protein yippee-like	0	0	0	0	0.081265	0	0	0	0	0	0	0
Acc01763	Mitochondrial inner membrane protease	5.8557	5.12608	4.88478	4.4285	3.23907	3.34624	5.92615	4.71333	4.32832	4.41725	4.96382	4.53848
Acc01764	Chlorophyll a-b binding protein	52.4825	53.6878	52.3946	5.54958	7.01575	6.67522	7.61658	8.44571	8.86227	12.0455	16.3359	13.7433
Acc01765	High mobility group B protein	22.2463	26.2976	25.9116	11.6631	8.10905	8.15155	27.4122	22.6284	25.5127	35.4222	38.3015	31.151
Acc01766	RING finger protein	19.9005	22.6495	21.4945	80.1465	76.5764	75.6688	63.1738	57.8136	60.5519	24.9753	22.224	25.344
Acc01767	Protein root UVB sensitive like	1.02985	1.53996	0.666608	0.767479	0.69932	0.949341	1.79336	1.56951	1.656	2.0177	1.2134	1.75192
Acc01768	Thylakoid ADP,ATP carrier protein	3.03176	4.12243	3.39421	1.80384	2.68879	1.81526	7.45311	6.11084	6.37608	3.62127	3.75003	3.81095
Acc01769	Serpin-ZX like	0	0	0	0	0	0	0	0	0	0	0	0
Acc01770	Vacuolar cation/proton exchanger like	6.90609	5.13133	6.60658	0.91006	0.618732	0.994186	18.8788	20.2258	24.3326	34.3792	29.2935	37.1875
Acc01771	Protein N-methyltransferase	4.65445	6.05021	5.81093	1.97371	2.53094	3.12654	6.59008	7.67136	7.85272	7.18788	7.64711	4.61901
Acc01772	GDSL esterase/lipase	26.9271	30.4758	37.307	39.1494	31.5635	32.7413	22.5213	18.9503	20.0472	34.8525	36.9984	40.3863
Acc01773	LIMR family protein	0	0.214965	0	0	0.289575	0.206625	0	0.051029	0.160737	0.054715	0	0.256575
Acc01774	Phosphoinositide phospholipase	0	0.084609	0.027024	0.022258	0	0	0.034199	0	0	0	0	0
Acc01775	Rhodanese-like domain-containing protein	0	0	0	0	0	0	0	0	0	0	0	0
Acc01776	Symplekin like	10.9482	8.66542	7.72282	7.06092	8.01777	7.31103	8.79354	9.72898	11.4489	11.681	10.0048	11.5936
Acc01777	LRR receptor-like serine/threonine-protein kinase	0.312564	0.534971	0.932986	0.356825	0.444504	0.281056	0.084348	0.502858	0.617694	1.00437	1.00163	1.05365
Acc01778	Zonadhesin like	0	0	0.047291	0	0	0	0	0	0	0	0	0
Acc01779	Protein yippee-like	0.480971	0.16036	0.521255	2.78407	1.96298	2.2119	1.01538	1.17232	0.497617	0.600832	0.762809	0.705765
Acc01780	Mitochondrial inner membrane protease	2.87588	3.19152	3.12991	0.758023	0.683785	0.89821	2.61351	2.19563	2.00104	4.04052	3.28403	4.47817
Acc01781	Chlorophyll a-b binding protein like	30.0592	29.3244	33.2123	1.93357	2.53048	1.98653	33.9892	34.108	34.8498	12.2565	16.1462	13.2442
Acc01782	High mobility group B protein	21.3557	25.9287	21.2805	3.46956	3.19706	3.18866	19.7982	18.5881	15.3426	23.1099	23.9172	22.2873
Acc01783	RING finger protein	20.7649	23.1078	20.4986	7.19435	6.11747	5.73526	6.93291	6.8219	6.3962	21.1853	18.3731	14.5319
Acc01784	Envelope ADP,ATP carrier protein	0.883436	0.771545	0.579972	0	0.192571	0.041336	0.876339	0.775502	0.496342	1.24929	0.637864	0.761665
Acc01785	Vacuolar cation/proton exchanger like	1.27276	0.813298	0.744288	0.02469	0.031202	0	0.416688	0.264639	0.679682	1.06791	0.775544	0.975271
Acc01786	LIMR family protein	9.51356	8.08797	7.52787	6.62112	7.208	7.2775	6.4968	6.31205	8.16645	5.28373	5.8338	6.47009
Acc01787	Phosphoinositide phospholipase	0.734029	0.808014	0.763477	0.157895	0.087616	0.154476	5.66676	7.47368	8.31034	1.02709	1.29023	1.17349
Acc01788	Rhodanese-like domain-containing protein	0	0	0	0	0	0	0	0	0	0	0	0
Acc01789	DnaJ subfamily B member 1 like	2.23534	3.60538	3.04644	3.17346	4.17684	3.68891	3.87134	3.50213	4.45058	6.12659	6.26838	6.48703
Acc01790	PHD finger protein ALFIN-LIKE 1 like	26.9551	26.0141	24.439	54.5889	47.9392	48.7364	54.5972	46.7885	48.4086	36.5509	37.8049	37.7612
Acc01792	Myb family transcription factor	0.555068	0.79358	0.076151	0.881503	1.19879	1.35599	1.85086	1.46834	1.61269	0.585218	0.679773	1.26354
Acc01793	Putative protein	0	0	0	0	0	0	0	0	0	0	0	0
Acc01794	Calcium-dependent protein kinase	9.02434	9.47363	8.18683	6.43594	7.74897	6.94957	12.8661	13.0598	14.6186	12.4874	10.2697	10.9664
Acc01795	Trihelix transcription factor GT-3b like	0.135314	0.117299	0	0.045137	0	0	0	0	0	0	0.028998	0
Acc01796	Mitogen-activated protein kinase kinase kinase kinase	0	0.250732	0.198353	0	0	0.052219	0	0	0.10447	0.056104	0	0
Acc01797	SelT-like protein	61.3421	56.8471	52.6082	99.9965	107.5	105.882	95.1346	92.5489	106.635	73.6368	78.5262	77.9443
Acc01798	Syntaxin-binding protein 5-like	4.86324	4.41074	2.95046	3.20555	3.59654	3.6174	5.94437	6.26894	7.0685	7.29563	6.1101	7.92421
Acc01799	Phosphoinositide phosphatase	3.39568	2.63878	2.99053	3.34398	3.85709	3.26375	4.921	4.27879	4.41202	3.35285	3.07462	3.80174
Acc01800	Protein trichome birefringence-like	0	0	0	0	0	0	0	0	0	0	0	0
Acc01801	Phycobilisome rod-core linker polypeptide like	48.3601	54.3351	68.4412	31.1391	17.7736	19.942	47.177	40.9751	30.4526	84.7881	79.379	69.3918
Acc01802	Putative protein	0	0	0	0.105681	0	0	0	0.069489	0	0	0	0
Acc01803	Mitochondrial succinate-fumarate transporter like	7.74578	6.9927	7.34527	1.64719	1.51763	1.05099	3.82374	3.17511	3.87753	6.82665	8.40715	8.06345
Acc01804	ERBB-3 BINDING PROTEIN 1 like	26.7345	30.089	28.7479	11.1704	10.6372	10.238	31.5907	27.9791	27.3799	32.4736	32.8194	33.3805
Acc01805	Importin-11 like	6.37788	5.31822	4.74979	6.25835	9.01534	6.8514	4.66737	5.41242	5.74499	6.5177	5.26481	7.01136
Acc01806	DnaJ protein like	23.2838	18.5998	16.2839	76.851	93.0635	86.9812	13.0646	15.7621	15.5012	19.474	21.3588	20.7121
Acc01807	Pyruvate decarboxylase	620.47	471.958	531.719	3290.3	4316.38	4214.8	619.139	635.721	729.977	381.06	388.755	449.819
Acc01808	Transcription factor bHLH140 like	0.447276	0.404469	0.569312	0	0.082541	0.051343	0	0	0.062013	0.117175	0.245642	0.194148
Acc01809	Receptor-like protein	0.147057	0	0	0	0	0	0.083087	0.027292	0	0	0.080734	0.17483
Acc01810	Receptor-like protein	1.77141	1.01837	0.716993	0.383265	0.519456	0.443542	0.537467	0.440115	0.48018	0.839787	0.863171	1.28039
Acc01811	inactive leucine-rich repeat receptor-like protein kinase	0.800833	0.934798	0.894648	0.306241	0.286272	0.246281	0.316609	0.534455	0.420397	1.01348	0.38989	0.553514
Acc01812	Transcription factor bHLH140 like	0	0	0.075031	2.06521	0.92597	1.07735	0.094953	0	0	0	0	0
Acc01813	Transcription factor bHLH140 like	0	0.11853	0	0.233852	0.038428	0	0	0	0	0	0	0
Acc01814	Nudix hydrolase	0	0	0	0	0	0	0	0	0	0	0	0
Acc01815	Myb family transcription factor	0	0	0	0	0	0	0	0	0	0	0	0
Acc01816	Ethylene-overproduction protein like	0.550347	0.322022	0.370095	1.35447	1.73798	1.45294	1.89446	1.57558	1.54865	0.698882	0.610575	0.473741
Acc01817	Importin subunit beta-1 like	8.07591	8.83917	6.20842	2.21644	1.7696	1.96809	2.457	2.14487	3.38693	5.39602	5.2431	5.5265
Acc01818	Lectin-domain containing receptor kinase	0.011489	0	0	0.038325	0.04878	0	0	0.057049	0	0.024714	0.221593	0.095544
Acc01819	Clathrin heavy chain linker domain-containing protein	2.36627	3.69429	2.97834	1.62777	1.52064	1.4143	2.5248	2.44208	2.01186	2.82374	2.96087	2.45823
Acc01820	40S ribosomal protein like	67.2298	66.759	75.1113	34.1834	29.6103	27.4629	75.2229	72.4902	64.0893	99.2012	103.779	97.6127
Acc01821	Ferritin-3 like	68.7406	70.1376	76.118	50.0191	49.4405	53.6569	152.177	148.623	143.61	63.3774	61.9386	64.4324
Acc01822	Mitoferrin like	0.148191	0.114796	0	0	0	0	0.273632	0.212833	0.04422	0.15062	0.13463	0.271878
Acc01823	Protein of unknown function DUF538 protein	34.7958	40.3276	42.673	35.1008	28.4434	24.0092	24.4151	25.2913	17.6094	42.3395	42.0725	40.1943
Acc01824	Protein trichome birefringence-like	0	0	0	0	0	0	0	0	0	0	0	0
Acc01825	Protein trichome birefringence-like	0.241468	0.393815	0.558665	0	0.03699	0.05647	0.108149	0.069414	0.144991	0.218902	0.120894	0.258229
Acc01826	Protein trichome birefringence-like	0.758685	0.699215	0.812901	0.092494	0.156551	0	0.07381	0.245338	0.038523	0.95022	0.97084	1.32891
Acc01827	Protein BREAST CANCER SUSCEPTIBILITY 2 B like	0.299615	0.101748	0.132652	0.060335	0.012663	0.090767	0	0.181969	0.049991	0.227323	0.298638	0.33959
Acc01828	BRCA1-A complex subunit Abraxas like	8.40127	8.05372	8.46573	14.2063	15.7359	14.8548	12.5344	14.1444	12.7365	7.69481	6.5714	6.7058
Acc01829	PRA1 family protein	11.399	12.7864	11.2885	8.65056	9.72123	9.62673	1.79241	2.85629	3.35824	1.50095	3.4841	3.13763
Acc01830	Macrophage migration inhibitory factor like	57.7649	67.0979	69.6432	24.0594	14.7712	18.2186	63.2775	61.5184	56.0785	85.4663	84.7239	78.5891
Acc01831	Protein SIEL like	3.137	2.27378	1.57911	0.765658	0.958093	0.929787	1.81839	2.05987	2.32807	3.41492	3.26212	3.47835
Acc01832	Kelch-like protein	6.31132	5.60113	5.55185	1.39176	1.49158	1.46867	13.3074	13.1155	13.1813	10.195	10.079	10.6881
Acc01833	Replication protein like	0.108879	0.223782	0.167281	0	0	0.207325	0	0	0	0	0.070292	0.13137
Acc01834	Patellin-6 like	18.0055	15.8511	15.545	0.193048	0.489463	0.434522	16.0286	14.6111	16.868	9.23061	9.70075	10.9081
Acc01835	Protein phosphatase 2C 73	0	0	0	0	0	0	0	0	0	0	0	0
Acc01836	Serine/threonine-protein kinase	18.0279	14.6525	13.4245	10.1323	11.2958	11.7417	3.04784	3.09534	3.44039	3.235	3.57582	2.68497
Acc01837	CASP-like protein	15.5606	15.8391	17.716	14.16	12.5548	11.8004	14.9118	14.7642	14.2572	16.8769	17.0183	17.3615
Acc01838	WRKY transcription factor 33	0.312294	0.070401	0.104319	0.554801	0.369997	0.519287	0.502871	0.326443	0.568959	0.315795	0.424982	0.572835
Acc01839	F-box/LRR-repeat protein	0.424783	0.539651	0.291977	0.555162	0.758679	0.707956	2.54256	3.27895	2.92087	0.874635	1.38616	1.15361
Acc01840	Sel1-like repeat-containing protein	27.4899	30.2192	29.7261	74.3267	48.3456	54.9349	28.5259	26.6391	25.051	29.4879	30.5145	27.5068
Acc01841	Putative protein	1.74258	1.43294	1.34073	1.46217	1.34914	1.90049	1.50939	1.44019	1.84474	2.27259	1.89352	2.01281
Acc01842	Wound-induced protein	0.610763	0.077616	0.145566	0	0	0	0	0	0	0	0	0
Acc01843	D-alanine--D-alanine ligase	15.1973	12.9138	12.5252	5.94043	6.99046	6.51383	5.70049	6.172	6.08405	11.6337	10.3087	13.2986
Acc01845	Beta-D-glucosyl crocetin beta-1,6-glucosyltransferase	0.157147	0.154901	0.416127	0.303637	0.244822	0.124896	0.022897	0.088099	0.37543	0.208135	0.191335	0.132613
Acc01846	Protein LURP-one-related like	0.129681	0	0.159811	0.041797	0.086035	0	0.240462	0	0.233058	0	0	0.198246
Acc01847	TOM1-like protein	24.4016	22.4091	23.6469	17.7954	22.9275	21.0366	37.6731	37.9915	46.6274	19.541	22.0428	21.2589
Acc01848	Regulatory-associated protein of TOR like	11.179	8.49823	6.54539	14.216	15.8539	15.2457	13.9944	14.9451	17.1053	9.91958	10.2405	12.4381
Acc01849	Transcription factor bHLH61 like	0	0	0	0	0	0	0	0	0	0	0	0
Acc01850	Cationic peroxidase	0	0	0.223579	0	0	0	0.056589	0	0.092037	0	0.260273	0
Acc01851	Cationic peroxidase	0	0	0	0	0	0.206478	0	0	0	0	0	0
Acc01852	Cationic peroxidase	0	0	0	0	0	0	0	0	0	0	0	0
Acc01853	Cationic peroxidase	0	0	0.036972	0	0	0	0	0	0	0	0.157062	0
Acc01854	Aspartate aminotransferase	0.219621	0	0	0.079095	0.019427	0.035174	0	0	0	0	0	0
Acc01855	MPN domain-containing protein	3.77362	5.66851	2.08943	9.56369	10.1063	10.1945	15.8988	21.2306	18.7295	8.68469	7.66238	9.62012
Acc01856	WEB family protein	0.2988	0.32457	0.151639	0.096075	0.40345	0.147667	0.236085	0.309221	0.3712	0.260028	0.34477	0.048856
Acc01857	F-box/kelch-repeat protein	1.17656	1.54743	0.71505	0.707265	0.640121	0.427706	0.630978	0.322969	0.609733	1.37722	1.11431	1.83049
Acc01858	Saposin-D like	0.667138	0.64281	1.3531	133.726	137.937	139.571	0	0.148626	0.055866	0	0	0
Acc01859	Saposin-D like	0	0	0.143856	0.069607	0.075404	0.142734	0	0	0	0.101874	0	0
Acc01860	Receptor-like protein kinase	0.207716	0.385387	0.400869	0	0	0	0.038897	0.090698	0.219061	0.09783	0.447303	0.449993
Acc01861	Putative protein	5.56415	5.17803	4.14048	9.32385	10.581	9.512	9.60059	10.5806	10.9839	5.92275	5.09004	6.84336
Acc01862	CBL-interacting serine/threonine-protein kinase	18.0381	17.741	15.9785	5.10957	5.80928	6.49148	11.2787	12.8297	14.1534	8.6824	6.58464	6.52802
Acc01863	U-box domain-containing protein	4.72419	4.76648	4.22635	1.21719	1.46531	1.26565	0.44576	0.293332	0.415455	0.112247	0.204094	0.284137
Acc01864	Transcription repressor like	4.91643	5.0595	5.20083	7.20081	8.26444	8.96842	1.81773	2.41458	1.78601	4.73147	5.85384	5.84361
Acc01865	Gibberellin 2-beta-dioxygenase	50.4513	53.7723	51.4603	86.2136	93.217	89.2438	21.6305	21.0369	22.9147	35.2827	40.7602	40.6295
Acc01866	Serine/threonine-protein kinase	2.73751	2.02195	2.04672	1.21281	0.887302	0.988318	12.569	13.2403	15.1293	3.88392	3.60348	3.42024
Acc01867	Putative protein	6.10603	5.84689	5.33697	8.71174	9.56243	9.4452	8.93684	10.9108	12.3669	6.67436	7.87253	7.61841
Acc01868	Protein DETOXIFICATION like	0	0	0	0	0	0	0	0	0	0	0	0
Acc01869	MACPF domain-containing protein	8.2537	6.13781	6.16091	6.08989	6.14739	6.22255	8.42685	9.20534	8.5516	9.00233	8.29914	10.0223
Acc01870	Expansin-A10 like	0	0	0	0.060447	0	0	0	0	0	0	0	0
Acc01871	Non-specific lipid-transfer protein like	2.98222	3.76206	9.58005	1.47854	0.883417	0.303234	2.80397	3.15661	2.58606	8.22135	32.8036	4.31802
Acc01872	Receptor-like protein kinase	11.5286	10.4794	9.43425	27.0058	31.2191	30.535	13.7815	13.9092	16.2475	7.90067	7.8773	7.98324
Acc01873	Protein Wnt-3a like	0	0.073499	0	0	0	0	0.432075	0.712102	0.99026	0	0	0
Acc01874	Protein FATTY ACID EXPORT 3 like	31.3175	32.4342	32.6372	10.2389	10.544	11.1968	21.7342	21.5794	23.5844	30.9753	32.2412	36.3589
Acc01875	Vacuolar-sorting receptor 1 like	154.375	135.377	156.555	124.29	144.306	138.844	69.2251	73.2015	80.0907	97.0196	107.445	107.181
Acc01876	Vacuolar-sorting receptor 1 like	111.183	76.3735	65.2865	69.7672	88.3881	80.0383	35.3902	37.3665	35.6274	55.7405	51.6688	67.7427
Acc01877	Protein arginine N-methyltransferase like	0.109612	0.039223	0.072783	0	0	0	0.091455	0.143184	0	0	0.072848	0
Acc01878	Extensin like	2.03328	4.22162	3.55599	0.695251	0.473649	0.726606	0.357521	0.19452	0.522298	0.5689	1.25103	0.768277
Acc01879	WRKY transcription factor 70	2.73759	2.65872	2.24889	0.029573	0.03724	0	0	0	0	0.590763	0.392239	0.409157
Acc01880	Phospholipid-transporting ATPase	3.50736	2.42096	2.05098	3.66453	4.32864	3.90106	1.27237	1.36989	1.70527	2.35851	1.92851	2.53349
Acc01881	Transcription elongation factor TFIIS like	8.23998	7.10072	7.94173	11.8176	9.65885	10.7897	8.36951	9.84261	8.66499	7.25275	7.49449	8.16203
Acc01882	Serine/threonine-protein kinase	9.33889	8.65282	8.67402	12.2527	13.2592	13.2471	3.48988	3.42988	4.44942	5.28659	4.43216	5.18281
Acc01884	Mannan endo-1,4-beta-mannosidase	0.228486	0.617123	0.167797	0.385878	0.411594	0.351534	0.70586	0.394143	0.353887	0.464433	0.269195	0.354487
Acc01885	Eukaryotic translation initiation factor 2 subunit beta like	0.509638	0.372858	0.406617	0.334189	0.358875	0.223245	0.520505	0.399989	0.452501	0.687406	0.514458	0.478978
Acc01886	Receptor-like protein kinase	19.18	15.9871	16.133	12.1062	14.8606	14.5082	1.66592	1.85927	2.40021	1.42886	1.69647	1.83408
Acc01887	Thioredoxin H-type like	12.6858	13.1191	16.9629	25.7936	25.5121	23.6424	44.3129	39.938	39.0383	19.4269	21.2342	19.3933
Acc01888	Ubiquitin-conjugating enzyme E2 protein	87.2799	89.2469	91.4439	49.6755	48.0358	51.5745	85.7596	81.5444	85.9904	125.203	117.581	117.893
Acc01889	Golgin subfamily B member 1 like	3.40663	2.2535	3.32124	4.68693	3.54743	4.17464	3.38784	4.47805	3.55597	4.13608	3.21767	3.25421
Acc01890	Inactive receptor kinase	0.081903	0.044374	0.03073	0.028589	0.011037	0.013858	0	0.022302	0.070684	0	0	0
Acc01891	Mucin-2 like	0.297271	0.452644	0.222451	0.739802	0.677843	0.486726	0.25454	0.153878	0.103497	0.094789	0.070952	0.49125
Acc01892	26S protease regulatory subunit 6B	15.5375	14.0974	15.7381	26.7748	25.941	27.3589	11.7103	12.9189	12.0617	19.8981	19.3862	19.3179
Acc01893	Acid phosphatase	0	0	0	0	0	0	0	0	0	0	0	0
Acc01894	V-type proton ATPase subunit E like	1.16551	1.90464	1.11493	2.99857	2.84124	2.67489	1.12252	0.929259	1.30337	1.81265	0.975093	1.72565
Acc01895	BTB/POZ domain-containing protein	13.0622	14.1635	12.4951	1.50019	1.27591	1.36471	6.24279	7.77179	8.36168	14.3879	13.5213	15.2647
Acc01896	Acetyltransferase	5.66532	6.30141	5.94283	2.50615	2.88098	2.93997	3.70312	4.4569	3.3158	5.07639	7.35697	6.20741
Acc01897	LRR receptor-like serine/threonine-protein kinase	0	0	0	0	0	0.019497	0	0.015075	0.015773	0	0	0
Acc01898	LRR receptor-like serine/threonine-protein kinase	4.7762	4.41525	3.13209	1.15913	1.18205	1.20109	5.81207	6.31129	7.38989	3.62668	3.13522	3.68738
Acc01899	Protein RETICULATA-RELATED 3 like	7.82091	7.43928	7.37556	6.51716	8.66884	8.42503	3.38687	3.95907	3.13468	7.79624	10.4471	8.83041
Acc01900	KH domain-containing protein	5.27838	7.77867	6.1503	11.7116	11.2944	11.1321	8.27289	7.11778	8.7707	6.20157	6.94896	5.26248
Acc01902	Potassium transport system protein kup	0.20836	0.156305	0.291298	0.026732	0.027757	0.027178	0.061611	0.143663	0.066803	0.017238	0.120217	0.081828
Acc01903	Potassium transport system protein kup	0.758942	0.616653	0.552927	0.044492	0	0	0	0.119554	0.15288	0.314683	0.084332	0.26687
Acc01904	RING finger and transmembrane domain-containing protein	44.4585	51.77	46.6886	23.5839	22.821	21.5461	35.2076	31.8371	28.8453	69.7852	65.6126	64.1517
Acc01905	Developmental and secondary metabolism regulator veA like	3.34877	3.35901	4.14108	15.9475	17.0846	20.196	1.41596	1.16096	1.30485	0.990336	0.672155	0.668913
Acc01906	Bromodomain and PHD finger-containing protein	0	0.174799	0.061249	0.016756	0	0.026087	0	0	0	0.032531	0	0.024196
Acc01907	E3 ubiquitin-protein like	2.88757	3.87959	2.51804	2.95949	3.38109	2.48039	4.13722	3.27529	2.53957	2.6822	3.26694	2.17659
Acc01908	Protein PIN-LIKES like	10.0101	10.0772	9.75033	2.4469	2.83958	2.98754	19.42	21.2857	23.3259	14.9668	13.237	13.8258
Acc01909	U3 small nucleolar RNA-associated protein like	0	0	0.038947	0	0	0.151834	0.194533	0.087081	0	0.041372	0	0.171566
Acc01910	Calcium-binding protein like	246.162	280.417	299.533	279.875	220.688	242.041	114.856	123.477	115.002	115.903	112.697	107.99
Acc01911	Ras guanine nucleotide exchange factor G like	2.67302	2.94516	2.36709	0.515644	0.722197	0.758234	21.5865	24.5331	26.3958	5.02995	4.70597	4.85237
Acc01912	Mediator of RNA polymerase II transcription subunit 33A like	4.34474	4.12793	3.89968	1.66129	1.4293	1.89173	4.03539	5.53888	5.02349	5.14542	5.415	6.07174
Acc01913	Cell division control protein 2 C like	0.756157	0.684677	0.856609	0.475555	0.707967	0.70891	0.768421	0.247808	0.75773	0.782359	0.871186	1.1106
Acc01914	2,3-bisphosphoglycerate-independent phosphoglycerate mutase	2.62647	2.90431	2.17661	2.12618	1.57923	1.43007	1.34129	1.43279	1.78606	2.23053	3.01353	2.00746
Acc01915	Glutamate--tRNA ligase	0	0	0	0.036764	0	0	0	0	0	0	0	0
Acc01916	Methenyltetrahydrofolate cyclohydrolase	2.96114	4.03628	3.59542	1.83541	1.56197	1.43824	1.38747	1.95772	1.56477	3.12283	3.1851	3.06522
Acc01917	Protein SCARECROW like	8.94254	8.70028	8.05582	1.84548	2.7586	2.80503	1.75267	1.4051	1.24293	7.32528	6.85704	8.05658
Acc01918	Galacturonosyltransferase	4.05062	4.76151	3.85598	6.54125	6.37748	6.15064	7.18276	8.47342	9.01859	3.98796	3.89633	4.94679
Acc01919	Crocetin glucosyltransferase	41.0383	36.4676	39.7358	9.92007	10.7341	9.08447	16.9927	15.2046	18.2408	22.7622	25.6193	25.1452
Acc01920	Receptor-like kinase	6.07333	5.14146	4.83807	0.826371	0.373064	0.66662	0.382394	0.489875	0.581975	0.970012	1.6514	1.11398
Acc01921	Receptor-like protein kinase	1.19259	1.10845	0.720096	0.321934	0.335335	0.290786	0.438811	0.420475	0.490538	0.584755	0.450846	0.641087
Acc01922	Receptor-like protein kinase	0.078613	0.104063	0.039798	0.065559	0.103416	0	0.050365	0.293045	0.590541	0.169101	0.168172	0.020836
Acc01923	Receptor-like protein kinase	1.61919	1.40861	1.33535	0.546982	0.720844	0.515042	0.940381	0.479395	0.552996	0.915886	0.657364	0.892434
Acc01924	Receptor-like protein kinase	1.43826	2.00276	1.21304	1.26314	1.09443	0.601358	0.54042	2.03791	1.50148	1.34764	0.83422	2.41592
Acc01925	Receptor-like protein kinase	1.97911	0.983906	0.900445	0.679593	0.819558	0.760181	1.13759	0.922102	0.778855	1.02181	1.73197	0.973837
Acc01927	Heat stress transcription factor A-5 like	4.62688	5.69796	5.70733	5.44962	6.11338	6.42882	7.0578	7.92364	8.67696	6.56503	6.14389	5.55501
Acc01928	Protein RALF-like	0	0	0.115825	0	0.058989	0	0	0	0	0	0	0
Acc01929	Receptor-like protein kinase	0.076291	0.094137	0.105745	0.124563	0.105446	0.083338	0.038278	0.192646	0.12778	0.085089	0.337741	0.08986
Acc01930	Receptor-like protein kinase	2.97417	2.36559	2.22472	1.3956	1.3065	1.14401	1.38524	1.58485	2.16534	2.09611	1.68153	2.22518
Acc01931	Receptor-like protein kinase	1.03185	0.359129	0.884403	0.508172	0.581337	0.523076	1.04912	0.947744	1.06767	0.912393	0.725251	0.714879
Acc01932	DNA repair protein	7.47336	4.43585	2.59923	4.23875	3.17277	2.74667	1.63202	1.44292	1.36375	8.41352	4.66849	7.5675
Acc01933	Glycine-rich RNA-binding protein	0.388011	0.188623	0.703129	0.812089	0.185749	0.453348	0.578429	1.79114	1.26665	1.00596	1.46547	0.643727
Acc01934	Protein like	2.49125	2.34055	1.951	2.19162	2.82729	2.21931	4.01601	4.12215	4.50967	2.41454	2.16344	2.8178
Acc01935	Protein ECERIFERUM 26 like	0.051816	0	0	0	0	0	0	0	0	0	0	0
Acc01936	Pentatricopeptide repeat-containing protein	0.290771	0.439486	0.413521	0.116412	0.10933	0.110034	0.23719	0.308952	0.329543	0.268884	0.182568	0.434164
Acc01937	SH3 and multiple ankyrin repeat domains protein like	3.11148	2.27436	3.22169	0.612997	0.384016	0.474274	1.75434	2.12141	1.65669	2.76253	3.13166	3.12123
Acc01938	E3 ubiquitin-protein like	2.89167	3.74739	2.80841	2.32367	1.44082	1.01864	3.00508	2.8925	3.14019	3.83309	3.84357	3.42146
Acc01939	Alkaline ceramidase	1.14798	1.64467	1.53878	1.46286	1.60748	1.26007	0.997802	2.03169	1.63139	1.13668	1.33028	1.23481
Acc01940	TBC1 domain family member protein	10.7674	11.3065	11.2391	18.2925	18.955	18.9164	16.8358	18.0466	17.0665	15.1972	12.8631	15.8735
Acc01941	TLD domain-containing protein	0	0	0.075609	0	0	0	0	0	0	0	0	0
Acc01942	Signal recognition particle protein	14.486	17.0805	22.1289	15.2044	9.38165	11.5251	28.7359	25.7538	22.2476	20.7598	26.3145	20.4663
Acc01943	Protein FAR1-RELATED SEQUENCE like	0.534568	0.552077	0.537843	0.229097	0.30711	0.315409	1.15339	0.916159	0.97376	0.650353	0.458799	0.476125
Acc01944	Sas10 C-terminal domain protein	23.3727	22.4193	22.7182	46.3084	53.2447	52.3692	47.4905	46.4566	50.5944	36.2663	38.9372	42.4848
Acc01945	BAG-associated GRAM protein	36.9025	27.3197	33.4999	16.0154	17.99	16.4219	13.102	14.7909	16.92	22.2822	22.0286	22.1404
Acc01946	BAG-associated GRAM protein	8.9318	5.91553	6.2096	4.54527	5.17793	4.75992	2.95451	3.96994	3.97488	5.84232	4.26825	5.8549
Acc01947	Protein IQ-DOMAIN like	0.718871	1.0846	1.30965	0.991915	1.22587	0.787827	1.43315	1.67744	1.43798	1.04559	0.972704	1.19903
Acc01948	Stearoyl-[acyl-carrier-protein] 9-desaturase	28.7466	27.4147	26.6725	24.1376	24.1498	23.8926	22.5739	27.192	27.5245	27.2232	29.1146	30.4925
Acc01949	4-nitrophenylphosphatase	3.69582	4.83872	5.35904	3.87414	4.38868	4.32858	2.75893	2.95539	3.81535	4.3218	3.54118	4.47818
Acc01950	Zinc transporter like	0	0	0	0	0	0	0	0	0	0	0	0
Acc01951	Syntaxin-61 like	14.8628	16.0035	16.9711	20.749	15.1068	12.839	16.2967	13.5999	14.9497	14.8626	17.8088	14.5307
Acc01952	Ion channel CASTOR like	8.51652	7.52159	6.2676	4.04253	4.85194	4.14486	5.42881	4.58856	5.60039	10.1747	8.52893	10.2049
Acc01953	Mitogen-activated protein kinase NTF4	20.3914	18.1823	18.8087	25.8647	27.2285	25.5417	15.4927	14.6591	17.3519	19.8397	19.5158	18.8409
Acc01954	Leucine-rich repeat-containing protein	3.54624	3.22574	3.52566	2.1576	2.55946	2.40637	5.92443	5.77505	3.77715	1.9508	2.63069	3.1052
Acc01955	Sm-like protein	14.4668	16.4289	14.5686	6.05771	4.79424	5.19094	20.0499	19.3504	17.9701	23.1502	22.3778	19.3183
Acc01956	IMP cyclohydrolase	6.67914	5.39375	5.37887	1.06255	0.81953	0.669559	1.37369	2.60002	2.88726	5.44516	5.49024	4.3315
Acc01957	2-alkenal reductase	0.178832	0.042451	0.359139	0.298035	0.084364	0.199618	0.203685	0.197193	0.154331	0.170362	0.106457	0
Acc01958	2-alkenal reductase	71.0438	65.3755	74.4498	7.07799	6.05358	5.50767	53.3136	51.6295	58.312	40.258	44.3078	43.6508
Acc01959	PLASMODESMATA CALLOSE-BINDING PROTEIN 2 like	0	0	0	0	0	0	0	0	0	0	0	0
Acc01960	Outer envelope pore protein like	6.92127	5.82737	6.86012	2.40586	2.2473	1.76247	5.42692	5.93948	6.72979	7.16951	5.49873	8.30742
Acc01961	Polygalacturonase	0	0	0	0	0	0	0	0	0	0	0.051926	0
Acc01962	Uridine nucleosidase	23.0311	23.7685	24.873	120.911	103.895	103.21	49.6463	48.72	47.3801	38.5517	39.3245	35.5346
Acc01963	Protein DEK like	1.81286	1.11951	1.11729	0.435875	0.509479	0.505996	0.85001	0.716071	0.981918	1.79375	1.42447	0.868278
Acc01964	4-hydroxy-tetrahydrodipicolinate reductase	7.36215	7.61107	8.02932	8.34614	7.7503	9.39858	3.3543	4.69406	3.40356	8.43168	7.06063	7.58068
Acc01965	Microneme antigen like	24.3332	27.2472	26.0556	221.198	193.903	199.602	11.9406	12.2845	9.69309	14.1677	13.107	13.0843
Acc01966	Guanosine nucleotide diphosphate dissociation inhibitor like	67.0309	70.1889	66.0661	103.37	106.944	101.489	49.3923	51.5361	50.3888	69.9473	70.8508	69.6241
Acc01967	Guanosine nucleotide diphosphate dissociation inhibitor like	65.5541	65.9	61.1349	124.701	120.118	125.892	63.208	63.5327	65.1242	85.3837	81.6714	86.5126
Acc01968	NAC domain-containing protein	0	0	0	0	0	0	0	0	0	0	0	0
Acc01969	Blue copper protein	0	0	0	0	0	0.08399	0.053186	0.041339	0.086196	0.085962	0	0
Acc01970	Ubiquitin carboxyl-terminal hydrolase	69.8904	69.04	74.7955	49.7707	48.1774	51.6025	52.4993	52.0885	51.8748	81.2561	85.0764	81.8791
Acc01971	Elongation factor 1-alpha like	70.7901	69.6487	65.4694	8.61381	7.29021	8.23976	43.7729	49.0776	50.8514	85.0779	84.4742	88.1265
Acc01972	UV radiation resistance-associated protein	4.74927	5.49248	5.96804	9.32502	8.97039	8.03678	11.5449	11.0967	10.3468	7.86718	6.57849	5.97359
Acc01973	ER lumen protein-retaining receptor like	13.2522	10.2301	13.4723	26.6653	23.5406	23.3054	17.8463	19.7222	17.7051	14.1851	12.562	12.1227
Acc01974	Ubiquitin carboxyl-terminal hydrolase like	5.22318	5.33843	3.59371	2.48345	2.92626	1.80907	6.45656	6.84261	6.86905	7.09591	6.63719	8.58097
Acc01975	UPF0481 protein	0.600605	0.600322	0.424956	0.468141	0.663566	0.439985	0.245503	0.785742	0.687494	0.665715	0.221827	0.357757
Acc01976	UPF0481 protein	0.686987	0.549107	1.02919	0.282591	0.309486	0.340756	0.572202	0.997745	1.05733	0.901063	0.461254	0.39245
Acc01977	Chitin synthase	2.99429	4.20376	4.5331	7.12267	4.98063	6.02023	7.47036	6.81963	5.44077	6.44939	5.32223	5.55819
Acc01978	Myosin-binding protein	8.53653	5.75879	7.03217	5.24025	6.63221	5.61597	6.03362	6.22779	7.27498	6.99503	7.21902	8.58674
Acc01979	Protein PHR1-LIKE like	13.2812	12.9664	14.9756	9.53792	11.1307	8.4749	8.765	9.8867	8.36467	11.409	12.7334	13.9851
Acc01980	26S proteasome non-ATPase regulatory subunit 1 A like	29.0593	22.1746	23.4671	15.219	18.7231	17.406	27.3153	33.6395	35.5719	29.5023	28.2517	31.4276
Acc01981	Cytochrome b5 like	0.067548	0	0.461304	0	0	0	0	0	0	0	0	0
Acc01982	Cyclin-dependent kinase	11.3682	13.3587	10.6033	1.97521	1.02872	1.22657	14.5102	14.9632	16.2183	13.8091	15.4358	13.5624
Acc01983	0	0	0	0	0	0	0	0	0	0	0	0	0.016159
Acc01987	Myosin-binding protein	7.66202	6.11905	5.89598	4.40276	4.45119	4.78755	3.16278	3.82271	2.71548	7.14956	6.24207	6.62905
Acc01988	Protein PHR1-LIKE like	3.56013	4.30227	4.24906	4.90993	5.29488	4.66814	10.415	9.79495	8.98861	6.92253	5.53932	7.01166
Acc01989	Pectinesterase	0	0	0	0	0	0	0	0	0	0	0	0
Acc01990	26S proteasome non-ATPase regulatory subunit 1 A like	19.1873	14.831	13.7675	15.8465	18.4907	17.639	26.3395	30.6976	33.557	21.7032	21.0011	24.3164
Acc01991	Cyclin-dependent kinase	3.74774	3.04966	4.43002	2.37009	2.6202	2.49596	5.71457	5.92651	8.13772	5.97739	4.62537	5.59319
Acc01992	Glutathione reductase	69.0471	66.9129	59.8364	44.0146	44.9834	43.2477	111.817	127.698	119.932	80.505	78.1742	80.4239
Acc01993	F-box protein like	1.47894	1.48971	1.70216	1.76946	1.61125	0.991491	0.728206	0.906472	0.522058	0.977801	1.38864	2.06509
Acc01996	F-box protein	0	0.395169	0.17876	0.132148	0.084099	0	0.270487	0	0	0.221801	0.13023	0.10783
Acc01997	F-box protein	1.92049	1.92814	2.11708	1.47151	1.70228	1.07943	1.5516	0.979088	0.926821	1.94612	2.29523	1.73862
Acc01998	F-box protein	0.355527	0.722028	0.669216	0.427401	0.075632	0.289125	0	0.066991	0.078113	0.372001	0.303013	0.337778
Acc01999	F-box protein	0.481047	0.414154	0.574564	0.250768	0.206854	0.237975	0.071105	0.093213	0.126298	0.492319	0.388418	0.635055
Acc02000	Cellulose synthase-like protein	0	0	0	0.011979	0	0.072103	0	0	0	0.01545	0.015392	0.045688
Acc02001	Vesicle-associated membrane protein	10.7044	11.2938	9.11208	18.6058	19.8251	19.301	12.3265	13.0051	11.5293	8.92483	10.0709	10.6327
Acc02002	UbiB domain protein	4.12035	3.59533	4.0878	6.54793	6.34709	6.98914	5.54426	6.62297	6.42174	7.46767	7.04686	7.62562
Acc02003	Myb-like protein	0.148209	0.214128	0.40921	1.12319	1.01083	1.34583	0.063302	0	0	0	0	0
Acc02004	Chalcone synthase	77.4757	73.5296	75.4567	104.632	105.48	105.543	152.484	162.311	162.252	215.264	217.603	213.869
Acc02005	E3 ubiquitin-protein like	6.74863	6.20637	5.54869	5.57399	4.68009	5.30657	9.7906	9.65366	11.1078	6.72514	6.56477	6.29135
Acc02006	3-ketoacyl-CoA thiolase 2, peroxisomal like	252.866	243.334	235.439	190.05	200.794	194.549	226.591	238.049	236.866	219.303	224.13	235.518
Acc02007	Serine/threonine-protein kinase	0.221759	0.200747	0.219665	0.088146	0.098412	0.042549	0.108541	0.289273	0.197877	0.256034	0.17244	0.196174
Acc02008	Pectate lyase	0	0.027522	0	0	0	0	0	0.075886	0	0	0	0
Acc02010	GATA transcription factor	7.1414	6.33431	7.73938	4.20068	3.81054	4.29427	0.86031	1.54948	2.08784	1.24443	0.839363	2.00125
Acc02011	GDT1-like protein	12.1552	12.6394	13.3859	10.5408	9.35559	10.7126	13.3146	15.7203	12.6872	16.8172	15.8573	15.597
Acc02012	Beta-glucuronosyltransferase	0	0	0	0	0	0	0	0	0	0	0	0
Acc02013	Disease resistance RPP8-like protein	1.53468	1.74768	1.65714	0.145576	0.0739	0	0.248531	0.364433	0	1.19573	1.56575	0.808095
Acc02014	Nuclear pore complex protein like	0	0	0	0	0	0	0	0	0	0	0	0
Acc02015	Late blight resistance protein like	30.4522	20.8234	25.7091	6.88444	6.2374	6.42984	7.65402	7.80991	11.1562	16.1872	15.8621	14.2579
Acc02016	Disease resistance RPP8-like protein	0	0	0	0	0	0	0	0	0	0	0	0
Acc02017	Histone-lysine N-methyltransferase	2.28414	1.61915	1.71363	0.664564	0.531356	0.331836	1.65703	1.64176	1.38992	1.15932	1.33292	1.16994
Acc02018	Extensin like	2.04623	1.88051	2.7712	0.308898	0.605801	0.669286	0.576138	0.362684	0.457975	1.49455	1.2464	0.931941
Acc02019	Pre-mRNA-splicing factor like	0	0	0	0	0	0	0	0	0	0	0	0
Acc02020	50S ribosomal protein like	4.11627	3.38799	4.36887	9.28523	7.95332	8.03008	2.60835	2.8306	1.98114	1.98704	3.0386	2.11301
Acc02021	Alpha-L-arabinofuranosidase	7.73334	6.47041	6.64554	2.77601	3.43094	2.83707	5.42851	5.22389	5.59057	6.2741	6.58228	7.80839
Acc02022	RuvB-like	0.141726	0.578813	0.592702	0.18145	0.173454	0.086701	1.42083	1.38799	1.49664	1.01522	0.646835	0.92177
Acc02023	Elongator complex protein	9.51606	9.47507	9.70004	12.6909	12.7517	13.2878	12.6816	13.3987	16.4954	8.43094	8.74442	10.0474
Acc02024	Mediator of RNA polymerase II transcription subunit 26b	9.00361	9.57131	8.51892	11.9859	11.9694	11.8685	10.8353	11.8409	12.1776	11.2139	10.4498	10.8597
Acc02025	Tubulin beta-4 chain	11.1583	8.36231	10.2263	1.36219	1.30022	0.817101	4.45153	5.44422	4.3481	5.17213	5.10724	4.43376
Acc02026	Caltractin like	0	0	0	0	0	0	0	0	0	0	0	0
Acc02027	RAS guanyl-releasing protein like	0	0	0	0	0	0	0	0	0	0	0	0
Acc02028	Transmembrane and TPR repeat-containing protein	5.90155	6.74941	6.59907	4.22446	4.22381	4.15135	8.88565	8.86405	10.0472	11.8009	11.282	11.4015
Acc02029	G3BP-like protein	4.27495	3.38087	3.20749	1.37537	1.30771	1.44094	2.29713	3.03346	3.23975	2.647	2.45575	3.3857
Acc02030	Futsch light chain LC(f) like	0.674528	0.335163	1.06915	0.937259	0.992013	0.458697	0.302664	0.539827	0.655954	0.298491	0.449956	0.442832
Acc02031	Mitochondrial import receptor subunit TOM9-2 like	4.41933	4.53736	6.81554	5.3946	4.85905	5.24077	8.09803	7.91466	5.7751	7.5588	6.36306	7.25849
Acc02032	Cysteine-rich repeat secretory protein like	0	0	0.028128	0	0.029277	0	0	0	0	0	0.104932	0
Acc02033	Pre-mRNA-processing factor 19 1 like	20.3409	19.7415	16.1808	8.18496	7.32131	8.62491	30.5234	31.3479	37.5873	25.4884	25.3017	25.9385
Acc02034	Hydroxylamine reductase	0	0	0.076256	0	0.194321	0.02299	0	0	0.047437	0	0.073562	0.024261
Acc02035	Zinc finger protein like	0.321313	0.350102	0.611326	0.188999	0.104273	0.144431	0	0	0.037319	0.115833	0.269589	0.227958
Acc02036	60S ribosomal protein L23	70.2171	78.9784	93.8106	33.5865	21.0342	23.0454	53.8796	54.4953	43.8367	130.149	134.312	118.358
Acc02037	Peroxygenase	35.2787	41.3049	43.3454	19.1818	15.2188	14.9609	18.66	20.8767	18.3557	25.4341	22.8876	18.5257
Acc02038	Eukaryotic translation initiation factor 4E-2 like	18.1953	23.7488	23.7921	19.069	18.3418	17.0339	27.7604	22.7553	19.1906	28.8107	31.966	31.7907
Acc02039	Protein PROTON GRADIENT REGULATION 5 like	1.0148	0.084655	0.627767	0.126607	0.16291	0.119676	16.1092	15.3031	11.1123	0.736569	1.40946	0.120424
Acc02040	GTPase	1.76654	1.46265	2.05145	1.78422	1.69965	1.83753	12.2215	13.9349	14.0152	3.0643	3.79718	3.11806
Acc02041	Protein NRT1/ PTR FAMILY 5.2 like	0	0	0	0	0	0	0	0	0	0	0	0
Acc02042	Guanine nucleotide-releasing factor 2 like	0	0	0	0	0	0	0	0	0	0	0	0.03115
Acc02043	Heterogeneous nuclear ribonucleoprotein like	0	0	0	0	0	0	0	0	0	0	0	0
Acc02044	Cyanate hydratase	36.4184	39.8064	41.4409	33.1179	30.9692	32.9874	153.138	166.982	144.303	52.4837	43.15	48.1233
Acc02045	Splicing factor U2AF like	3.40929	3.05524	3.08818	1.51599	1.71914	1.46853	4.19978	5.016	5.43845	3.60119	3.93398	3.69484
Acc02046	Translation initiation factor eIF-2B subunit beta like	1.30848	1.34755	1.36633	0.907714	0.366956	0.831565	0.50813	0.46699	0.928232	1.12961	0.553883	0.649205
Acc02047	0	0	0	0	0	0	0	0	0	0	0	0	0
Acc02048	0	5.65043	5.65515	5.8607	0.652526	1.07848	1.35166	2.16402	2.50425	2.92705	5.96405	5.01236	5.70186
Acc02049	Plastid-lipid-associated protein like	12.356	13.1967	13.6743	7.61208	4.51678	6.02185	4.91619	5.46677	4.96982	5.169	4.06151	5.19562
Acc02050	60S ribosomal protein	4.12502	4.95652	4.25049	0.976907	0.523182	0.601251	0.72878	0.879516	0.454137	4.49223	3.29324	3.80973
Acc02051	CRIB domain-containing protein	0	0	0	0	0.194498	0.150357	0	0	0	0.061336	0	0
Acc02052	60S ribosomal protein like	57.0895	75.3355	78.6655	28.9035	21.367	23.0218	55.1527	52.7314	49.1964	86.923	83.1586	80.5182
Acc02053	Protein phosphatase 2C-like protein	4.01254	4.57212	3.36013	2.82521	2.33648	1.58744	2.16972	2.05841	1.64879	7.11165	7.38809	7.31796
Acc02054	Casein kinase 1-like protein	17.5283	14.533	13.7501	55.9693	57.131	55.0438	25.2473	29.9459	29.7903	15.648	15.8578	15.7642
Acc02056	Methyltransferase	40.9136	32.1171	32.506	103.952	116.801	116.921	64.1876	71.1169	79.6051	31.8176	33.8338	34.5898
Acc02057	Protein Brevis radix-like	0.03584	0.077671	0.036288	0.92263	0.770686	0.794026	0.294594	0.652749	0.704284	0.113069	0.229641	0.170179
Acc02058	Transcriptional regulator like	0	0	0	0	0	0	0	0	0	0	0	0
Acc02059	AT-hook motif nuclear-localized protein	0	0	0	0	0	0	0.162851	0.102287	0.324119	0.111516	0	0
Acc02060	Tetraacyldisaccharide 4'-kinase	0.262223	0	0.065835	0.027904	0	0	0	0	0.069731	0.284835	0.464565	0.069942
Acc02061	Eukaryotic translation initiation factor 2A like	16.3577	18.4877	17.3536	3.83736	4.63084	3.00421	30.6569	27.6053	23.7353	20.8884	20.8064	19.3039
Acc02062	Laccase-17 like	0	0	0	0	0.024224	0	0.13801	0.086447	0.163163	0.024546	0.040509	0
Acc02065	Transmembrane protein	2.95011	2.24685	1.89055	0.694894	1.28254	1.47812	0	0.544171	0.867115	2.97162	4.08842	3.67731
Acc02066	CASP-like protein	14.8137	10.8003	14.9649	4.84697	6.06677	6.92801	3.81686	4.8091	6.79429	13.0565	17.6821	11.9419
Acc02067	Transcription factor bHLH104 like	8.1217	9.22964	8.01728	25.2236	21.3079	22.507	10.9278	13.5769	11.782	6.80002	8.30081	7.46859
Acc02068	Electron transfer flavoprotein subunit beta like	8.09305	7.09532	7.4456	8.52934	8.84539	8.88597	10.2006	9.57659	10.4316	8.00811	8.77654	6.45296
Acc02069	Ethylene-responsive transcription factor	0	0	0	0.234329	0.434337	0.094095	0	0.17995	0	0	0	0
Acc02070	Ethylene-responsive transcription factor	0	0	0	0.06889	0	0.137726	0	0	0	0	0	0
Acc02071	Serine/threonine-protein like	32.5204	36.0924	35.2586	21.4561	23.5312	22.3097	44.2219	37.4594	44.9091	34.3656	38.6769	38.144
Acc02072	GDP-fucose protein O-fucosyltransferase protein	4.96898	4.68116	4.88102	5.36778	5.52056	6.47726	6.28345	5.71143	7.38629	5.18291	5.71882	5.15343
Acc02073	Cryptochrome-2 like	44.4391	38.6737	33.5624	35.7451	36.8059	35.4369	67.3543	76.4668	74.644	53.0351	48.8188	58.2422
Acc02074	Actin-depolymerizing factor like	313.489	366.966	349.747	141.241	118.961	121.291	311.692	301.396	266.667	421.834	421.415	384.969
Acc02076	Myb-related protein like	0	0	0	0	0	0.125616	0	0	0	0	0.199548	0
Acc02077	Malate dehydrogenase	53.0993	54.8403	53.9252	111.124	110.702	107.556	67.6422	77.2362	73.7256	70.1633	78.2798	71.3231
Acc02078	11S globulin delta chain like	75.8695	102.421	122.599	31.0714	27.3545	34.8893	12.638	24.5401	29.7837	15.9597	16.6394	17.2004
Acc02079	Protein tas like	0.064705	0.090956	0	0	0	0	0.12862	0.14099	0.07139	0	0	0
Acc02080	E3 ubiquitin-protein ligase HERC1	0.254373	0.319188	0.163088	0.947402	1.17332	0.961356	0.619715	0.881157	0.554562	0.200617	0.215664	0.187842
Acc02081	Methyltransferase	32.5162	26.4006	27.9744	69.8765	81.3903	79.9362	44.7537	49.6545	50.4028	24.5928	22.8047	28.2275
Acc02082	Splicing factor 3B, subunit 5 protein	7.64567	7.88337	11.9331	3.46046	2.93465	4.07957	4.47659	5.76111	5.76602	9.9316	13.824	8.84156
Acc02083	Casein kinase 1-like protein	12.5994	9.26154	10.7429	22.0267	24.8096	23.6803	18.0457	21.9679	21.0778	12.3141	12.2893	12.1302
Acc02084	Protein phosphatase 2C-like protein	0.166799	0	0	0	0	0.031302	0.147768	0	0.087367	0.270533	0	0.111588
Acc02085	60S ribosomal protein like	20.8889	28.8631	26.5909	10.921	7.97332	10.489	19.5684	18.2594	16.3393	30.1623	23.4329	22.5638
[truncated: 31,046 more rows]
