# Supplementary material for: A cool temperature–induced ubiquitination-controlled transcription factor promotes starch degradation and ripening in kiwifruit
Source: Plant Commun. 2026 Jan 21;7(7):101736. doi: 10.1016/j.xplc.2026.101736 (PMC13370233; doi:10.1016/j.xplc.2026.101736)
Supplement: Supplemental Dataset 3. Gene expression in HY [file mmc4.xlsx]

## Sheet: Header
Data Set S3. Gene expression in Hongyang
A: Gene ID from the 'Red5' genome (http://kiwifruitgenome.org/organism/3 )
B: Gene description from the 'Red5' genome
C-N: Gene expression levels in Hongyang kiwifruit

## Sheet: Data
Gene_ID	Gene description	Harvest-1	Harvest-2	Harvest-3	ETH-1	ETH-2	ETH-3	CT-1	CT-2	CT-3	RT-1	RT-2	RT-3
Acc00001	Switch-associated protein	8.98	9.51	8.92	2.37	3.68	3.71	8.77	8.61	9.87	10.87	10.76	10.23
Acc00002	AT-hook motif nuclear-localized protein	0	0	0	0	0	0	0	0	0	0	0	0
Acc00003	Pentatricopeptide repeat-containing protein	0.07	0	0	0	0.03	0	0	0	0	0.09	0.03	0.12
Acc00004	Glucan endo-1%2C3-beta-glucosidase	0	0	0	0	0	0	0	0	0	0	0	0
Acc00005	Endochitinase	1.4	2.01	1.69	1	0.56	1.48	1.98	1.79	1.42	0.49	0.34	0.62
Acc00006	Ribose-phosphate pyrophosphokinase	6.94	9.55	9.11	2.11	2.21	1.52	14.17	15.74	16.05	12.92	13.38	11.48
Acc00007	Protein MEI2-like	0.49	0.38	0.4	0.19	0	0.11	0.08	0.09	0.43	0.43	0.31	0.37
Acc00008	Transcription factor JUNGBRUNNEN like	0.07	0.14	0.13	0.74	0.74	0.85	0.13	0.07	0.14	0	0	0.07
Acc00009	Ribonuclease H protein	0	0	0	0	0	0	0	0	0	0	0	0
Acc00010	SPX and EXS domain-containing protein	6.8	5.88	5.29	6.84	7.05	5.89	8.38	7.46	8.57	6	6.88	6.89
Acc00011	Glutathione S-transferase	124.78	136.69	130.89	591.56	588.99	565.27	37.96	32.33	35.62	45.78	41.02	45.21
Acc00012	Cinnamyl alcohol dehydrogenase	0	0	0	0.85	0.35	0.12	0	0	0	0	0	0
Acc00013	Anaphase-promoting complex subunit like	3.59	3.48	3.09	0.41	0.38	0.45	2.45	2.17	2.62	2.3	2.47	3.04
Acc00014	Methyltransferase	4.88	5.11	6.46	0.93	0.68	0.79	5.82	5.68	5.47	4.85	4.61	6.38
Acc00015	Aspartyl protease family protein	12.77	11.16	11.31	2.72	2.19	3.06	4.51	4.61	4.36	8.67	7.83	8.27
Acc00016	Mitogen-activated protein kinase	15.15	14.76	15.11	3.75	3.01	4.31	15.49	16.95	16.57	15.39	14.84	15.27
Acc00017	Transcription factor like	0	0	0	0.15	0.16	0	0	0	0	0	0	0
Acc00018	Peroxisomal and mitochondrial division factor like	29.83	30.2	31.51	6.97	7.54	8.25	15.61	13.35	17.34	28.55	29.8	29.67
Acc00019	Peroxisomal and mitochondrial division factor like	10.92	9	9.71	3.68	2.9	2.27	18.01	16.99	17.24	11.81	9.62	8.07
Acc00020	Enolase-phosphatase	33.65	28.65	29.94	12.89	11.51	11.69	24.1	23.17	23.67	14.03	18.46	17.69
Acc00021	Pentatricopeptide repeat-containing protein	5.71	6.35	6.44	1.56	2.13	1.63	5.2	5.61	5.44	5.76	5.7	5.81
Acc00022	Xyloglucan endotransglucosylase/hydrolase	345.06	310.98	293.62	198.95	197.28	208.27	86.19	75.92	79.33	324.63	311.59	311.54
Acc00023	Phosphatidylglycerophosphatase	7.17	7.72	6.92	0.94	0.9	0.55	2.2	1.7	1.52	9.11	8.14	8.59
Acc00024	Protodermal factor 1 like	0	0	0.06	0.26	0.73	0.5	0.34	0.22	0.1	0.19	0	0
Acc00025	Acetylxylan esterase A precursor	11.74	10.99	10.89	9.02	9.86	10.95	6.73	6.58	6.5	9.97	10.06	10.15
Acc00026	UDP-4-keto-6-deoxy-D-glucose 3%2C5-epimerase/UDP-4-keto-L-rhamnose 4-keto-reductase	0.05	0	0	0.47	0.81	0.51	0.04	0	0	0	0.05	0.02
Acc00027	Floral homeotic protein like	51.56	51.03	50.42	42.73	42.12	43.61	60.35	60.29	57.3	38	39.5	39.55
Acc00028	Pab infB intein like	0	0.67	0.14	1.29	0	0.03	1.69	1.97	2.57	3.18	0.7	0.75
Acc00029	Rust resistance kinase	0.03	0	0.03	0	0	0	0	0	0	0	0	0
Acc00030	Rust resistance kinase like	0	0	0	0	0	0	0.05	0	0	0	0	0
Acc00031	Zinc finger BED domain-containing protein	0.99	1	1.92	0.79	0.73	0.64	2.1	1.43	2.98	2.01	1.62	1.02
Acc00032	Zinc finger BED domain-containing protein	2.67	2.38	2.06	0.98	1.11	1.2	3.45	4.18	3.91	2.58	3.05	2.68
Acc00033	HVA22-like protein	0.24	0.23	0.51	0.08	0.28	0.08	0	0.32	0.09	0.12	0.1	0.21
Acc00034	Inter-alpha-trypsin inhibitor heavy chain like	0.21	0.51	0.25	0.08	0.21	0.14	0.16	0.14	0.21	0.17	0.1	0.06
Acc00035	Serine/threonine-protein kinase	3.38	3.19	2.75	1.35	0.95	1.17	2.59	3	2.43	4.14	4.03	4.07
Acc00036	Serine/threonine-protein like	12.27	13.48	13.23	11.74	10.61	11.22	11.7	11.99	12.9	11.08	12.97	11.15
Acc00037	BAG family molecular chaperone regulator like	48.57	43.06	47.89	25.8	26.45	24.82	61.73	59.34	62.69	44.74	46.68	48.53
Acc00038	Ammonium transporter member protein	0.73	1.65	1.49	0.04	0.04	0	0.45	0.09	0.09	1.91	1.44	1.33
Acc00040	Myb family transcription factor	0	0	0	0	0.09	0	0.44	0.19	0.48	0	0	0
Acc00042	Nodulation-signaling pathway 2 protein	3.84	3.52	3.23	2.92	3.29	3.37	2.52	3.29	3.74	2.96	2.62	2.63
Acc00043	Endonuclease	1.28	1.43	1.25	0.15	0.16	0.07	0.8	1.78	0.96	1.36	1.69	2.02
Acc00044	Gamma-interferon-inducible lysosomal thiol reductase	0.05	0.45	0.04	0.05	0.15	0.09	0.26	0	0	0.29	0.15	0.15
Acc00045	Mitogen-activated protein kinase kinase kinase	0.13	0	0	0	0.12	0	0	0	0	0	0	0.12
Acc00046	40S ribosomal protein	174.48	181.69	185.05	86.19	84.87	84.71	206.12	206.97	202.25	183.75	193.17	191.17
Acc00047	40S ribosomal protein like	0.5	0.5	0.23	0.62	0	0.23	0.63	0.23	0	0.64	1.24	1.76
Acc00048	Prephenate decarboxylase	0	0	0	0	0	0	0	0	0	0.13	0.15	0
Acc00049	Protein of unknown function DUF538 protein	3.98	4.07	3.63	12.83	11.22	10.94	3.08	2.81	3.28	7.34	5.36	6.16
Acc00050	Protein trichome birefringence-like	0	0	0	0	0	0	0	0	0	0	0	0
Acc00051	Protein DETOXIFICATION 44 like	1.75	1.28	1.46	0.19	0.27	0.06	4.25	4.54	4.01	1.32	1.15	1.4
Acc00052	Dehydration-responsive element-binding protein like	0.03	0	0.03	0.38	0.32	0.11	0.11	0	0.12	0.03	0	0
Acc00053	inactive leucine-rich repeat receptor-like protein kinase	0	0	0.02	0.11	0.15	0.02	0	0	0	0	0	0
Acc00054	PRA1 family protein	38.03	48.7	40.63	78.19	72.41	75.47	35.84	31.69	32.99	80.15	68.13	77.94
Acc00055	Macrophage migration inhibitory factor like	29.41	26.2	30.13	14.42	11.99	13.56	28.43	23.97	29.73	29.35	27.84	31.1
Acc00057	Macrophage migration inhibitory factor like	0	0	0	0	0	0	0	0	0	0	0	0
Acc00058	Patellin-6 like	0.08	0.24	0.04	0	0	0.07	0.04	0	0.04	0.15	0.04	0.08
Acc00059	CASP-like protein	17.74	15.64	14.32	6.45	6.05	5.75	5.05	4.67	3.88	11.27	9.57	11.62
Acc00060	F-box/LRR-repeat protein	0.27	0.32	0.46	0.04	0.08	0.02	0.18	0.11	0.15	0.29	0.26	0.26
Acc00061	Solute carrier family 40 member like	0	0	0	0	0	0	0	0	0	0	0	0
Acc00062	Major allergen Mal f 1 like	12.4	12.06	10.24	4.87	4.82	5.83	4.9	4.18	4.02	9.71	9.98	10.32
Acc00063	Putative protein	2.2	2.04	2.05	2.32	2.17	2.21	1.85	1.78	2.05	2.45	2.26	2.36
Acc00064	Short-chain dehydrogenase reductase	0.07	0.07	0	0	0	0	0	0.07	0.07	0	0	0
Acc00065	Pentatricopeptide repeat-containing protein	6.79	6.25	6.34	1.49	1.32	1.74	6.72	6.21	6.34	5.23	5.45	4.83
Acc00066	Protein LURP-one-related like	0	0	0	1.66	0.24	0.22	0.12	0	0	0	0	0
Acc00067	Protein LURP-one-related like	0	0	0	0	0	0	0	0	0	0	0	0
Acc00068	Regulatory-associated protein of TOR like	11.63	11.88	11.62	9	8.73	7.84	13.3	14.28	14.35	10.79	10.17	12.55
Acc00069	Alanine--glyoxylate aminotransferase 2 3 like	0	0	0.04	0.04	0.11	0.07	0.04	0.04	0.04	0.07	0	0.04
Acc00070	G-type lectin S-receptor-like serine/threonine-protein kinase	0.04	0	0.04	0	0	0	0	0	0	0	0.04	0
Acc00071	Cationic peroxidase	0.12	0.08	0.15	0	0	0.07	0.04	0	0	0.07	0	0
Acc00072	Saposin-D like	123.12	122.04	117.74	146.5	143.44	152.41	243.2	244.72	255.46	96.56	94.54	95.43
Acc00074	CBL-interacting protein kinase	11.22	10.4	10.1	7.73	7.51	7.56	112.57	113.59	120.91	8.09	9.55	9.58
Acc00075	Transcription repressor like	0	0	0.16	0	0	0	0	0	0	0	0	0
Acc00076	30S ribosomal protein	66.97	73.23	72.97	31.52	38.75	32.46	33.7	39.04	40.08	56.15	58.03	53.67
Acc00077	Serine/threonine-protein kinase	5.03	5.55	5.38	2.92	2.92	3.51	6.05	5.54	6.64	4.15	4.52	3.14
Acc00078	Non-specific lipid-transfer protein	0	0	0	0	0	0	0	0	0	0	0	0
Acc00079	RING-H2 finger protein	0	0	0.06	0	0	0	0.14	0	0	0	0	0
Acc00080	Polyketide synthase	1.27	0.88	1.82	0.14	0.07	0.13	0.48	0.43	0.48	0.84	0.7	0.81
Acc00081	Receptor-like protein kinase	4.1	4.3	3.87	5.87	6.98	7.01	7.78	6.67	8.22	4.69	3.82	5.04
Acc00082	B3 domain-containing transcription repressor like	15.07	14.46	16.81	30.54	30.52	28.14	25.96	25.79	25.34	17.3	15.37	17.12
Acc00083	Elongation factor P like	5.98	4.72	6.36	0.65	0.29	0.69	4.05	3.86	3.41	8.29	6.65	7.1
Acc00085	Vacuolar-sorting receptor 1 like	0	0	0	0	0	0.02	0	0	0	0	0	0
Acc00086	Serine/threonine-protein kinase	17.03	18.43	17.18	18.32	18.19	15.96	43.74	46.78	47.23	14.81	15.47	15.97
Acc00087	Mannan endo-1%2C4-beta-mannosidase	0.22	0.11	0.32	0	0.11	0	0.42	0.74	0.73	0.73	0.74	0.53
Acc00088	Receptor-like protein kinase	106.85	98.9	101.29	33.52	31.22	33.63	51.93	50.4	50.29	117.17	116	117.73
Acc00089	Adenomatous polyposis coli protein	0.73	0.34	0.85	0.17	0.2	0.23	0.23	0.14	0.52	0.36	0.21	0.46
Acc00090	26S protease regulatory subunit 6B like	0	0.09	0	0.2	0.08	0.19	0	0	0.04	0	0.13	0
Acc00092	Zinc transporter like	8.9	9.84	9.25	8.54	8.61	7.6	7.71	7.09	7.67	11.67	10.65	10.21
Acc00093	Protein RETICULATA-RELATED 3 like	0	0	0	0	0	0.05	0.1	0.17	0.17	0	0	0
Acc00094		0.52	0.75	0.31	0.52	0.48	0.07	0.99	0.43	0.46	0.9	0.94	0.86
Acc00095	Protein LURP-one-related like	0.52	0.15	0.33	0.63	0.48	0.35	10.65	8.73	10.58	0.55	0.62	0.71
Acc00096	Protein LURP-one-related like	0	0	0	0	0	0	0	0	0	0	0	0
Acc00097	Ethanolamine-phosphate cytidylyltransferase	27.63	24.89	24.7	32.36	31.29	31.41	38.8	40.01	38.92	37.8	38.45	39.86
Acc00098	Retinal-binding protein	13.91	13.6	14.49	16.57	14.28	14.3	9.78	10.67	10.28	12.81	10.85	11.35
Acc00099	Protein SCARECROW like	0.02	0	0.02	0	0	0	0	0	0	0	0	0.06
Acc00100	Leucine-rich repeat receptor-like protein kinase	0.05	0.14	0.02	0	0	0.01	0.01	0.08	0	0.02	0	0
Acc00101	GPI-anchored adhesin-like protein precursor	8.44	8.64	8.86	1.1	1.27	0.9	15.98	16.49	17.58	6.1	5.62	6.9
Acc00102	GPI-anchored adhesin-like protein precursor	0.46	0.44	0.24	0.09	0.04	0	0.47	0.56	0.55	0.33	0.26	0.22
Acc00103	CRIB domain-containing protein	0.06	0.06	0.17	0.05	0	0.36	0.11	0.3	0.48	0.11	0.18	0.11
Acc00104	Ubiquitin-related 2 like	9.29	9.9	10.09	2.57	3.27	3.29	17.24	17.51	18.03	10.26	10.28	10
Acc00105	Kinesin-like protein	0.05	0	0.42	0.01	0	0.03	0	0.01	0	0.27	0	0
Acc00106	Phosphate transporter like	0	0	0	0	0	0	0	0	0	0	0	0
Acc00108	Transcription factor like	21.39	21.26	21.57	10.65	12.45	11.07	22.01	19.21	21.89	21.5	23.97	24.17
Acc00109	Tetratricopeptide repeat protein like	6.23	6.33	6.29	2.08	1.71	2.14	8.71	9.78	10.16	3.83	4.49	4.13
Acc00110	50S ribosomal protein	11.16	7.88	13.5	1.96	2.24	1.83	9.23	7.87	7.73	16.69	14.41	15.54
Acc00111	Protein NRT1/ PTR FAMILY 5.2 like	0	0	0.06	0	0	0.03	0	0	0	0	0	0
Acc00112	Tuberculostearic acid methyltransferase	0.16	0.34	0.23	0.04	0.06	0.07	1.2	1.12	0.7	0.43	0.42	0.63
Acc00113	Heterogeneous nuclear ribonucleoprotein	50.63	48.03	48.72	21.39	20.3	20.59	48.35	46.86	49.9	58.27	55.19	58.86
Acc00114	Protein PROTON GRADIENT REGULATION 5 like	0	0.64	0.12	0	0	0	3.43	3.72	1.5	0.23	0.13	0
Acc00115	Acid phosphatase	0	0.12	0	0.05	0	0.05	0	0.18	0	0.11	0	0
Acc00116	Serine/threonine-protein kinase	4.11	4.41	3.93	0.77	0.9	0.86	3.66	4.1	4.23	10.4	9.15	11.35
Acc00117	Ras guanine nucleotide exchange factor B like	0.24	0.06	0.31	0	0.12	0	0	0.18	0.04	0	0.13	0.05
Acc00118	Oxidation resistance protein	16.22	16.42	15.41	13.06	11.79	10.02	4.71	4.14	4.93	26.02	28.95	27.62
Acc00119	Methyltransferase-like protein	1.58	1.29	1.36	0.23	0.33	0.68	1.18	1.11	1.05	1.14	1.36	1.03
Acc00120	RNA recognition motif domain protein	0.11	0.33	0.39	0	0	0	0	0.04	0	0	0.04	0
Acc00121	DNA topoisomerase	10.79	12.11	12.27	4.08	3.98	3.93	12.07	12.31	11.89	10.22	10.61	12.76
Acc00122	Histone-lysine N-methyltransferase family member protein	1.32	1.2	1.57	0.83	0.38	0.69	0.86	0.68	1.07	1.09	1.3	1.45
Acc00123	Cysteine proteinase inhibitor 4 like	18.13	14.44	16.34	2.1	4.51	2.36	52.42	50.66	52.97	54.62	47.66	53.48
Acc00124	UDP-N-acetylglucosamine--peptide N-acetylglucosaminyltransferase like	52.76	53.43	55.44	53.97	55.4	48.34	62.18	62.73	61.57	62.59	64.84	67.68
Acc00125	UPF0481 protein	0	0	0	0	0	0	0	0	0	0	0	0
Acc00126	UPF0481 protein	0	0	0	0	0	0	0	0	0	0	0	0
Acc00127	UPF0481 protein	0.12	0.04	0.11	0	0	0	0.22	0.24	0.39	0.11	0.12	0.15
Acc00128	UPF0481 protein	7.71	6.9	6.57	0	0	0	13.59	15.31	14.8	4.38	4.74	4.42
Acc00129	Protein transport protein like	16.79	16.03	15.51	17.52	18.35	19.86	14.78	15.52	15	13.99	14.19	18.49
Acc00130	Pentatricopeptide repeat-containing protein	0.41	0.32	0.53	0.16	0.32	0.17	0.76	0.65	0.71	0.49	0.69	0.7
Acc00131	Acyl-activating enzyme 16 like	10.7	10.72	12.11	8.1	7.63	6.73	5.32	5.46	5.12	7.71	6.84	9.28
Acc00132	Receptor-like kinase	9.24	9.8	9.48	10.23	10.14	10.44	1.15	1.3	1.5	4.78	4.65	4.48
Acc00133	Transcription factor TFIIIB component B'' like	4.74	5.04	5.05	3.33	3.9	3.11	5.05	5.15	6.2	6.9	7.31	7.84
Acc00134	Xyloglucan endotransglucosylase/hydrolase	6.7	6.59	7.19	0.54	1.25	1.13	1.81	2.66	1.82	2.01	2.52	1.67
Acc00135	Protein TIC 22-like	8.57	9.42	9.38	2.81	2.78	2.59	4.62	4.66	3.75	9.76	5.18	6.94
Acc00136	Protein TIC 22-like	7.27	4.28	4.91	2.56	0.89	0.57	4.39	4.01	4.81	0.33	5.15	2.6
Acc00137	GPI-anchored adhesin-like protein precursor	6.26	6.32	6.49	0.39	0.46	0.48	9.21	9.45	9.09	5.48	4.98	5.53
Acc00138	Histidine protein like	7.74	6.93	7.09	1.52	2.57	1.67	8.08	7.46	7.54	8.23	8.33	7.99
Acc00140	BRCA1-A complex subunit BRE like	10.07	8.59	9.43	6.04	6.06	4.2	12.28	12.17	11.79	10.17	10.17	10.82
Acc00141	Selenium-binding protein	49.89	49.87	47.11	17.55	18.34	16.81	7.86	6.83	6.53	32.56	35.3	33.22
Acc00142	Cadherin-18 like	79.11	83.47	79.21	72.15	69.46	77.11	55.46	55.93	54.4	82.87	88.28	78.55
Acc00143	Protein RALF-like	0	0	0	0	0	0	0	0	0	0	0	0
Acc00144	Adenosylhomocysteinase	95.54	93.57	88.18	137.74	134.35	133.51	81.73	78.21	81.95	77.12	74.88	77.31
Acc00145	Serine hydroxymethyltransferase	108.64	113.79	106.02	185.42	182.61	180.69	159.6	167.66	165.37	126.34	122.74	124.43
Acc00146	Werner Syndrome-like	2.08	1.89	2.25	0.82	1.44	1.45	1.17	1.52	1.84	1.41	1.33	2.01
Acc00147	UDP-glucuronate 4-epimerase	39.05	39.01	33.58	0.46	0.53	0.61	12.97	11.02	10.05	32.26	29.85	29.3
Acc00148	Serrate RNA effector molecule like	3.34	3.32	3.33	2.25	2.61	2.56	5.78	4.82	5.21	4.58	3.14	3.49
Acc00149	Protein ECERIFERUM 26-like	0	0	0	0	0	0	0	0	0	0	0	0
Acc00150	Chaperone protein dnaJ 20 like	14.48	14.71	13.95	20.11	18.76	18.86	21.32	20.43	24.24	25.74	27.14	24.21
Acc00151	Polyadenylate-binding protein	11.38	12.79	12.07	8.4	8.74	6.99	11.9	11.6	12.27	11.88	11.84	13.86
Acc00152	Small subunit processome component like	6.59	6.64	6.86	2.5	2.88	2.51	10.19	10.15	9.9	5.97	6.84	7.39
Acc00153	Magnesium transporter like	0	0	0	0.13	0.05	0	0	0	0	0.09	0	0.05
Acc00154	UPF0481 protein	0.36	0.42	0.38	0.21	0.06	0.17	3.37	1.61	2.67	0.29	0.35	0.2
Acc00155	UPF0481 protein	0	0	0	0	0	0	0	0.04	0	0	0	0
Acc00156	UPF0481 protein	10.77	12.25	11.96	6.04	7.26	7.52	14.93	17.16	14.31	11.68	14.18	11.89
Acc00157	Beta-galactosidase	11.85	11.41	11.5	9.46	10.11	10.55	14.33	15.62	15.53	13.93	15.55	14.89
Acc00158	RPM1-interacting protein	3.58	3.68	4.47	0.38	0.57	0.23	1.68	2.21	1.84	1.49	1.84	1.09
Acc00159	Methyltransferase-like protein	13.62	12.95	13.87	6.88	7.19	6.44	13.02	12.37	13.53	13.14	14.4	14.16
Acc00160		8.88	8.35	8.3	4.53	4.53	4.04	5.62	5.1	6.48	7.28	6.84	7.95
Acc00161	Striatin like	2.95	3.08	3.2	2.99	3.08	2.51	4.63	5.15	4.57	1.89	1.94	2.28
Acc00162	Actin-related protein 2/3 complex subunit 4	12.66	12.49	12.51	9.15	9.57	10.08	19.56	21.18	20.29	13.83	16.55	13.53
Acc00163	GDP-fucose protein O-fucosyltransferase protein	11.36	10.93	10.38	6.76	6.61	6.2	27.15	24.69	26.13	15.21	14.89	14.14
Acc00164	Pentatricopeptide repeat-containing protein	0.75	0.53	0.52	0.29	0.26	0.14	0.62	1.15	0.98	0.81	0.55	0.79
Acc00165	F-box protein	0.35	0.28	0.11	0.05	0.11	0	0.05	0	0	0	0	0.17
Acc00166	F-box/LRR-repeat protein	0.92	0.39	0.99	0.05	0.16	0.05	0.31	0.17	0.22	0.45	0.34	0.1
Acc00167	F-box/LRR-repeat protein	0	0	0	0	0	0	0	0	0	0	0	0
Acc00168	F-box/LRR-repeat protein	3.89	4.48	3.81	0	0.37	0.27	0.32	0.71	0.71	1.9	1.73	1.2
Acc00169	PLASMODESMATA CALLOSE-BINDING PROTEIN 3 like	0	0	0	0	0	0	0	0	0	0	0	0
Acc00170	Guanylate kinase	28.83	26.43	26.25	24.58	23.02	26.54	6.08	6.66	5.86	18.63	19.96	19.91
Acc00171	Ethylene-responsive transcription factor	0.05	0.35	0.19	0.45	0.49	0.35	0.19	0.26	0.2	0	0.05	0
Acc00172	Ubiquitin-conjugating enzyme like	0.14	0.28	0.72	0	0	0.06	0	0.07	0	0.63	1	0.2
Acc00173	High mobility group B protein	0	0.16	0.34	1.29	0.87	1.04	1.45	0.91	1.24	0.92	1.41	1.36
Acc00174	Receptor-like protein kinase	0.02	0.1	0.1	0.19	0.12	0.15	0.35	0.28	0.3	0.11	0.13	0.18
Acc00175	Calcium-binding protein CML22	2.72	3.38	2.44	1.48	1.75	1.23	1.33	1.77	1.19	1.98	1.89	1.8
Acc00176	Protein PHR1-LIKE like	0	0	0	0.05	0.16	0.09	0	0	0	0	0	0.15
Acc00177	60S ribosomal protein like	72.7	81.24	83.36	40.53	37.8	36.6	52.87	55.39	56.8	75.96	72.71	76
Acc00178	Transcription factor FAMA like	0	0	0	0	0	0.04	0	0	0	0	0	0
Acc00180	26S proteasome non-ATPase regulatory subunit 1 A like	3.55	4.87	3.73	2.99	2.16	2.8	5.91	5.99	7.3	3.16	4.82	4.84
Acc00181	Cyclin-dependent kinase	1.34	1.75	1.66	0.6	0.48	0.7	1.74	1.39	1.46	1.55	1.22	0.97
Acc00182	Protein transport protein like	31.23	33.25	32.43	54.52	53.24	55.86	39.85	39.37	40.04	36.21	35.8	33.82
Acc00183	Protein EMBRYO SAC DEVELOPMENT ARREST 3 like	16.67	14.64	15.16	7.24	6.71	5.82	24.69	26.5	24.22	11.19	13.88	13.6
Acc00184	Non-lysosomal glucosylceramidase	16.86	16.67	16.29	20.92	22.64	18.83	21.51	20.76	22.69	15.53	15.08	16.06
Acc00185	F-box/kelch-repeat protein	14.59	14.02	13.36	19.2	19.8	18.62	24.3	26.75	27.91	17.44	19.54	18.31
Acc00187	Protein EMBRYO DEFECTIVE like	1.35	1.97	1.96	0.65	0.33	0.27	1.54	1.05	1.5	1	1.37	1.53
Acc00188	Chitinase-like protein	45.09	45.85	44.17	12.76	13.32	13.29	34.79	33.83	34.67	47.88	47.94	46.13
Acc00189	Fatty acyl-CoA reductase	0	0	0	0	0	0	0	0	0	0	0	0
Acc00191	Prolyl 4-hydroxylase	0	3.16	2.49	2.11	1.25	0	1.11	2.71	0	0	1.37	0
Acc00192	Chitinase-like protein	12.18	10.32	11.25	5.47	6.05	6.51	14.31	17.07	16.46	13.28	11.16	12.66
Acc00194	Nucleoprotein	0	0	0	0	0	0	0	0	0	0	0	0
Acc00195	Ras-related protein like	22.43	24.59	21.51	14.72	15.35	18.19	33.13	30.72	34.07	35.21	36.87	38.59
Acc00196	Transcription factor bHLH128 like	8.95	7.99	10.35	2.74	3.02	3.73	10.8	10.96	11.67	7.44	6.69	6.55
Acc00197	Ribosome biogenesis protein like	0.88	0.72	0.85	0.37	0.32	0.21	1.39	0.84	1.66	1.41	0.93	0.59
Acc00198	Galactolipase	0	0	0.26	0	0	0	0	0	0	0	0	0
Acc00199	Transcription elongation regulator like	0	0	0	0	0	0	0	0	0	0	0	0
Acc00201	Pentatricopeptide repeat-containing protein	1.46	1.69	0.99	0.61	0.88	0.9	1.35	1.03	0.85	1.6	1.11	1.95
Acc00202	Mitochondrial import inner membrane translocase	19.4	17.2	15.64	12.98	13.15	15.4	17.87	13.17	13.81	23.03	28.35	24.24
Acc00203	Clathrin interactor EPSIN like	27.73	30.77	29.6	41.27	36.13	36.68	56.8	56.67	55.58	30.1	27.43	30.58
Acc00204		10.21	10.79	9.32	0	0	0.06	2.54	2.77	3.01	10.92	9.94	11.08
Acc00205	2%2C3-dimethylmalate lyase	31.25	30.86	30.53	10.29	11.91	9.15	14.01	14.92	16.21	34.81	36.93	36.35
Acc00206	Solute carrier family 35 member like	25.57	22.86	22.65	6.21	4.66	5.04	38.13	39.7	41.44	18.83	19.52	18.6
Acc00207		0.62	0.92	1.61	0.19	0.32	0.37	1.19	0.88	0.9	0.95	0.96	0.43
Acc00208	50S ribosomal protein	11.86	12.64	11.37	1.46	0.84	1.25	3.81	2.87	4.48	12.91	12.85	14.93
Acc00209	2-isopropylmalate synthase like	23.73	25.3	25.11	4.13	4.13	4.25	7.39	8.66	8.62	17.84	17.65	18.37
Acc00211	Protein-S-isoprenylcysteine O-methyltransferase	5.79	5.5	5.64	2.04	2.92	2.64	5.22	4.98	5.09	6.37	7.62	5.85
Acc00212	PTI1-like tyrosine-protein kinase	15.2	20.57	19.48	33.17	32.71	36.48	32.74	29.88	31.76	16.43	16.33	19.33
Acc00213	Gem-associated protein	4.8	4.69	4.86	3.34	3.25	3.07	3.63	3.85	4.62	4.61	5.12	5.18
Acc00214	Aspartic proteinase-like protein	1.06	0.78	0.7	0.87	0.58	0.32	1.24	1.26	1.72	0.92	0.99	0.96
Acc00215	Histone-lysine N-methyltransferase	2.59	2.47	2.45	1.58	1.59	1.51	6.39	6.16	6.51	2.8	2.4	2.12
Acc00216	Importin beta-like like	14.13	13.81	14.58	6.51	6.55	6.08	15.12	15.14	16	15.99	14.58	15.74
Acc00217	ATP-dependent DNA helicase 2 subunit like	9.16	10.64	9.61	4.84	4.54	3.93	6.35	4.87	5.68	7.78	9.31	8.35
Acc00218	Signal peptide peptidase-like	22.96	21.83	23.25	60.33	62.19	60.26	28.77	32.47	34.11	22.61	22.84	22.88
Acc00220	2-alkenal reductase	27.8	28.67	27.56	11.7	11.71	9.92	12.17	13.72	13.98	13.6	12.82	13.11
Acc00222	Chaperone protein like	0	0	0	0	0	0	0	0	0	0	0	0
Acc00223	DCTP pyrophosphatase	0	0.09	0.09	0.08	0	0.07	0	0	0	0.08	0	0
Acc00224	MACPF domain-containing protein	3.87	3.65	3.24	3.38	4.18	3.98	4.47	3.79	4.32	4.63	4.77	4.91
Acc00225	Phosphoglucan%2C water dikinase	89.1	83.76	84.13	15.97	15.67	16.03	77.95	77.87	82.34	90.96	93.95	99.56
Acc00226	Protein TRIGALACTOSYLDIACYLGLYCEROL 1 like	7.48	7.79	6.59	2.42	3.3	2.11	9.65	10.85	12.47	8.97	9.58	8.74
Acc00227	Xyloglucan galactosyltransferase	15.41	17.74	15.49	3.9	4.75	4.73	38.17	42.77	42.39	23.51	20.95	23.07
Acc00228		12.34	11.74	11.51	4.66	3.89	4.96	23.99	21.3	24.55	12.34	13.15	13.11
Acc00229	Eukaryotic translation initiation factor 3 subunit H like	17.96	17.56	17.98	12.91	11.97	12.1	21.62	21.16	22.55	20.86	20.82	18.54
Acc00230	CRIB domain-containing protein	0	0	0.09	12.43	10.46	12.87	0	0.1	0.1	0	0	0
Acc00231	E3 ubiquitin ligase complex SCF subunit sconB	2.33	3.29	2.29	1.31	0.96	0.51	4.13	4.52	4.45	4.26	3.43	3.49
Acc00232	Indole-3-pyruvate monooxygenase	0	0	0	0	0	0	0	0	0	0	0	0
Acc00233	Protein C2-DOMAIN ABA-RELATED 7%2C N-terminally processed like	14.18	14.41	14.87	8.27	9.98	7.99	12.2	13.34	12.3	10.4	10.67	10.23
Acc00234	Beta-amylase	36.78	33.64	35.56	50.95	52.13	52.68	93.53	94.15	94.44	56.34	53.38	55.62
Acc00235	37S ribosomal protein	3.2	2.43	3.97	0.49	0.61	0.48	4.62	4.66	4.35	4.3	3.7	3.85
Acc00236	Carboxyl-terminal-processing peptidase	3.93	3.2	3.48	2.69	2.45	2.77	2.1	2.2	3	3.09	2.92	2.94
Acc00237	Ammonium transporter 1 member like	3.12	3.41	4.5	32.3	27.25	29.84	3.26	3.23	2.73	3.2	3.91	3.79
Acc00238	Haloacid dehalogenase-like hydrolase domain-containing protein	3.63	3.25	4.69	2.1	3.22	2.7	2.6	3.96	2.34	4.08	4.21	3.42
Acc00239	Folate-biopterin transporter 8 like	4.18	5.01	4.13	1.2	1.53	1.27	6.14	6.6	5.92	3.11	3.28	3.08
Acc00240	Pentatricopeptide repeat-containing protein	0.12	0.33	0.23	0.08	0.03	0.05	0.28	0.18	0.33	0.08	0.25	0.2
Acc00241	Transcription factor like	0	0.13	0	0	0	0	0	0.2	0.13	0	0	0
Acc00242	Pumilio like	0	0	0	0	0	0	0	0	0	0	0	0
Acc00243	PAP-specific phosphatase HAL2-like	2.96	3.41	3.36	0.04	0.09	0.08	36.46	34.71	42.97	10.54	13.42	9.19
Acc00244	NADH dehydrogenase [ubiquinone] 1 alpha subcomplex subunit 13-B like	45.3	44.84	43.52	35.62	37.27	38.9	39.43	44.15	39.18	41.91	38.94	39.1
Acc00245	Serine incorporator	0	0	0	0	0	0	0	0	0	0	0	0
Acc00246	Dirigent protein	0	0	0	0.06	0.14	0.12	0	0	0	0	0	0
Acc00247	Beta-glucuronosyltransferase	3.04	2.87	2.98	16.73	13.08	14.68	2.7	2.54	2.14	3.46	2.64	3.8
Acc00248	GATA transcription factor	16.52	16.96	16.66	7.48	7.46	6.73	2.8	2.74	3.45	12.04	10.73	12.01
Acc00249	Leucine-rich repeat receptor-like protein kinase	0	0	0	0	0	0	0.01	0	0	0	0.02	0
Acc00250	Deoxyhypusine synthase	0	0	0	0	0	0	0	0	0	0	0	0
Acc00251	GATA-binding factor C like	0	0	0	0	0	0	0	0	0	0	0	0
Acc00252	DNA topoisomerase	0	0	0	0	0	0	0	0	0	0	0	0
Acc00253	Transcription initiation factor TFIID subunit like	0	0	0	0	0	0	0	0	0	0	0	0
Acc00254	Receptor-like protein kinase	0.06	0.05	0.05	0.06	0.05	0.1	0.05	0.06	0.1	0.18	0.1	0.16
Acc00255	Inosine triphosphate pyrophosphatase	16.07	15.71	15.03	2.84	3.1	3.16	7.71	8.95	8.41	16.68	14.34	15.57
Acc00256	Pectate lyase	0.31	0.27	0.54	1.9	1.74	1.81	0.03	0.05	0.12	0	0	0
Acc00257	Voltage-gated potassium channel subunit beta like	13.71	11.12	13.64	7.27	6.12	7.14	7.65	11.17	7.42	4.97	5.79	7.61
Acc00258	Sm-like protein LSM5	5.72	6.84	8.58	1.34	0.27	1.2	7.17	8.22	8.84	11.66	13.32	9.32
Acc00259	Dihydroxy-acid dehydratase	10.89	8.89	8.43	3.91	3.92	3.22	9.7	9.36	9.31	10.22	9.92	11.23
Acc00260	Chalcone synthase	0.23	0.79	0.37	6.97	4.57	5.98	22.14	20.64	24.11	4	0.5	0.79
Acc00261	Ankyrin repeat domain-containing protein	3.58	3.74	4.2	6.58	7.39	7.59	6.57	6.75	5.41	4.64	4.76	4.72
Acc00263	Vesicle-associated membrane protein	29.44	29.1	29.69	42.68	44.96	39.74	33.24	33.68	38.23	42.68	39.16	43.72
Acc00264	Succinate-semialdehyde dehydrogenase	63.5	66.51	62.72	32.15	34.26	29.63	48.6	50.12	50.52	72.4	69.47	74.58
Acc00265	F-box protein	8.18	7.36	8.1	11.04	8.41	7.61	3.63	4.37	5.01	7.91	6.78	7.4
Acc00266	F-box/kelch-repeat protein	0	0.04	0	0	0	0.04	0.12	0	0.09	0.2	0.27	0.29
Acc00267	Cell wall / vacuolar inhibitor of fructosidase	0	0	0	0	0	0	0	0	0	0	0	0
Acc00268	CMP-sialic acid transporter like	8.93	9.73	8.74	7.72	9.6	8.28	9.66	9.26	11.06	6.71	8.07	8.23
Acc00269	Anthranilate phosphoribosyltransferase	3.41	2.76	3.52	1.92	1.44	1.74	2.78	3.02	2.51	2.95	2.96	2.9
Acc00270	INO80 complex subunit D like	2.24	3.51	3.35	1.91	1.57	2.4	2.46	2.82	3.42	2.55	2.67	2.8
Acc00271	Isoleucine--tRNA ligase	17.46	18.87	18.76	9.86	9.86	8.6	27.32	28.17	28.02	20.02	21.29	22.15
Acc00272	Glutathione peroxidase	15.1	15.3	16.78	5.04	5.41	5.3	9.55	12.11	9.63	13.8	13.94	16.71
Acc00274	Protein of unknown function DUF1685 protein	47.79	46.88	44.34	172.97	171.42	171.74	316.47	304.25	326.82	71.67	80.25	69.35
Acc00275	Inositol transporter like	21.71	21.74	21.52	13.26	13.26	13.55	50.82	49.38	53.26	39.48	40.42	41.24
Acc00276	E3 ubiquitin-protein like	18.43	18.41	19.45	26.76	27.46	25.01	49.02	49.4	49.93	24.46	23.59	23.65
Acc00277	Calcium-dependent protein kinase	0	0	0	0	0.03	0	0	0	0	0.09	0	0
Acc00278	Histidine protein like	11.59	12.29	12.26	14.91	15.03	16.15	4.96	4.97	4.52	10.32	12.07	11.7
Acc00279	Gamma-secretase subunit APH1-like	13.99	13.62	15.48	14.45	16.12	14.76	21.29	24.25	26.29	21.2	18.35	17.4
Acc00280	Protein farnesyltransferase/geranylgeranyltransferase type-1 subunit alpha like	64.23	66.73	61.43	39.95	42.52	42.5	43.08	48.83	48.18	85.65	102.61	95.57
Acc00281	ATPase family AAA domain-containing protein	16.58	16.2	16.19	11.8	12.6	10.4	20.41	19.55	19.31	14.15	15.38	16.07
Acc00282	Putative protein	14.68	15.45	15.61	33.34	35.1	33.92	22.8	23.02	23.41	14.04	13.66	15.65
Acc00283	UPF0454 protein like	4.67	3.87	5.2	3.46	2.61	3.9	6.36	7.23	7.17	5.62	4.56	5.21
Acc00284	Tetrapyrrole-binding protein	6.93	7.31	6.26	1.24	0.73	1.59	0.06	0.13	0.45	0.52	0.33	0.06
Acc00285	YEATS domain-containing protein	0	0	0	0.21	0.23	0.14	0	0	0	0	0	0
Acc00286	E3 ubiquitin-protein like	0.55	0.3	0.49	3.33	2.37	2.79	0.35	0	0.08	0.34	0.23	0.28
Acc00287	Chromatin structure-remodeling complex subunit like	0	0.06	0	0	0	0	0	0.03	0	0	0	0
Acc00288	Calmodulin-like protein	16.76	15.13	15.25	89.04	86.48	86.67	1.57	1.59	1.39	14.5	17.32	14.39
Acc00289	Protein drl-1 like	0	0	0	0	0	0	0	0	0	0	0	0
Acc00290	Protein FAR1-RELATED SEQUENCE like	2.8	3.07	2.71	0.83	0.61	0.89	2.08	2.01	2.9	3.59	2.81	2.4
Acc00291	Protein FAR1-RELATED SEQUENCE like	2.24	2.29	1.72	0.77	0.99	0.88	2.34	1.72	1.36	2.21	2.1	2.87
Acc00292	Sodium- and chloride-dependent GABA transporter like	12.41	13.94	12.27	6.78	6.45	5.92	10.2	9.87	10.94	11.82	13.14	13.87
Acc00293	Protein FAR1-RELATED SEQUENCE like	15.03	14.56	14.81	8.23	7.17	7.01	11.62	11.51	11.83	14.12	13.69	14.2
Acc00294	TRNA N6-adenosine threonylcarbamoyltransferase	13.42	14.69	13.28	2.39	2.67	2.73	21.58	19.22	22.79	17.1	17.65	16.5
Acc00295	Protein FAR1-RELATED SEQUENCE like	11.64	8.51	14.91	8.82	7.29	8.33	13.18	8.46	17.35	9.8	10.16	12.74
Acc00296	RNA-binding%2c CRM domain protein	13.43	14.2	14.73	9.3	8.28	8.4	11.2	12.25	11.83	10.89	9.69	10.79
Acc00297	Fructokinase-2 like	0.97	1.3	0.98	1.95	3.04	3.02	3.74	6.29	6.95	0.71	0.69	0.74
Acc00298	Protein YIF1B-B like	2.12	1	2.07	0.44	0.06	0.61	0.33	0.63	0.44	0.54	0.14	0.5
Acc00299	LRR receptor-like serine/threonine-protein kinase	0	0	0	0	0	0	0	0	0	0	0	0
Acc00300	B-box zinc finger protein	14.26	15.28	14.71	1.65	1.61	1.57	52.22	53.89	51.99	22.21	21.6	21.24
Acc00301	RHOMBOID-like protein	3.61	3.57	3.39	1.77	1.6	2.01	4.47	4.18	5.21	3.52	3.31	3.6
Acc00302	Protein GrpE like	0.13	0.03	0.03	0.03	0.03	0	0.08	0.06	0	0.03	0.06	0.03
Acc00303	Glycosyltransferase	0.44	0.45	0.64	0	0	0.12	0.75	0.38	2.64	2.21	0.72	1.69
Acc00304	Heat stress transcription factor B-4 like	0.05	0.13	0.04	0	0	0	0	0	0	0	0	0
Acc00305	Protein ROOT INITIATION DEFECTIVE like	9.46	8.01	9.03	2.34	2.65	2.85	12.28	10.29	9.87	9.73	10.68	9.97
Acc00306	Cadmium/zinc-transporting ATPase	1.86	1.66	1.67	1.37	1.19	1.53	5	4.11	4.78	3.29	3.29	3.36
Acc00310	Putative protein	47.3	49.02	46.84	16.26	17.49	13.49	40.14	40.3	44.7	29.06	28.27	30.74
Acc00311	Transcription factor RF2b like	0	0	0	0	0.03	0	0	0	0	0	0	0
Acc00312	Electron transfer flavoprotein-ubiquinone oxidoreductase	17.73	18.58	16.4	2.93	4.27	2.4	8.54	8.63	9.52	10.01	10.4	10.46
Acc00313	Transcription factor PosF21 like	14.5	14.28	16.02	17.68	18.02	17.7	11.72	12.09	12.26	27.03	26.43	26.97
Acc00314	Ethylene-responsive transcription factor	0	0	0	0	0	0.17	0	0	0	0	0	0
Acc00315	F-box protein	27.11	27.82	24.58	9.25	8.86	9.73	22.23	20.76	21.87	25	23.25	25.58
Acc00316	3beta-hydroxysteroid-dehydrogenase/decarboxylase	9.63	10.67	10.83	5.57	5.93	5.1	13.89	13.62	12.37	13.28	13.63	13.19
Acc00317	Protein TonB like	2.84	3.28	2.91	2.19	2.61	1.93	1.9	2.34	2.03	2.15	2.41	2.23
Acc00318	60S ribosomal protein L38	124.3	116.95	112.56	104.99	108.34	93.39	158.93	152.77	151.09	136.82	132.46	153.66
Acc00319	Protein SHORT-ROOT like	0	0	0	0	0	0	0	0	0	0	0	0
Acc00320	RNA-directed RNA polymerase	14.4	13.35	12.63	6.4	5.43	6.57	14	11.89	15	13.44	14.09	13.7
Acc00321	Forkhead box protein	0	0	0	0	0	0	0	0	0	0	0	0
Acc00322	Peroxidase	0	0	0	0	0	0	0	0	0	0	0	0
Acc00323	Phosphoglycerate kinase	0	0	0	0	0	0	0	0	0	0	0	0
Acc00324	Assembly protein	0.23	0	0	0	0	0	0	0	0	0	0	0
Acc00325	DNA mismatch repair protein	4.55	4.22	4.08	1.12	0.98	1.03	3.52	3.71	3.55	3.67	4.02	4.6
Acc00326	Glutamyl-tRNA(Gln) amidotransferase subunit B like	0	0	0	0	0.19	0.06	0	0	0	0	0	0.06
Acc00327	Sphinganine C4-monooxygenase	2.26	2.06	2.09	4.46	4.4	6.09	3.12	4.09	3.1	3.43	3.1	3.1
Acc00328	DNA double-strand break repair Rad50 ATPase	2.06	2.05	1.76	1.47	1.21	1.05	1.52	1.72	1.98	2.07	1.62	2.01
Acc00329	Protein like	0	0	0	0.28	0.34	0.24	0	0	0	0	0	0
Acc00330	TBC1 domain family member 22B like	18.98	20.23	21.47	13.88	14.22	14.32	22.81	25.55	25.96	22.33	23.6	25.93
Acc00331	Peptidyl-prolyl cis-trans isomerase	0.99	0.77	1.08	0.19	0.41	0.11	1.92	2.09	2.56	1.4	1.82	1.19
Acc00332	H/ACA ribonucleoprotein complex subunit like	75.96	65.79	75.07	29.81	27.67	34.29	22.49	21.88	21.58	82.24	79.52	73.81
Acc00334	DNA-directed RNA polymerase II subunit like	29.03	33.75	30.27	22.11	22.84	21.43	37.02	35.52	32.77	38.83	40.64	41.04
Acc00335	ATP-dependent RNA helicase	0	0	0	0	0	0	0	0	0	0	0	0
Acc00336	Membrane-associated protein	20.03	21.85	20.29	6.2	5.55	5.7	18.33	19.34	20.13	30.34	26.89	28.28
Acc00337	Autophagy-related protein like	0	0	0	1.22	0.54	0.72	0	0	0	0	0	0
Acc00338	Endochitinase	8635.05	8915.51	8544.6	5604.41	5897.66	5433.6	9190.67	9507.53	9149.45	8668.07	8847.22	8590.16
Acc00339	Signal recognition particle protein	18.08	18.6	18.94	14.91	16.49	17.69	14.65	14.21	14.76	17.85	20.04	21.35
Acc00340	Diphthamide biosynthesis protein	8.02	8.58	8.06	3.4	2.54	2.79	11.92	12	11.01	10.4	10.31	10.73
Acc00341	Endochitinase	0.36	0.29	1.14	8.67	10.98	5.99	0.74	0.24	0.12	0.16	0.3	0.33
Acc00342	54S ribosomal protein	15.41	14.48	14.38	5.32	7.29	5.93	17.63	17.75	19.54	12.93	13.45	15.11
Acc00343	Protein TRIGALACTOSYLDIACYLGLYCEROL 3 like	14.89	13.05	15.38	27.37	27.13	29.21	16.76	16.07	17.75	13.96	15.13	14.11
Acc00344	Transcription factor bHLH113 like	195.24	192.61	198.71	28.68	30.66	28.8	169.77	169.31	174.19	148.07	151.72	152.42
Acc00345	Selenoprotein like%2C Sep15/SelM redox protein	39.57	43.25	41.79	77.58	74.3	79.76	53.21	56.65	54.04	45.09	51.49	48.41
Acc00346	Kinesin-related protein	0.5	0.35	0.6	0.12	0.13	0.06	0.83	0.76	0.45	0.76	0.36	0.79
Acc00347	Protein FAM9A like	0	0	0	0	0	0	0	0	0	0	0	0
Acc00348	Protein IQ-DOMAIN like	7.24	7.35	7.46	69.77	67.93	72.33	31.93	30.58	31.28	9.68	8.38	8
Acc00349	Stearoyl-[acyl-carrier-protein] 9-desaturase	0	0	0	0	0	0	0	0	0	0	0	0
Acc00350	Stearoyl-[acyl-carrier-protein] 9-desaturase	4.07	5.32	6.32	5.02	5.67	5.92	5.6	4.53	3.56	11.67	10.91	10.71
Acc00352	Stearoyl-[acyl-carrier-protein] 9-desaturase	13.37	10.72	12.07	1.74	1.65	2.25	1.32	1.28	1.43	7.54	8.14	9.04
Acc00353	Protein FAM136A like	3.09	3.39	3.78	0.32	0.71	0.43	4.12	5.21	6.05	5.37	5.63	4.94
Acc00354	Cytochrome c oxidase assembly factor like	54.9	51.35	58.62	38.3	36.18	35.23	53.69	51.51	52.36	58.15	60.99	64.52
Acc00355	(+)-neomenthol dehydrogenase	0	0.07	0	0	0	0	0.06	0	0	0.12	0	0
Acc00356	Cysteine synthase	55.25	57.82	60.35	25.94	26.08	28.35	30.49	29.16	28.64	50.11	47.28	49.66
Acc00357	U5 small nuclear ribonucleoprotein	13.33	13.63	14.31	10.58	8.4	10.08	13.01	11.56	11.51	11.38	12.97	11.41
Acc00358	Calcium sensing receptor like	8.21	7.84	8.32	4.94	4.5	4.01	5.28	5.73	4.91	7.52	7.27	7.97
Acc00359	Phosphoinositide phosphatase	14.39	14.7	14.92	16.05	17.92	16.24	18.87	19.61	19.3	13.48	15.73	15.73
Acc00360	Endonuclease	0.92	0.89	0.76	0.27	0.38	0.15	0.7	0.54	0.74	0.34	0.29	0.41
Acc00361	60S ribosomal protein	49.18	46.67	46.37	15.53	17.39	16.61	20.45	21.48	22.71	35.19	34.85	35.34
Acc00362	Mitogen-activated protein kinase	0	0	0	0.13	0.29	0.13	0.2	0.07	0	0	0	0
Acc00363	Stress response protein like	16.12	15.61	15.07	15.09	16.89	17.26	29.44	29	29.05	19.03	17.32	16.61
Acc00364	Formin-like protein	1.83	1.83	1.34	0.09	0.06	0.07	0.32	0.28	0.22	0.44	0.31	0.45
Acc00365	Acyl-coenzyme A thioesterase	7.78	7.37	8.06	6.89	8.03	8.41	11.97	14.27	12.32	6.72	6.61	6.39
Acc00366	Serine/threonine-protein kinase	92.46	90.87	91.19	106.6	105.36	97.48	96.35	94.37	99.85	123.04	120.99	120.95
Acc00367	60S ribosomal protein	33.75	41.62	40.3	42.41	46.83	37.94	46.31	51.29	42.88	44.97	44.5	40.68
Acc00368	Acetolactate synthase small subunit 2 like	66.16	71.18	65.69	37.43	34.93	34.92	41.42	41.28	40.48	63.91	67.31	65
Acc00369	Ankyrin repeat-containing protein	17.48	19.29	17.91	12.6	15	11.85	32.59	34.41	34.43	24.3	26.35	23.85
Acc00370	Type I inositol polyphosphate 5-phosphatase	1.99	1.6	2.05	0.15	0.14	0.16	0.43	0.47	0.46	1.38	1.34	1.8
Acc00371	General transcription factor 3C polypeptide like	7.32	7.59	7.6	2.75	2.67	2.26	7.58	7.46	7.21	7.36	7.08	8.09
Acc00372	Thiamine-phosphate synthase	17.42	14.85	13.98	19.15	21.59	20.53	14.04	13.56	15.48	19.92	20.57	19.82
Acc00373	Outer envelope pore protein like	37.81	38.56	33.3	38.17	40.18	39.06	46.87	48.93	45.93	38.14	35.52	40
Acc00374	La-related protein like	69.1	72.61	71.64	34.69	32.77	31.25	61.83	59.71	59.32	83.44	81.94	86.29
Acc00375	Inositol 1%2C3%2C4-trisphosphate 5/6-kinase	4.86	3.96	5.18	0.92	1.68	1.17	8.95	8.32	7.72	4.05	5.53	4.54
Acc00376	RNA-binding protein	0	0.23	0	0.5	0.65	0.39	0	0	0	0	0.12	0
Acc00377	Protein disulfide-isomerase	3.37	3.11	3.41	0.87	1.04	0.85	3.01	2.05	2.99	3.48	3.67	3
Acc00378	Poly(ADP-ribose) glycohydrolase	6.43	6.8	7.09	1.91	2.31	1.86	5.34	5.38	6.82	4.22	5.37	5.85
Acc00379	Pentatricopeptide repeat-containing protein	1.15	1.3	1.14	0.32	0.3	0.27	1.07	1.12	1.14	0.46	0.73	0.99
Acc00380	6%2C7-dimethyl-8-ribityllumazine synthase	100.37	98.92	89.2	161.15	150.13	156.33	129.91	125.61	131.55	129.4	121.91	126.61
Acc00381	Inactive glucose-1-phosphate adenylyltransferase small subunit 2 like	0	0.02	0	0.06	0.1	0	0.03	0	0	0	0	0
Acc00382	Putative protein	3.68	4.04	3.25	2.43	2.65	2.86	2.13	2.25	2.83	5.04	5.21	5.25
Acc00383	Desiccation protectant protein like	295.98	294.01	287.1	161.94	171.81	179.81	191.9	201.36	204.91	242.93	247.62	240.06
Acc00384	Zinc finger transcription factor Trps1 like	0.48	0.1	0.15	7.44	6.76	6.88	0.05	0	0	0.09	0.16	0.2
Acc00385	Ankyrin repeat protein	17.42	18.46	16.73	12.65	11.81	12.19	37.28	40.78	41.5	19.89	20.07	20.26
Acc00386	Serine/threonine-protein kinase	15.98	16.84	16.54	14.46	13.08	12.97	25.79	27.26	25.04	17.2	18.78	18.26
Acc00387	Methylenetetrahydrofolate reductase	46.85	48.5	46.22	157.93	158.41	154.44	30.46	29.69	30.9	37.68	40.09	37.83
Acc00388	Histone-lysine N-methyltransferase	5.86	5.85	6.49	3.85	4.39	4.16	7.08	7	6.23	6.4	6.42	7.6
Acc00389	Cytochrome P450 98A2 like	0.03	0.17	0.19	34.15	32.45	35.84	0.21	0.09	0.15	0.03	0	0.05
Acc00390	Membrane steroid-binding protein	50.76	55.08	47.65	47.31	46.05	46.6	36.85	36.96	36.29	48.49	56.57	56.43
Acc00391	Protein PHYTOCHROME KINASE SUBSTRATE like	0.8	0.65	0.56	0.12	0.08	0.04	1.83	2.29	1.48	0.2	0.18	0.25
Acc00392	Adenylylsulfatase	52.34	51.08	47.72	16.45	15.03	14.63	18.36	19.05	18.08	43.92	50.02	48.85
Acc00393	NADH--cytochrome b5 reductase	5.01	4.98	3.68	5.18	5.75	5.18	7.48	7.87	7.94	6.48	6.33	7.06
Acc00394	Cysteine proteinase inhibitor 12 like	45.04	43.64	43.77	71.86	71.08	67.73	98.2	91.79	98.25	70.81	68.88	60.99
Acc00395	Dr1-associated corepressor like	13.13	14.16	15.43	6.85	8.06	6.67	18.35	19.98	19.09	14.97	14.12	16.63
Acc00396	Ethylene-responsive transcription factor	0.19	0	0.12	0	0.04	0.04	0	0	0	0.2	0.07	0.07
Acc00398	Flowering locus Ky domain like	12.88	12.22	11.54	4.69	4.64	5.24	7.48	7.16	7.84	9.66	9.28	9.14
Acc00399	Protein RBL like	14.08	16	20.94	5.99	6.38	7.74	19.31	14.93	16.4	30.64	31.62	24.51
Acc00400	Inactive leucine-rich repeat receptor-like protein kinase precursor	1.48	1.07	1.41	0.02	0	0	0.68	0.98	0.89	0.6	0.47	0.57
Acc00401	DExH-box ATP-dependent RNA helicase	3.64	3.6	3.55	0.74	0.76	0.53	4.4	4.47	3.71	4.35	4.15	4.31
Acc00403	Chlorophyll(ide) b reductase	18.66	18.04	17.81	3.35	3.43	3.12	11.18	11.7	10.32	20.41	20.47	20.22
Acc00404	Phospholipid-transporting ATPase	4.91	5.63	5.36	5.13	5.38	5.23	3.5	3.26	3.85	3.46	3.35	3.62
Acc00405	Renalase	3.75	3.78	3.72	2.25	1.84	1.74	2.9	3.27	2.88	3.81	4.14	4.4
Acc00406	Ankyrin-1 like	16.57	15.98	17.27	5.29	4.6	4.85	17.48	16.43	17.3	19.42	18.69	18.87
Acc00407	PRA1 family protein like	43.12	41.35	41.66	20.59	19.59	20.53	44.88	40.17	41.92	59.58	60.28	58.51
Acc00408	Wound-induced protein	79.38	74.39	67.94	262.38	231.68	211.36	153.03	115.59	171.12	200.31	133.48	113.73
Acc00409	Light-inducible protein	6.28	6.42	6.38	5.43	5.46	4.15	5.21	6.13	4.61	6.14	7.01	7.23
Acc00410	Neutral/alkaline invertase	2.53	2.25	2.91	0.23	0.15	0.16	2.5	2.65	1.95	1.6	1.88	1.97
Acc00411	Ubiquitin carboxyl-terminal hydrolase	0.05	0.08	0.07	0.11	0	0	0.23	0	0.13	0.07	0	0
Acc00412	Trigger factor like	20.5	20.65	22.31	31.56	33.73	35.15	33.95	33.83	36.15	28.85	27.73	26.81
Acc00413	Perakine reductase	6.24	6.92	7.03	0.74	0.41	0.47	4.07	3.85	4.64	6.59	7.19	6.59
Acc00414	WRKY transcription factor	0.27	0.06	0	0	0.06	0	0.06	0	0	0	0.33	0.18
Acc00415	ELMO domain-containing protein	4.2	4.03	3.33	2.33	2.23	1.72	3.89	3.25	3.16	3.86	2.76	4.17
Acc00416	Leukocyte receptor cluster member like	14.59	14.54	13.62	5.62	5.29	5.46	11.33	12.16	11.14	15.65	16.34	18.03
Acc00417	Uclacyanin-3 like	0	0.07	0	0	0	0	0	0	0	0	0	0
Acc00418	Plasminogen activator inhibitor 1 RNA-binding protein	72.04	70.75	70.69	15.03	12.61	13.87	105.42	107.98	108.85	121.69	118.2	117.31
Acc00419	Glycine--tRNA ligase	10.71	11.94	14.09	2.84	2.36	1.79	4.32	3.69	4.1	8.2	8.22	8.89
Acc00420	E3 ubiquitin-protein like	14.25	11.37	11.62	15.07	13.63	14.38	14.7	12.7	15.98	13.61	14.33	13.86
Acc00421	Protein VASCULAR ASSOCIATED DEATH 1 like	13.75	13.14	12.71	10.67	10.47	11.66	13.63	11.44	13.63	10.59	10.92	10.42
Acc00422	Serine/threonine-protein kinase	1.04	1.03	1.11	0.14	0.06	0.09	1.17	0.96	0.97	0.53	0.45	0.95
Acc00423	Stress response protein	3.32	3.71	3.03	1.36	0.94	1.32	6.76	6.55	6.1	2.19	1.75	2.12
Acc00425	Non-specific lipid-transfer protein like	0.31	0.15	0.14	0	0.28	0	0	0	0.15	0	0	0.14
Acc00426	Cytochrome P450 71A1 like	0	0	0	0	0.09	0	0	0	0	0	0	0
Acc00428	Non-specific lipid-transfer protein like	0	0	0.16	0	0	0	0.15	0	0	0.31	0	0
Acc00429	COP9 signalosome complex subunit 7 like	12.37	10.95	11.31	9.79	10.99	9.87	15.2	12.54	13.78	11.73	11.47	11.88
Acc00431	Protein ARABIDILLO like	0	0	0.15	0	0	0	0.35	0	0.11	0.05	0	0
Acc00432	Methyltransferase	0	0	0	0	0	0	0	0	0	0	0	0
Acc00433	Microcin like	9.97	13.85	11.89	67.61	73.77	64.78	20.88	15.78	18.68	11.15	14.28	14.8
Acc00434		0	0	0	0	0	0	0	0	0	0	0	0
Acc00435	Actin-related protein 2/3 complex subunit 5A like	32.65	31.76	29.12	17.64	20.49	16.88	31.98	34.14	33.26	33.38	36.19	36.23
Acc00436	Homeobox-leucine zipper protein	0	0	0	0	0.06	0	0	0	0	0	0	0
Acc00437	Protein AATF like	26.37	22.85	24.37	11.6	11.25	9.92	42.26	39.81	45.53	34.4	37.12	34.05
Acc00438	Pescadillo like	13.92	15.12	14.23	19.07	18.15	21.67	16.11	19.62	20.37	9.97	10.28	9.78
Acc00439	Mitochondrial import inner membrane translocase	3.64	3.69	3.62	2.31	1.96	2.31	5.87	6.74	7.78	4.52	5.07	4.71
Acc00440	GPI-anchored adhesin-like protein precursor	4.14	3.16	3.99	1.1	1.39	1.24	2.88	2.75	2.95	2.94	3.14	3.31
Acc00441	Ubiquitin-associated and SH3 domain-containing protein	48.88	55.35	49.24	33.08	37.3	37.29	7.22	6.05	6.78	24.63	26.62	23.73
Acc00442	Ethylene-responsive transcription factor	0	0	0	0	0	0	0	0	0	0	0	0
Acc00443	E3 ubiquitin-protein ligase BRE1-like	8.93	8.89	8.3	5.88	5.69	4.77	11.7	11.74	12.4	6.28	6.33	7.79
Acc00444	Type III polyketide synthase	0.05	0.05	0.04	0.08	0	0	0	0	0	0	0	0
Acc00445	2-oxoglutarate-dependent dioxygenase AOP1.2	1.58	1.87	2.09	1.52	0.89	1.14	1.12	1.12	1.46	0.55	0.1	0.55
Acc00446	Helicase CHR10	2.93	2.42	2.59	2.29	1.88	2.17	2.92	2.37	2.62	1.87	1.58	2.94
Acc00447	Carotenoid cleavage dioxygenase	0	0	0	0	0	0	0	0	0	0	0	0
Acc00448	Nuclear pore complex protein	7.23	6.48	7.49	3.88	4.44	3.61	12.94	12.09	11.45	9.74	10.06	10.32
Acc00449	Cell number regulator like	0	0	0	0	0	0	0	0	0	0	0	0
Acc00450	Malate dehydrogenase	1.09	1.18	1.2	0.33	0.13	0.24	1.6	1.63	1.47	1.16	1.59	0.9
Acc00451	P53 and DNA damage-regulated protein	8.11	9.37	8.73	5.63	5.29	4.01	7.9	7.62	7.38	8.33	8.83	10.24
Acc00452	Squamosa promoter-binding-like protein	15.24	12.94	14.29	0.1	0	0.14	0	0.17	0	1.19	0.97	1.24
Acc00453	Squamosa promoter-binding-like protein	0	0	0	0.28	0.33	0.18	0	0	0	0	0	0
Acc00454	Histone deacetylase complex subunit like	0	0	0	0.23	0.62	1.22	0.36	0.27	0	0	0	0
Acc00455	Calreticulin like	0.72	0.18	0.24	0	0.16	0.22	0.63	0.36	0.43	0.62	0.26	0.41
Acc00456	Plastid-lipid-associated protein	1.21	0.68	0.81	0.7	0.52	0.34	0.92	1.21	0.39	0.86	0.75	0.53
Acc00457	GATA transcription factor	0.12	0	0	0	0	0	0	0	0	0	0	0
Acc00458	Protein transport protein Sec61 subunit beta like	76.5	82.42	79.67	154.74	154.8	155.52	88.78	89.69	93.67	97.08	106.17	103.18
Acc00459	F-box protein	6.51	6.61	5.99	2.85	2.86	2.59	5.51	5.73	5.75	8.3	7.98	9.23
Acc00460	Transcription factor like	0.04	0	0.07	0.84	0.72	0.66	0.14	0.15	0.11	0.04	0.15	0.11
Acc00461	Cyclin-U2-2 like	0.13	0.19	0.18	0.06	0.12	0	0	0.07	0	0.06	0	0.12
Acc00462	Expansin-B14 like	0	0	0	0	0	0	0	0	0	0	0	0
Acc00463	Zinc finger protein	0	0	0.04	0	0	0	0	0	0	0	0	0.04
Acc00464	Protein transport protein like	1.33	1.58	1.55	0.23	0.33	0.27	1.62	1.67	1.54	0.59	0.69	0.76
Acc00465	Zinc finger RNA-binding protein	19.95	18.93	17.81	8.52	8.54	7.78	12.78	12.12	13.33	15.77	17.21	16.54
Acc00466	ATP synthase subunit a like	16.51	18.36	18.21	27.68	29.81	31.23	23.1	22.3	22.33	17.63	19.39	17.63
Acc00467	Vesicle-associated protein 1-2%2C N-terminally processed like	42.12	40.74	41.5	35.66	36.4	34.32	22.98	23.64	28.36	36.04	34.3	34.61
Acc00468	Centrin-1 like	5.25	4.89	4.96	2.08	2.84	2.06	6.79	6.97	6.14	6.62	6.57	8.81
Acc00469	Phosphatidate cytidylyltransferase	9.14	9.26	9.66	8.62	9.24	10	9.38	9.04	8.72	8.11	7.66	8.85
Acc00470	Scarecrow-like protein	0.23	0.16	0.19	0.24	0.31	0.3	0.11	0.27	0.55	0.09	0.06	0.02
Acc00471	Autophagy-related protein like	59.13	57.12	57.22	106.62	104.4	105.34	133.6	126.54	127.08	70.4	67.63	64.48
Acc00472	Synaptonemal complex protein like	0	0	0	0.07	0.07	0.06	0	0	0	0	0	0
Acc00473	Elongation factor G like	13.59	15.59	7.77	2.98	4.71	2.5	7.4	11	11.93	5.86	12.25	7.99
Acc00474	Protein of unknown function DUF4535 protein	8.6	9.64	10	4.47	3.87	2.61	6.24	5.17	4.86	5.96	7.26	5.45
Acc00475	NF-X1-type zinc finger protein	8.59	8.5	8.66	10.1	9.12	8.95	10.3	9.5	10.65	9.76	10.16	10
Acc00476	Protein of unknown function DUF597 protein	0	0	0	0	0	0	0	0	0	0	0	0
Acc00477	IRK-interacting protein	1.4	1.95	1.72	1.33	0.92	0.92	2.06	2.8	2.18	1.91	2.29	1.94
Acc00478	Axial regulator YABBY like	3.1	3.54	2.34	0.99	0.66	0.78	4.15	5.89	4.93	2.32	3.34	3.01
Acc00479	Golgi SNAP receptor complex member 1-2 like	13.24	11.38	14.14	12.41	11.97	14.82	16.1	15.2	12.47	16.96	15.18	16.09
Acc00480	Cysteine-rich repeat secretory protein like	0.35	0.53	0.38	0.42	0.06	0.23	0.12	0.07	0.2	0	0	0
Acc00481	Pectinesterase	0	0	0	0.08	0.08	0.18	0	0	0	0	0	0
Acc00482	Methionine aminopeptidase	27.68	27.4	26.25	13.99	13.32	14.12	22.42	20.69	21.84	28.51	27.31	29.52
Acc00483	Cytidylate kinase	0	0	0	0	0	0	0	0	0	0	0	0
Acc00484	Nucleoredoxin 1-2 like	0	0.07	0	0	0	0	0	0	0	0	0	0
Acc00485	NADPH-dependent thioredoxin reductase	4.7	4.51	5.19	6.19	5.13	5.58	5.11	6.54	5.96	5.36	5.09	6.86
Acc00486	Zeatin O-xylosyltransferase	2.03	2.72	2.24	1.44	2.13	1.75	1.1	0.85	0.77	1.03	1.22	1.17
Acc00487	TRNA-splicing endonuclease	9.24	6.03	10.26	2.25	2.74	2.38	6.47	5.24	7.99	7.5	8.17	7.12
Acc00488	Transcription factor bHLH83 like	0	0	0	0	0	0	0	0	0	0	0	0
Acc00489	Double-stranded RNA-binding protein	10.36	9.63	10.07	0.58	0.74	0.47	7.65	6.83	8.4	9.4	11.21	9.15
Acc00490	Pentatricopeptide repeat-containing protein	5.39	5.57	6.14	3.77	3.74	3.47	7.84	8.19	8.34	4.75	5.5	4.9
Acc00491	Receptor-like serine/threonine-protein kinase	0.63	0.64	0.58	0.09	0.02	0.01	0.35	0.15	0.26	0.59	0.29	0.43
Acc00492	Polcalcin Bet v like	0	0	0.15	0.14	0.31	0.14	0.15	0	0.32	0	0	0
Acc00493	Transcription factor like	63.31	69.51	70.37	0.11	0.59	0.72	8.57	9.1	9.52	2.84	3.98	3.39
Acc00494	Protein C2-DOMAIN ABA-RELATED like	24.99	25.4	24.02	8.1	7.62	7.01	8.07	7.64	10.65	13.51	14.74	12.61
Acc00495	MADS-box transcription factor	0	0	0	0	0	0.05	0	0	0	0.05	0	0
Acc00496	Methylenetetrahydrofolate--tRNA-(uracil-5-)- methyltransferase	0	0	0	0	0	0	0	0	0	0	0	0
Acc00497	Serine hydroxymethyltransferase	24.94	25.31	28.06	5.33	5.89	6.06	35.71	37.81	40.8	45.92	45.75	44.65
Acc00498	Organellar oligopeptidase	57.11	56.8	55.09	15.44	16.77	16.97	59.38	59	60.8	58.14	55.89	63.22
Acc00499	Transcription factor like	13.36	12.1	13.44	11.43	11.27	10.43	8.41	8.77	9.96	19.7	19.2	18.4
Acc00500	Hypothetical protein	0.97	0.48	1.02	0.27	0.15	0	0.42	0.63	0.46	0.28	0	0
Acc00501	3-methyl-2-oxobutanoate hydroxymethyltransferase	0	0	0	0	0	0	0	0	0	0	0	0
Acc00502	Transcription factor bHLH25 like	0	0	0	0	0	0	0	0	0	0	0	0
Acc00503	Nucleoporin like	0	0	0	0	0	0	0	0	0	0	0	0
Acc00504	Xyloglucan endotransglucosylase/hydrolase protein	0.05	0.09	0.04	3.6	4.62	3.35	0.04	0	0	0	0.04	0.04
Acc00505	Homeobox-leucine zipper protein	4.92	3.07	5.25	9.61	10.6	12.14	1.55	1.81	1.98	2.5	2.09	2.8
Acc00506	Transcription factor like	0.06	0	0.17	0	0	0	0	0	0.06	0	0	0.06
Acc00507	Methionine--tRNA ligase	0	0	0	0.08	0	0	0	0.05	0	0	0	0
Acc00508	Inactive LRR receptor-like serine/threonine-protein kinase	0	0	0	0	0	0	0	0	0	0	0	0.34
Acc00509	Transcription factor bHLH74 like	1.88	1.51	1.62	0.14	0.43	0.05	0.84	0.41	0.6	1.26	1.94	1.53
Acc00510	AP2-like ethylene-responsive transcription factor ANT	0	0	0	0	0	0	0	0	0.03	0	0	0
Acc00511	NADPH-dependent 1-acyldihydroxyacetone phosphate reductase	0	0	0	0	0	0	0	0	0	0	0	0
Acc00512	Growth-regulating factor like	0	0	0.08	0	0	0	0	0	0.03	0	0	0
Acc00513	BZIP transcription factor	0.05	0.36	0.24	0.05	0	0.04	0.14	0.1	0.05	0	0	0
Acc00514	Hordoindoline-B1 like	0	0	0	0	0	0	0	0	0	0	0	0
Acc00515	Phytosulfokine-beta like	1.07	2.58	1.54	6.57	4.12	5.58	12.66	3.16	10.94	12.1	1.27	3.27
Acc00516	Endoglucanase	3.98	3.92	3.78	1.6	1.25	1.36	4.38	4.39	3.56	2.13	3.31	2.08
Acc00517	ACT domain-containing protein	0.43	0.65	0.41	1.24	1.81	0.76	1.53	1.99	1.38	1.26	1.5	2.25
Acc00518	SWI/SNF complex subunit like	11.8	11.06	10.43	8.03	7.9	8.71	14.2	13.36	13.16	11.96	11.07	10.5
Acc00519	VQ motif-containing protein	0	0	0	0	0	0	0	0	0	0	0	0
Acc00520	Usher syndrome type-1C protein-binding protein	0	0.14	0.13	0	0.53	0.36	0.76	1.43	0.55	0.25	0.72	1.05
Acc00521	Glycosyltransferase	0.06	0.03	0.06	0.11	0	0.06	0.18	0	0.13	0.2	0.09	0.15
Acc00522	Heptahelical transmembrane protein	0	0	0	0	0	0	0	0	0	0	0	0
Acc00524	L10-interacting MYB domain-containing protein	3.85	4.02	4.3	4.08	3.85	3.01	5.19	4.88	5.6	3.64	4.89	3.61
Acc00525	Amino-acid acetyltransferase	0	0	0.08	0.04	0.13	0	0.28	0	0	0.04	0.05	0.25
Acc00526	Protein SHORT-ROOT like	0	0	0	0	0	0	0	0	0	0	0	0
Acc00527	Adenylyl-sulfate kinase	10.26	9.94	10.96	3.45	3.38	2.96	3.74	4.22	4.15	8.92	7.81	11.01
Acc00528	BTB/POZ domain-containing protein	0	0	0	0	0	0	0	0.04	0	0	0	0
Acc00529	60S ribosomal protein like	205.24	212.91	207.79	31.94	30.96	31.17	168.13	170.41	161.67	189.21	211.17	201.14
Acc00530	Eukaryotic porin/Tom40 protein	12.23	13.32	11.32	0.79	1.51	1.71	13.27	12.56	12.92	17.54	14.57	15.22
Acc00531	Calcium-transporting ATPase	24.81	24.27	28.66	5.8	5.49	5.07	2.7	2.58	2.5	16.76	15.83	18.02
Acc00532	Formin-like protein	0.94	1.12	0.71	0.32	0.26	0.04	0.61	1.02	1.17	1.27	1.98	2.02
Acc00533	Glucan endo-1%2C3-beta-glucosidase	0.12	0	0.07	0	0	0	0	0	0.04	0	0	0
Acc00534	BTB/POZ domain-containing protein	0.23	0.29	0.34	0.02	0	0	0.31	0.09	0.14	0.02	0.07	0.1
Acc00535	N-acetyltransferase	0	0	0.09	0.03	0.13	0	0	0	0	0	0	0.03
Acc00536	LOB domain-containing protein	2.36	2.6	3.11	0.17	0.31	0.28	0.48	0.4	0.85	1.94	1.87	1.96
Acc00537	Transcriptional adapter like	1.08	1.16	1.02	0.48	0.52	0.23	0.33	0.55	0.45	0.45	0.74	0.47
Acc00538	Peroxidase	0.06	0.06	0.17	0.73	0.31	0.4	0	0	0	0.05	0	0
Acc00539	BTB/POZ domain-containing protein	0	0	0	0	0	0	0	0	0.03	0.03	0	0.07
Acc00540	Casein kinase II subunit alpha-1 like	14.3	15.12	15.06	7.36	7.91	7.51	11.63	11.43	15.03	12.42	13.5	14.02
Acc00541	Acyl-CoA-binding domain-containing protein	12.51	11.67	13.29	5.67	6.57	5.79	12.43	13.05	11.44	11.19	12.1	11.71
Acc00542	Subtilisin-like protease	25.94	21.61	23.71	0.34	0.39	0.48	0.94	1.26	0.66	13.12	13.15	13.75
Acc00543	Membrane-associated kinase regulator protein	2.29	2.24	2.34	0.75	1.44	1.14	1.43	1.59	2.12	0.89	0.29	0.89
Acc00544	Esterase	0	0	0	0	0	0	0	0	0	0	0	0
Acc00545	L10-interacting MYB domain-containing protein	0	0	0	0	0	0	0	0	0	0	0	0
Acc00546	Suppressor of RPS4-RLD like	16.18	15.21	15.7	5.27	4.49	4.86	12.5	12.78	13	24.85	25.35	26.11
Acc00547	U-box domain-containing protein	6.96	7.13	6.87	4.88	5.04	5.36	6.94	7.07	8.36	6.47	7.23	6.91
Acc00548	Metal transporter Nramp3 like	12.74	12.07	11.88	5.31	6.42	5.51	2.21	2.02	2.32	4.55	5.13	5.1
Acc00549	Homeobox protein like	7.05	7.19	6.38	1.56	1.56	1.33	3.97	3.76	3.3	6.96	6.77	7.22
Acc00550	Indole-3-acetic acid-amido synthetase	0	0	0	0.03	0	0.18	0	0	0	0.08	0	0
Acc00551	Zinc finger protein	0	0	0.08	0	0	0	0	0	0	0	0	0
Acc00552	Protein NUCLEAR FUSION DEFECTIVE 6 like	4.8	7.13	6.5	1.39	2.11	1.27	10.96	10.15	7.23	10.87	10.24	11.16
Acc00553	F-box-like/WD repeat-containing protein	6.22	5.6	6.63	3.34	3.06	2.95	4.53	4.64	4.03	6.09	6.18	6.45
Acc00554	Cinnamyl alcohol dehydrogenase	0	0	0	0	0	0	0	0	0	0	0	0
Acc00555	Microtubule-associated protein RP/EB family member 1C like	0.1	0.27	0	0	0.18	0.16	0.72	0.75	0.65	0.17	0.19	0.35
Acc00556	ADP-ribosylation factor like	3.23	2.56	2.75	1.52	1.34	1.9	2.82	2	3.98	1.55	1.31	0.81
Acc00557	Cyclin-D3-2 like	0.14	0.05	0.04	0.08	0	0	0	0	0.09	0.25	0.14	0.18
Acc00558	F-box protein	11.4	12.08	10.64	7.72	5.68	6.9	6.67	6.21	8.09	10.26	9.41	9.97
Acc00559	Protein RER1A like	11.35	12.83	11.99	7.23	6.55	7.31	10.59	10.74	10.25	12.56	11.67	11.88
Acc00560	UPF0481 protein	0	0	0	0	0	0	0	0	0	0	0	0
Acc00561	Beta-1%2C4-xylosyltransferase	16.47	15.49	14.76	11.84	13.06	12.86	13.85	15.16	16.74	15.32	14.81	15.63
Acc00562	WRKY transcription factor 7	1.06	0.82	1.29	1.37	1.47	1.74	0.14	0.47	0.72	0.65	0.73	0.53
Acc00563	TRNA-dihydrouridine(16/17) synthase [NAD(P)(+)]-like	1.28	1.19	1.34	0.72	0.65	0.67	1.09	0.92	1.1	1.38	0.98	1.27
Acc00564	TRNA-dihydrouridine(16/17) synthase [NAD(P)(+)]-like	0	0.03	0	0.22	0.16	0.11	0.22	0.09	0	0	0	0
Acc00565	Leucine-rich repeat protein	0.72	0.24	0.2	0.07	0.08	0.1	0.04	0.25	0.12	0.35	0.12	0.31
Acc00566	2-oxoglutarate-dependent dioxygenase	30.59	27.27	32.6	20.22	18.47	22.23	30.04	25.98	33.16	26.55	26.74	27.81
Acc00567	SUMO-conjugating enzyme like	51.39	52.73	51.07	54.77	52.19	47.77	38.36	42.07	42.01	43.53	41.81	43.77
Acc00568	Fanconi anemia group E protein	2.52	2.47	2.91	0	0.09	0.12	1.85	3.21	3.15	0.61	0.41	1.03
Acc00569	Fanconi anemia group E protein	0	0	0	0	0	0	0.53	0	0	0	0.54	0
Acc00570	Graves disease carrier protein	0.55	0.53	0	1.3	2.08	0.94	0.26	0.36	0	0	1.16	0
Acc00571	Graves disease carrier protein	2.76	2.96	2.81	11.34	10.68	10.84	5.23	4.39	6.84	4.7	3.66	4.46
Acc00572	Hydrophobic protein like	0.42	0.21	0.19	0.74	0.59	0.7	5.02	4.31	6.14	2.07	2.08	1.05
Acc00573	2-nonaprenyl-3-methyl-6-methoxy-1%2C4-benzoquinol hydroxylase	0	0	0	0	0	0	0	0	0	0	0	0
Acc00574	Nicotinate phosphoribosyltransferase	1.41	0.91	0.83	0.6	0.84	0.52	1.24	0.9	1.07	1.74	2.04	1.81
Acc00576	Floral homeotic protein like	49.44	55.78	53.01	24.63	24.2	20.32	62.27	62.18	64.09	46.49	45.48	47.46
Acc00577	Zinc finger CCCH domain-containing protein	12.84	12.77	13.63	5.81	5.44	5.27	20.29	20.86	21.62	25.96	23.66	25.06
Acc00578	Ribonuclease	0	0	0	0	0	0	0	0	0	0	0	0
Acc00579	CLK4-associating serine/arginine rich protein	24.65	27.47	25.15	9.83	11.05	7.51	13.49	11	11.83	18.32	17.39	20.24
Acc00580	TRNA (guanine(9)-N1)-methyltransferase	0	0	0	0	0	0	0	0	0	0	0	0
Acc00581	CBS domain-containing protein	12.96	12.65	12.68	4.63	4.42	4.83	4.47	4.9	4.16	6.45	5.5	7.46
Acc00582	Chitinase-like protein	36.97	39	38.28	40.48	37.86	35.53	47.57	47.45	45.35	35.27	36.45	40.44
Acc00583	Ethylene-responsive transcription factor RAP2-10 like	0	0	0	0	0.1	0	0	0	0	0	0	0
Acc00584	Kinesin-like protein	0	0	0	0	0	0	0	0	0	0	0	0
Acc00585	Ceramide glucosyltransferase	2.6	2.93	2.56	2.9	2.46	2.51	1.9	2.38	1.6	2.6	2.37	2.49
Acc00586	Senescence/dehydration-associated protein	0	0	0	0	0	0	0	0	0	0	0	0
Acc00587	Glucan endo-1%2C3-beta-glucosidase	0	0	0	0	0.06	0	0	0	0	0	0	0
Acc00588	3'-N-debenzoyl-2'-deoxytaxol N-benzoyltransferase	0	0.1	0.05	0.04	0	0	0	0.05	0	0	0	0
Acc00589	DnaJ subfamily C like	5.78	6.75	6.91	4.58	5.54	3.02	10.57	13.78	11.11	4.24	5.99	7.88
Acc00590	DnaJ subfamily C like	3.28	1.75	3	2.38	2.79	2.45	5.43	3.86	5.94	2.06	2.84	5.26
Acc00591	DnaJ subfamily C like	7.14	4.21	2.8	5.68	5.77	4.91	11.84	12.53	9.17	4.44	7.54	7.35
Acc00593	ABC transporter G family member 32 like	0.25	0.24	0.13	0.24	0.24	0.22	0.62	0.4	0.53	0.27	0.3	0.28
Acc00594	Ubiquitin carboxyl-terminal hydrolase	3.33	3.05	3.47	1.08	1.25	1.18	2.94	2.36	2.46	2.69	3.57	3.04
Acc00595	DELLA protein like	0	0	0	0	0	0.03	0	0	0.03	0	0	0
Acc00596	GDP-mannose transporter like	5.05	6.28	7.46	1.2	1.37	1.35	4.47	5.24	4.18	6.52	4.08	5.87
Acc00597	Histone H2A variant like	23.26	23.76	26.26	14.77	16.29	17.83	25.68	28.73	26.49	35.74	35.34	31.32
Acc00598	Potassium channel like	0	0	0	0	0	0	0	0	0	0	0	0
Acc00600	Cytochrome P450 734A1 like	0	0	0	0	0	0	0	0	0	0	0	0
Acc00601	DUF724 domain-containing protein	6.31	7.43	7.14	3.27	2.53	2.6	3.37	3.62	3.85	4.24	4.33	4.05
Acc00602	E3 ubiquitin-protein like	0.08	0	0.52	0.11	0	0	0	0	0	0	0	0.33
Acc00604	Chaperone protein like	9.54	9.11	12.13	2.15	1.84	2.88	7.03	7.32	7.97	7.22	7.78	9.29
Acc00605	Clathrin assembly protein	0	0.09	0	0	0	0.16	0.09	0.09	0	0	0	0
Acc00606	Zinc finger%2c RanBP2-type protein	0.29	0.14	0.26	0.12	0.4	0.83	0	0	0	0	0	0
Acc00607	Nudix hydrolase	20.67	19.56	19.93	15.29	14.71	16.22	12.74	10.61	12.16	16.27	15.99	16.93
Acc00608	Zinc finger CCCH domain-containing protein	1.99	2.26	2.23	1.05	0.87	1.12	1.72	1.5	1.65	2.86	2.92	2.91
Acc00609		9.06	9.25	8.34	11.55	8.05	10.1	5.47	4.4	5.66	15.11	13.21	11.29
Acc00611	Mediator of RNA polymerase II transcription subunit like	14.07	13.7	13.62	23.11	23.98	23.19	18.42	17.94	19.73	16.89	17.22	17.73
Acc00612	Taste receptor type 2 member 13 like	0.3	0.7	0.35	0.19	0.51	2.06	0	0	0.11	1.57	2.85	0.42
Acc00613	Ethanolamine kinase	0.32	0.39	0.21	0.06	0.06	0	0	0	0	0.28	0.08	0.14
Acc00614	Chaperone protein like	51.31	50.82	50.38	31.45	31.27	33.04	45.78	44.28	47.15	47.43	49.74	49.37
Acc00615	NHP2-like protein	48.85	46.49	46.36	13.52	14.58	11.35	69.7	65.89	61.12	70.43	67.75	65.46
Acc00616	Guanine nucleotide-binding protein-like 3-like protein	3.79	3.06	3.05	0.51	0.41	0.4	1.93	1.24	1.69	4.78	5.29	4.77
Acc00617	Peroxidase	0	0	0	0	0	0	0	0	0	0	0	0
Acc00618	EIN3-binding F-box protein	3.01	3.67	3.05	14.55	14.36	13.8	4.71	3.89	4.89	4.2	3.51	4.26
Acc00619	Transmembrane and TPR repeat-containing protein	9.9	9.6	9.36	10.44	10.27	10.19	7.36	7.81	9.39	13.21	13.16	11.39
Acc00620	TRNA (guanine(37)-N1)-methyltransferase like	3.75	2.87	3.19	1.2	0.92	0.58	1.41	1.76	2.7	3.14	2.79	3.12
Acc00621	Nudix hydrolase	23.6	26.33	26.56	10.34	12.26	9.56	22.22	24.66	22.97	25.93	25.68	26.58
Acc00622	3-hydroxyisobutyryl-CoA hydrolase-like protein	19.69	17.43	17.4	12.1	12.08	13.41	26.35	26.28	27.59	23.84	26.33	24.63
Acc00623	Fe-S cluster assembly factor like	1.05	1.2	1.62	0.51	0.85	0.27	1.35	1.59	1.24	1.17	1.35	1.4
Acc00624	VIN3-like protein	0.48	0.36	0.52	1.07	0.7	0.75	0	0	0	0.3	0	0
Acc00625	Transcription activator of gluconeogenesis	0.05	0.09	0	0	0	0	0	0	0	0	0	0.17
Acc00626	Serine/arginine repetitive matrix protein	0	0	0	0	0	0	0	0	0	0	0	0
Acc00627	Forkhead box protein	0.27	0.19	0.2	0.07	0.04	0	0.07	0.08	0.33	0.15	0.09	0.39
Acc00628	Proline-rich receptor-like protein kinase	1.62	1.44	1.37	0.72	0.32	0.5	0.19	0.05	0.08	2.53	2.21	2.54
Acc00629	Subtilisin-like protease	8.6	8.95	9.37	2.21	2.57	2.53	10.82	9.85	10.97	7.84	7.75	8.11
Acc00630	Pentatricopeptide repeat-containing protein	0	0	0	0	0	0	0	0	0	0	0	0
Acc00631	Protein CONTINUOUS VASCULAR RING like	19.54	19.46	18.8	14.72	13.19	13.54	26.69	28.66	27.97	21.46	21.01	23.21
Acc00632	Protein tesmin/TSO1-like	1.69	1.65	2.14	1.59	1.23	1.56	3.34	3.82	3.44	4.28	3.59	3.44
Acc00633	TATA-binding protein-associated factor 2N like	8.83	7.72	8.57	5.12	5.75	5.58	5.39	5.89	6.15	8.89	9.02	8.49
Acc00634	Rac-like GTP-binding protein	0	0	0	0	0	0	0	0	0	0	0	0
Acc00635	Auxin-responsive protein	0	0	0	0	0	0	0	0	0	0	0	0
Acc00636	Casein kinase 1-like protein	29.73	28.74	29.91	27.26	26.99	23.84	27.68	28.11	29.82	26.93	30.03	30.17
Acc00637	RNA methyltransferase	3.69	1.98	2.46	0.35	0.38	0.94	1.44	1.44	1.24	0.69	1.3	1.8
Acc00638	Lactoylglutathione lyase	26.86	27.62	29.67	7.52	7.31	7.13	32.01	34.8	33.33	40.87	44.6	45.63
Acc00639	Chitinase-like protein	2.03	2.14	2.26	4.83	5.16	4.32	7.93	7.33	7.55	2.6	2.59	2.24
Acc00640	Mitochondrial-processing peptidase subunit alpha like	4.99	4.82	4.98	0.31	0.29	0.2	0.76	1.24	1.13	3.57	2.7	3.3
Acc00641		0	0	0.07	0	0	0	0	0	0	0	0.08	0
Acc00642	Protein phosphatase 2C 6 like	3.76	4.36	3.6	1.76	2.47	2.1	0.98	1.38	1.46	2.29	2.12	2.55
Acc00643	Equilibrative nucleotide transporter like	0	0	0	0	0	0	0	0	0	0	0	0
Acc00644	F-box protein	0	0	0	0	0	0	0	0	0	0	0	0
Acc00645	F-box protein	0	0	0	0	0	0	0	0	0	0	0	0
Acc00646	Methyl-CpG-binding domain-containing protein	8.05	8.98	8.32	6.69	7.72	7.45	11.55	10.05	13.3	7.86	9.17	8.17
Acc00647	Blue copper protein	0	0	0.24	2.75	1.75	2.12	0.36	0.13	0.13	0.82	0.27	0
Acc00648	Histone acetyltransferase	0.7	0.71	0.99	0.37	0.15	0.21	0.33	0.65	0.26	0.58	0.33	0.39
Acc00649	Clathrin assembly protein	29.51	29.66	29.44	43.81	44.67	43.88	26.8	26.46	28.17	26.4	31.8	30.11
Acc00650	BRCA1-associated protein	4.03	3.04	4.16	2.67	2.83	2.37	2.34	3.07	2.72	3.3	3.63	3.4
Acc00651	Beta-1%2C4-mannosyl-glycoprotein like	4.86	3.91	4.32	3.19	3.07	2.48	7.42	5.62	6.83	6.37	6.52	6.13
Acc00652	Auxin-responsive protein	0	0	0	0	0	0	0	0	0	0	0	0.07
Acc00653	Transcription factor like	0.7	0.46	0.36	0	0	0	0	0.05	0.05	0	0.07	0.04
Acc00654	Receptor-like protein kinase	2.3	2.1	1.75	1.08	0.89	0.78	22.51	20.07	22.06	1.84	1.28	2.54
Acc00655	Ankyrin repeat domain-containing protein	16.26	18.93	17.22	36.94	39.82	35.07	20.65	20.51	19.41	14.57	12.97	13.48
Acc00656	Zinc finger BED domain-containing protein	6.29	5.33	4.91	2.76	3.33	3.34	7.99	7.41	8.47	5.36	4.62	5.56
Acc00657	Glucosamine-1-phosphate N-acetyltransferase like	0	0	0	0	0	0	0	0	0	0	0	0
Acc00658	Clathrin assembly protein	21.66	22.87	22.61	18.67	19.56	19.47	30.94	35.53	32.98	16.5	17.94	15.14
Acc00659	N-alpha-acetyltransferase 35%2C NatC auxiliary subunit like	6.52	5.1	1.88	0.9	3.12	4.04	2.3	2.2	1.58	2.65	4.85	3.31
Acc00660	Proline-rich protein	61.57	63.72	66	4.53	4.82	5.25	2.66	3.57	2.9	38.01	34.98	36.64
Acc00661	Ribonuclease	0.93	0	0.72	0	0	0	1.37	3.01	0.94	0.34	0.74	1.14
Acc00662	Latent-transforming growth factor beta-binding protein like	30.32	28.47	29.2	5.4	4.13	4.08	6.94	8.71	8.65	12.68	12.62	12.69
Acc00663		0	0.1	0.32	0	0	0	0.13	0.24	0.1	0	0.03	0.06
Acc00664		0.04	1.46	0	0	0	0	0.11	0	0	0	0	0
Acc00665	Protein FAR1-RELATED SEQUENCE like	2.73	2.27	2.14	0.54	0.33	0.34	1.84	1.47	1.62	1.17	1.5	1.05
Acc00666	Yes-associated protein	15.56	14.61	14.33	2.82	3.58	3	10.11	11.54	11.09	11.85	11.76	13.17
Acc00667	Pyrophosphate-energized vacuolar membrane proton pump like	588.91	616.86	586.52	472.01	477.44	460.93	789.06	787.82	769.69	598.5	616.14	626.31
Acc00668	Putative protein	0.24	0.04	0.17	0.61	0.43	0.47	0.38	0.34	0.23	0.04	0	0.08
Acc00669	Heparanase-like protein	0.04	0	0.03	1.05	1.13	0.67	0.06	0.04	0	0.03	0	0.03
Acc00670	Histidine-rich glycoprotein	28.98	24.56	27.86	3.59	3.84	3.22	10.4	14.13	12.4	27.75	25.86	23.15
Acc00671	Protein S-acyltransferase	26.17	26.85	28.53	13.96	14.97	13.04	18.52	19.55	19.52	35.75	37.09	36.25
Acc00672	Protein OS-9 like	1.74	1.65	2.26	1.92	0.97	1.23	2.01	1.94	1.86	1.54	2.04	1.37
Acc00673	Nuclease	2.29	3.7	2.78	3.21	1.96	1.9	3.02	3.12	3.32	4.29	3.49	3.82
Acc00674	Adenylate kinase	8.18	6.9	6.92	0.95	1.08	1.35	5.05	5.13	6.38	7.8	8.38	7.5
Acc00675	Transmembrane 9 superfamily member 11 like	25.14	24.68	28.34	16.32	18.97	19.24	26.66	24.48	26.85	27.6	22.66	25.38
Acc00676	Mucin-5AC like	168.35	208.05	191.47	96.81	95.95	88.53	78.85	64.04	71.03	290.39	303.9	285.38
Acc00677	Capsid protein	0	0	0	0	0	0.17	0	0	0	0	0	0.18
Acc00678	Cathepsin L-like	242.37	236.76	219.63	320.88	317.1	312.76	99.82	93.1	108.06	233.11	221.8	230.96
Acc00679	Serine/threonine-protein kinase	0.88	0.87	0.85	0.09	0.22	0.23	0.69	0.83	0.86	0.89	0.79	0.69
Acc00680	Histone H2A.Z-specific chaperone like	0	0	0	0	0.06	0	0	0	0	0	0	0
Acc00682	Methyltransferase type 11 protein	12.17	12.29	11.82	2.46	2.67	1.9	21.91	23.72	23.25	16.67	15.57	18.07
Acc00683	3-oxoacyl-[acyl-carrier-protein] synthase 3 protein like	0	0	0	0	0	0	0	0	0	0	0	0
Acc00684	Transcriptional regulatory protein	3.73	1.32	2.96	1	0.55	0.12	5.49	5.87	6.68	4.63	5.75	3.5
Acc00685	Protein NUCLEAR FUSION DEFECTIVE like	0	0	0	0	1.06	0.57	0.71	1.7	1.65	0	0	0
Acc00686	Protein NUCLEAR FUSION DEFECTIVE like	14.53	12.81	12.12	3.28	2.71	3.54	30.99	34	34.9	18.54	20.78	19.92
Acc00687	Kinase-like protein	0	0	0	0.04	0	0	0	0.05	0	0	0	0
Acc00688	Protein NUCLEAR FUSION DEFECTIVE like	7.53	7.62	8.11	7.7	6.66	7.01	25.05	27.59	27.25	12.83	15.12	14.6
Acc00689	ATPase	0.86	1.04	0.75	0.12	0.21	0.24	0.75	0.91	1.12	0.77	1.15	0.8
Acc00690	Endochitinase	0	0	0	0	0	0	0	0	0	0	0	0
Acc00691	Two-component response regulator like	0.25	0.2	0.04	0.2	0.19	0.12	0.06	0.21	0.05	0.1	0.07	0.11
Acc00692	Ensconsin like	56.39	55.14	58.88	171.42	146.14	156.78	59.99	51.25	55.44	50.7	45.72	47.74
Acc00693	VAMP-like protein	0.19	0.14	0.12	0.17	0.36	0.83	0.14	0.52	0.82	0.11	0.12	0.44
Acc00694	Protein BRASSINOSTEROID INSENSITIVE 1 like	0	0.03	0.05	0	0	0.02	0	0	0	0	0	0
Acc00695	LRR receptor-like serine/threonine-protein kinase IRK precursor	0.03	0	0	0	0.07	0	0	0.06	0.06	0.02	0.11	0.07
Acc00696	Tartrate-resistant acid phosphatase type 5 like	0.04	0.12	0.11	0	0	0	0	0	0	0	0.12	0
Acc00697	FIP1[V]-like	8.87	8.89	9.05	9.58	8.47	7.66	20.22	19.76	20.74	11.29	10.02	11.35
Acc00698	Pentatricopeptide repeat-containing protein	0.33	0.47	0.36	0.22	0.09	0.1	0.52	0.58	0.39	0.39	0.57	0.23
Acc00699	NADP-dependent glyceraldehyde-3-phosphate dehydrogenase	1.15	1.31	1.3	0.16	0.21	0.09	0.33	0.16	0.54	0.42	0.51	0.1
Acc00700	Transcription factor bHLH66 like	2.56	2.68	2.23	3.26	2.65	3.64	4.04	2.83	3.54	1.64	1.42	1.75
Acc00701	Eukaryotic translation initiation factor	136.01	128.73	128.31	40.45	44.48	41.26	137.07	133.1	134.89	152.41	162.25	160
Acc00702	Leucine aminopeptidase	20.6	20.02	22.08	4.97	4.7	4.4	13.58	15.88	16.18	19.93	18.46	16.03
Acc00703	Endonuclease/exonuclease/phosphatase protein	2.67	2.47	3.03	0.39	0.29	0.34	1.65	1.88	2.14	1.61	2.89	2.03
Acc00704	Transmembrane 9 superfamily member 10 like	16.57	17.33	15.72	17.99	17.28	17.13	16.72	15.65	16.25	15.37	15.21	15.5
Acc00705	Cyclic nucleotide-gated ion channel like	0	0	0	0	0	0	0	0	0	0.05	0	0
Acc00706	Signal recognition particle receptor subunit alpha like	22.12	22.26	22.54	15.58	16.14	15.56	16.92	16.83	18.25	22.02	22.37	23.27
Acc00707	Serine carboxypeptidase 24 chain B like	0	0	0	0	0	0	0	0.09	0	0	0	0.12
Acc00708	Nucleoid-associated protein	8.58	9.12	9.01	1.36	1.38	1.32	7.92	8.69	9.44	12.02	11.01	9.81
Acc00709	Protein like	36.44	32.11	32.86	5.8	6.07	6.1	10.67	11.44	11.76	41.77	37.32	38.21
Acc00710	Zinc finger protein like	2.4	3.33	3.68	0.16	0.33	0.26	0.76	1.16	0.39	2.8	2.76	2.63
Acc00711	UPF0057 membrane protein	35.87	31.78	33.42	40.48	46.09	46.14	64.68	69.21	70.64	59.76	61.87	62.14
Acc00712	TBC domain-containing protein	0	0	0	0	0	0	0	0.17	0	0	0.33	0.3
Acc00713	Reverse transcriptase zinc-binding domain protein	0.26	0.25	0.53	0.22	0.54	0.27	0.8	0.45	0.81	0.28	0.38	0.12
Acc00715	Eukaryotic translation initiation factor 4G-1 like	41.47	41.43	40.14	44.63	43.93	42.87	66.12	65.67	67.86	48.58	48.1	51.02
Acc00716	Heat shock protein	0	0	0	0	0	0	0	0	0	0	0	0
Acc00717	Collagen alpha-1(VII) chain like	0	0	0	0	0	0	0	0	0	0	0	0
Acc00718	Ubiquitin-like protein	15.66	15.26	17.04	10.92	12.03	9.92	21	21.35	17.75	19.36	18.43	18.52
Acc00719	Calcineurin subunit B like	15.71	13.96	16.37	27.04	23.74	23.7	22.03	20.4	19.52	19.86	16.89	18.07
Acc00720	Protein FAR1-RELATED SEQUENCE like	0	0	0.16	0	0	0	0	0	0	0	0	0
Acc00721	Myosin-binding protein	0.16	0.08	0.28	0.17	0.4	0.13	0.21	0.04	0.08	0.07	0.16	0.18
Acc00722	Leucine-rich repeat receptor-like serine/threonine-protein kinase	0	0	0	0	0	0	0	0	0	0	0	0
Acc00723	CDK-activating kinase assembly factor like	7.21	5.98	5.11	2.72	2.76	2.07	3.99	5.22	3.49	5.12	6.44	5.37
Acc00724	E3 ubiquitin-protein like	0	0	0	0.13	0.17	0.09	0.62	0.22	0.18	0.03	0	0
Acc00725	50S ribosomal protein	23.87	14.66	13.27	1.93	3.28	3.46	6.14	6.05	6	13.45	11.51	12.39
Acc00726	Nuclear pore complex protein	3.39	3.24	3.78	1.36	0.81	1.32	2.7	3.73	3.96	3.11	3.73	4.28
Acc00727	Tetratricopeptide repeat protein like	14.83	17.6	18.05	11.28	8.64	9.22	14.64	14.99	17.44	16.14	19.21	15.21
Acc00728	Lactation elevated protein	7.95	9.14	8.64	13.68	13.55	11.8	10.28	9.99	10.33	7.01	7.8	7.79
Acc00729	Sestrin-3 like	0	0	0	0	0	0	0	0	0	0	0	0
Acc00730	Transmembrane protein	11.96	16.43	14.74	6.83	5.31	7.61	9.38	8.55	7.99	8.62	10.92	9.85
Acc00731	Autophagy-related protein like	0	0	0	0	0	0	0	0	0	0	0	0.18
Acc00732	LRR receptor-like serine/threonine-protein kinase	0.3	0.27	0.25	0.13	0	0.04	0.02	0	0	0.02	0.08	0.06
Acc00733	Gamma-glutamyl peptidase	0	0	0.3	0.06	0	0	0	0	0	0	0	0
Acc00734	Protein FLX-like	4.27	3.14	4.54	2.97	3.3	3.76	3.48	3.05	3.96	3.14	2.48	2.73
Acc00735	Mitogen-activated protein kinase kinase	0	0	0	0	0	0	0	0	0	0	0	0
Acc00737	Protein ECERIFERUM like	0	0	0	0	0	0	0	0	0	0	0	0
Acc00738	RING-H2 finger protein	0.11	0.17	0.06	0.52	0.36	0.54	0.29	0.42	0.8	0.22	0.21	0.33
Acc00739		0.06	0	0	0.05	0	0.05	0	0	0	0	0	0
Acc00740	Protein SUPPRESSOR OF like	6.36	7.1	6.03	12.05	10.37	11.11	12.65	12.62	12.55	16.73	17.79	15.86
Acc00742	Protein GLUTAMINE DUMPER like	0	0	0	0	0	0	0	0	0	0	0	0.11
Acc00743	1-deoxy-D-xylulose-5-phosphate synthase	8.57	9.63	9.05	1062.39	1083.86	989.45	0.47	0.15	0.22	1.86	2.4	2.15
Acc00744	ADP-ribosylation factor	4.62	6.83	5.11	0.44	0.78	0.9	3.09	2.14	1.77	5.48	5.43	3.82
Acc00745	Lipase	13.63	13.71	13.16	9.55	9.38	8.69	13.14	12.47	14.87	13.92	13.35	14.32
Acc00746	Pathogenesis-related protein like	0.99	0.32	0.5	4.39	3.75	4.83	0.58	0.65	0.95	0.48	0.22	0.1
Acc00747	Protein DETOXIFICATION like	0	0.16	0.21	0	0	0.03	0.03	0.03	0.06	0.06	0.07	0.03
Acc00748	Stress response protein	2.28	2.13	2.74	0.52	0.56	0.19	2.28	1.11	1.69	2.57	2.55	2.68
Acc00749	TRNA dimethylallyltransferase	0.68	0.55	0.53	0.13	0.05	0.04	0	0.19	0	0.27	0.27	0.08
Acc00750	TMV resistance protein like	4.22	3.78	3.97	0.08	0.21	0.11	1.76	1.56	2.07	1.38	1.08	1.11
Acc00751	Transcription factor like	0	0	0	0	0	0	0	0.06	0	0	0	0
Acc00752	Nuclear factor erythroid 2-related factor 1 like	3.12	3.1	2.91	1.38	1.35	2.01	3.27	3.7	3.62	2.49	2.64	2.35
Acc00753	NAC transcription factor	0	0.05	0	0.13	0.05	0.04	0.09	0	0	0	0	0
Acc00754	Two-component response regulator like	0.97	0.9	0.72	0.29	0.12	0.41	0.95	0.92	0.93	0.9	0.72	0.44
Acc00755	Zinc finger protein	11.12	10.86	10.93	6.93	7.54	8.56	33.21	39.49	35.51	11.36	13.65	10.56
Acc00756	Eukaryotic porin/Tom40 protein	14.16	17.57	14.04	15.89	17.6	19.12	29.26	29.49	27.37	15.89	16.35	18.43
Acc00757	Eukaryotic porin/Tom40 protein	0.15	0.44	0.28	0.07	0.07	0.06	0.41	1.06	0.52	0.33	0.45	0.49
Acc00758	DNA repair protein	0.98	0.64	0.8	0.11	0.29	0.19	1.38	1.04	1.51	0.82	0.48	0.44
Acc00759	Homoserine dehydrogenase	5.41	4.65	4.28	1.03	1.33	1.2	3.82	3.42	3.55	4.07	4.17	5.43
Acc00760	NADPH--cytochrome P450 reductase	56.51	61.54	63.19	153.2	159.24	151.13	101.22	101.87	101.24	79.97	78.74	79.78
Acc00761	Afadin- and alpha-actinin-binding protein	2.17	2.99	2.01	0.98	1.24	0.83	2.96	2.57	2.06	1.35	2.13	2.21
Acc00762	Replication protein like	2.78	3.23	2.66	1.99	2.03	1.83	6.21	5.95	7.81	5.66	6.47	5.62
Acc00763	VIN3-like protein	17.52	14.75	18.65	14.97	16.28	13.08	15.31	14.14	16.39	17.08	15.19	17.04
Acc00764	Ribulose bisphosphate carboxylase small chain 1A like	710.22	699.71	695.36	572.5	583.75	619.88	558.85	587.77	588.73	411.61	432.56	431.38
Acc00765	Aquaporin SIP1-1 like	149.67	146.57	150.83	146.85	148.27	154.81	97.81	95.67	93.58	179.9	178.7	171.37
Acc00766	Apyrase	0.1	0.28	0.41	0.37	0.09	0.33	0	0	0	0.14	0.19	0.09
Acc00767	NAC domain-containing protein	0.36	0.21	0.24	7.22	5.37	5.72	0.79	1.31	1.16	0.46	0.39	0.4
Acc00769	Thioredoxin-like	18.79	21.39	18.82	1.81	2.19	1.81	35.79	36.3	38.63	29.47	30.31	28.72
Acc00770	Expansin-A15 like	0	0	0	0	0	0	0	0	0	0	0	0
Acc00771	Maturase	37.23	42.67	42.79	7.89	10.42	7.72	47.08	44.94	40.23	45.61	45.77	45.28
Acc00772	Pesticidal crystal protein like	1.66	1.51	1.43	1.6	2.33	1.91	5.14	4.6	4.18	0.34	1.58	0.55
Acc00773	TATA-box-binding protein	3.87	3.71	3.11	3.01	3.06	2.33	5.02	4.75	4.89	1.91	2.86	2.13
Acc00774	Glutamate dehydrogenase	4.99	5.22	6.14	13.8	13.14	11.05	6.43	7.82	6.87	6.06	6.24	5.8
Acc00775	1-deoxy-D-xylulose-5-phosphate synthase	1.47	1.26	1.46	0	0.01	0	0.03	0	0.11	0.1	0.36	0.17
Acc00776	NAD kinase	0.72	0.36	0.49	2.7	2.14	2.5	0.49	0.88	0.34	0	0	0.16
Acc00777	Chaperone protein like	12.66	13.27	11.79	3.24	2.29	2.97	6.49	5.4	5.12	13.59	13.76	12.28
Acc00778	Long chain base biosynthesis protein	34.22	36.26	31.42	22.46	22.53	19.74	36.05	39.01	39.94	36.32	34.04	39.43
Acc00779	Vacuolar fusion protein	1.01	0.47	6.39	16.46	13.22	15.86	0.92	0.21	3.39	2.88	1.66	3.04
Acc00780	Long chain base biosynthesis protein like	3.16	3.74	5.09	3.21	3.44	6.83	5.22	1.36	2.64	2.61	7.22	2.37
Acc00781	Vacuolar fusion protein	6.8	9.74	4.28	34.39	29.15	34.87	7.84	9.37	3.97	6.09	8.55	6.98
Acc00782	Arabinogalactan peptide 12 like	0	0	0	0.2	0	0	0	0.23	0	0	0	0
Acc00783	Helicase	0	0	0	0.25	0	0	0	0	0	0	0	0
Acc00784	Eukaryotic translation initiation factor NCBP like	15.47	15.14	13.86	11.2	12.06	10.77	15.98	18.4	18.93	15.74	15.27	18.12
Acc00785	Superoxide dismutase	39.17	39.96	41.57	11.19	11.06	10.36	45.13	46.78	42.37	42.05	49.6	49.78
Acc00786	Tubulin alpha-3 chain	69.53	67.5	67.03	47.64	46.03	42.53	481.77	482.97	481.18	103.74	102.08	105.88
Acc00787	40S ribosomal protein like	251.93	254.75	253.82	97.77	93.15	105.63	114.66	120.62	117.15	183.55	190.49	186.62
Acc00788	40S ribosomal protein	130.67	130.85	117.45	52.61	57.48	56.91	95.04	97.23	106.37	140.47	130.24	137.55
Acc00789	TNF receptor-associated factor like	0	0.07	0	0	0	0	0.03	0.07	0.03	0	0	0
Acc00790	RRNA biogenesis protein	9.82	9.61	9.52	2.01	2.01	1.68	7.55	7.95	8.14	10.43	11.82	12.14
Acc00791	E1 envelope glycoprotein	0	0.22	0	0	0	0.22	0	0.21	0	0.37	0	0
Acc00792	F-box/kelch-repeat protein	2.42	3.17	2.86	0.19	0.14	0.37	18.41	16.92	18.22	2.68	2.67	3
Acc00793	Transient receptor potential cation channel subfamily M member like	0.93	0.54	0.55	0	0	0.12	0.46	0.09	0.26	0.04	0.14	0
Acc00794	Fatty acyl-CoA reductase	0.02	0	0	0	0	0	0	0	0.02	0	0.01	0
Acc00795	Lipid phosphate phosphatase	1.28	2.25	1.82	0.43	0.48	0.56	2.34	2.37	1.88	1.8	1.86	1.88
Acc00796	DEAD-box ATP-dependent RNA helicase	4.1	4.46	4.23	1.98	2	1.63	4.85	4.99	4.85	2.95	2.79	3.1
Acc00797	Heavy metal-associated isoprenylated plant protein	20.22	19.72	19.75	23.95	23.82	23.96	22.23	22.33	23.24	16.24	16.74	17.21
Acc00798	Calcium load-activated calcium channel like	7.74	6.97	7.49	12.24	11.91	12.13	7.39	7.12	6.83	7.66	9.01	8.67
Acc00799	Zinc finger protein	0	0	0	0	0	0	0	0	0	0	0	0
Acc00800	Calcium load-activated calcium channel like	2.05	1.38	0.48	0.23	0.25	0.15	0.16	0	0.43	0.31	0.44	0.65
Acc00801	Carbon catabolite repressor protein	17.44	15.4	16.07	9.78	8.97	8.7	24.17	23.16	22.64	19.09	17.93	17.75
Acc00802	Protein kinase	0.14	0.45	0.13	0.11	0.15	0.2	0.38	0.42	0.05	0.12	0.09	0.09
Acc00803	DNA-3-methyladenine glycosylase	4.05	4.03	4.43	0.71	1.28	0.8	1.2	1.66	1.16	2.9	3.84	3.05
Acc00804	Thioredoxin-like	4.06	3.79	3.17	0.24	0.52	0	0	0.14	0.13	1.62	1.3	1.27
Acc00805	Protein trichome birefringence like	2.72	1.88	1.71	4.82	6.14	4.84	3.75	3.5	4.21	4.73	4.6	4.72
Acc00806	Homeobox-leucine zipper protein	0	0	0	0	0	0	0	0	0	0	0	0
Acc00807	UDP-glycosyltransferase	26.46	25.63	24.7	7.91	6.61	7.72	24.73	23.76	22.7	21.68	22.29	24.03
Acc00808	Proline-rich protein	3.74	2.69	2.7	0.58	0.57	1.18	2.06	2.37	2.66	1.76	0.85	2.11
Acc00809	Photosystem I P700 chlorophyll a apoprotein	0.18	0.2	0.24	0.15	0.59	0.34	0.47	0.89	0.74	0.23	0.29	0.27
Acc00810	Concanavalin A-like lectin/glucanases superfamily protein	0.09	0.05	0.16	0	0.05	0.12	0.08	0	0.03	0	0.06	0.05
Acc00811	Nudix hydrolase	0	0	0	0	0	0	0	0	0	0	0	0
Acc00812	Protein trichome birefringence-like	0	0	0	0	0	0	0	0	0	0	0	0
Acc00813	NAC transcription factor 47 like	0	0	0	0	0	0	0	0	0	0	0	0
Acc00814	Phosphate transporter like	0	0	0	0	0	0.03	0	0	0.03	0.03	0	0.1
Acc00815	Actin	0.62	0.73	0.56	23.98	22.05	24.45	2.7	2.39	2.8	0.75	0.49	0.25
Acc00816	Protein like	2.19	1.73	1.98	0.4	0.46	0.47	1.85	1.97	1.52	1.57	1.58	1.48
Acc00817	Plastid-lipid-associated protein	0.88	1.77	1.91	0.12	0	0	0.45	0.21	0.45	0.7	0.48	0.3
Acc00818	Delta(12)-fatty-acid desaturase	14.89	15.01	11.65	219.88	211.51	217.89	24.79	22.07	28.47	10.17	9.75	9.11
Acc00819	Enoyl-[acyl-carrier-protein] reductase	1.76	2.42	2.36	16.18	17.63	16.88	1.58	2.13	2.09	1.83	1.75	1.75
Acc00820	Protein of unknown function DUF761%2c plant protein	0	0	0	0	0	0	0	0	0	0	0	0
Acc00821	Transcription termination factor like	2.48	2.2	2.52	0.06	0.06	0.22	5.37	3.77	3.72	2.09	2.22	2.14
Acc00822	Squamosa promoter-binding-like protein	0	0.04	0.04	0	0	0	0.08	0.04	0	0.11	0.04	0.08
Acc00823	ATP-dependent RNA helicase	0	0.09	0.08	0	0	0	0.08	0.05	0.09	0	0	0
Acc00824	CDK5RAP3-like protein	10.77	11.81	11.57	8.7	9.41	9.21	14.38	15.86	15.8	12.27	11.87	13
Acc00825	Protein phosphatase 1 regulatory subunit like	3.68	3.82	3.92	0	0.31	0.41	0.29	0.49	0.16	0.29	1.99	0.75
Acc00826	TBCC domain-containing protein	9.28	8.26	8.06	6.29	7.19	5.45	8.52	8.82	8.35	6.68	6.47	6.66
Acc00827	FT-interacting protein	1.61	1.93	1.69	0.21	0.09	0.02	0.72	1	1.2	0.88	0.88	1.12
Acc00828	FT-interacting protein	2.65	1.12	1.95	0.72	1	1.29	2.14	2.78	4.45	1.42	1.56	1.16
Acc00829	Negative regulator of reactive oxygen species like	0.07	0.03	0	0	0	0.06	0.09	0	0.06	0.06	0	0.03
Acc00830	3%2C9-dihydroxypterocarpan 6A-monooxygenase	0.3	0.43	0.3	0.1	0	0.05	3.72	2.61	5.02	1.16	0.83	0.71
Acc00831	Protein POLYCHOME like	0.78	0.63	0.56	0	0	0	0.09	0.06	0	0.3	0.1	0.31
Acc00832	Receptor protein kinase-like protein	0	0	0.03	0	0.03	0.02	0	0	0	0	0	0
Acc00833	Transcription factor bHLH48 like	10.76	9.92	10.68	11.29	12.39	10.57	5.65	7.49	7.43	12.78	12.77	12.87
Acc00834	ATP-sensitive inward rectifier potassium channel like	64.18	59.68	66.65	35.92	37.35	35.3	45.83	45.89	45.02	84.08	84.76	83.38
Acc00835	Chaperone protein like	0	0	0	0	0.06	0.05	0	0	0.06	0	0	0
Acc00836	Coronin-2A like	0	0	0	0	0	0	0	0	0	0.11	0	0
Acc00837	Putative protein	16.4	16.56	16.11	11.43	15.49	14.33	15.45	15.44	14.45	16.46	17.07	17.19
Acc00838	HMG-Y-related protein like	0	0	0	0	0	0	0	0	0	0	0	0
Acc00839	Glucuronoxylan glucuronosyltransferase F8H	14.96	15.78	14.46	15.46	16.27	14.08	28.05	28.32	27.88	29.56	27.28	31.1
Acc00840	DNA-binding protein like	3.6	2.99	2.73	1.86	2.08	2.26	5.41	6.41	6.88	3.97	4.4	5.32
Acc00841	Zinc finger%2c PHD-type%2c conserved site protein	11.99	11.23	12.53	4.84	5.24	5.24	11.69	12.24	11.79	11.48	12.02	12.95
Acc00842	Calcium-dependent protein kinase	31.79	32.55	31.46	15.94	17.52	15.75	10.34	9.44	10.53	27.41	27.23	26.55
Acc00843	F-box only protein	7.19	7.99	7.41	0.66	1.18	0.7	7.84	7.68	8.07	8.72	8.45	9.05
Acc00844	Ribonuclease H protein	0	0	0.4	0	0	0	0	0	0	0	0	0
Acc00845	HEAT repeat-containing protein	0	0	0	0	0	0	0	0	0	0	0	0
Acc00846	Galactinol--sucrose galactosyltransferase	8.76	8.67	9.22	34.79	33.64	29.81	28.79	25.37	23.84	16.46	18.37	18.74
Acc00847	Cylicin-2 like	0	0	0	0.09	0	0	0	0.05	0	0	0.05	0
Acc00848	Extracellular matrix protein	7.19	9.27	7.64	3.16	2.58	2.37	3.81	3.03	3.77	5.1	6.2	6.18
Acc00849	40S ribosomal protein like	135.82	133.15	132.51	41.53	42.85	44.72	53.02	49.57	47.34	98.23	101.2	98.05
Acc00850	Zinc finger AN1 and C2H2 domain-containing stress-associated protein	21.83	25.21	21.48	21.41	23.96	22.52	7.88	7.46	8.3	19.17	22.5	18.54
Acc00851	PGAP2-interacting protein	47.02	46.2	44.28	106.69	103.37	107.22	58.24	68.08	62.67	52.98	55.21	53.91
Acc00852	Leucine-rich repeat receptor-like tyrosine-protein kinase	0.42	0.1	0.34	0.14	0.18	0.17	0.07	0.1	0	0.02	0.09	0.12
Acc00853	Lon protease	0.88	0.5	0.92	0.03	0.03	0.09	1.03	0.79	1.02	0.31	0.21	0.48
Acc00854	Magnesium-chelatase subunit ChlH like	2.89	2.41	2.7	0.04	0.04	0.02	1.16	0.87	1.14	0.47	0.45	0.51
Acc00855	Exosome complex component like	3.42	3.17	3.14	2.4	2.44	1.7	2.98	3.16	3.51	2.62	3.16	3.14
Acc00856	Villin-3 like	23.26	23.25	25.31	15.13	16.56	14.9	27.86	28.89	29.24	25.43	27.03	26.15
Acc00857	Pentatricopeptide repeat-containing protein	0	0	0	0	0	0	0	0	0	0	0	0
Acc00858	Patatin-like protein	0	0	0	0	0	0	0	0	0	0.13	0	0
Acc00859	Organic cation/carnitine transporter like	13.19	14.19	12.05	7.02	7.71	6.06	12.73	13.04	12.38	13.59	14.72	14.28
Acc00860	3-ketoacyl-CoA synthase	0.04	0	0.03	0.13	0	0.03	0.03	0	0.17	0	0.04	0
Acc00861	30S ribosomal protein	26.29	29.03	25.37	2.19	2.57	2.44	13.83	13.24	15.56	23.45	25.86	26.53
Acc00862	YTH domain-containing family protein like	6.73	5.96	5.69	5.18	5.01	5.2	5.3	5.06	5.96	6.19	5.93	6.91
Acc00863	Serine/threonine-protein kinase	30.23	33.01	30.84	25.12	23.63	22.38	34.94	36.73	38.33	37.95	35.52	37.29
Acc00864	Beta-amyrin 28-oxidase	0.33	0.63	1.1	0.11	0.6	0.23	0.35	0.13	0.89	0.32	0.19	0.51
Acc00865	Prefoldin subunit like	2.2	1.46	1.77	0.2	0.63	0.08	0.38	0.46	0.44	1.67	1.91	0.91
Acc00866	Microtubule-associated protein SPIRAL2-like	0	0.06	0	0.16	0.13	0.1	0	0	0	0	0	0
Acc00867	Heavy metal-associated isoprenylated plant protein	0	0	0	2.3	4.01	4.81	0	0	0	0	0	0
Acc00868	Cycloartenol Synthase	30.87	33.99	33.03	88.73	93.88	83.38	41.09	45.99	39.68	22.44	22.1	23.83
Acc00869	Serine/threonine-protein kinase	0.02	0.04	0	0	0.17	0.02	0.04	0.02	0	0.04	0	0.04
Acc00870	Leucine--tRNA ligase	0	0	0	0	0.11	0.03	0.03	0	0	0.03	0	0
Acc00871	Cytochrome P450 CYP73A100 like	0.27	0.19	0.4	14.19	13.41	12.82	0.18	0.23	0.1	0.18	0.27	0.31
Acc00872	DExH-box ATP-dependent RNA helicase	6.47	6.84	6.17	1.62	1.99	1.68	7.53	7.6	7.85	6.85	6.43	6.97
Acc00873	Proteasome subunit beta type-6 like	17.09	16.97	16.5	14.47	12.5	15.38	30.25	32.46	31.65	23.09	21.43	21.45
Acc00874	Auxin response factor like	4.04	3.66	4.27	0.26	0.35	0.24	3.73	4.39	4.73	1.76	2.29	2.15
Acc00875	Arginine decarboxylase	2.09	2.05	2.07	0.05	0.13	0.24	1.7	2.05	1.88	1.24	1.64	1.1
Acc00876	Methyl-CpG-binding domain-containing protein	18.48	16.81	17.83	9.75	10.8	9.82	24.99	26.91	25.84	17.32	17.76	16.9
Acc00879	Spermidine hydroxycinnamoyl transferase	0.12	0	0.11	0.21	0.11	0.2	0	0	0.08	0.07	0.04	0.14
Acc00880	Ankyrin repeat-containing protein	0	0	0	0	0	0	0	0	0	0	0	0
Acc00881	Cation transporter like	0	0.07	0.06	0	0	0.03	0	0	0	0	0	0
Acc00882	SART-1 family protein	34.99	33.83	34.11	19.29	21.41	18.5	54.4	56.36	58.76	39.22	36.79	39.23
Acc00883	Bet1-like SNARE 1-1	56.01	78.84	58.38	32.19	42.3	44.19	37.44	41.17	38.08	64.59	82.53	60.73
Acc00884	Isoamylase like	7.57	6.95	6.42	0.84	0.95	0.75	3.41	2.97	3.25	4.67	4.64	4.61
Acc00885	Isoamylase like	5.16	6.69	9.65	1.29	1.53	2.09	3.01	2.38	3.08	6.42	2.67	6.22
Acc00886	Ethanolamine-phosphate cytidylyltransferase	4.88	5.18	5.87	3.48	2.53	2.7	7.86	8.63	8.41	4.38	5.22	4.78
Acc00887	F-box protein	0.37	0.59	0.56	0.35	0.53	0.38	0.26	0.28	0.08	0.58	0.16	0.26
Acc00888	Xyloglucan endotransglucosylase/hydrolase protein	2.98	2.11	2.92	6.89	6.4	7.12	75.52	80.17	71.37	2.63	1.58	2.5
Acc00889	F-box protein	1.63	1.34	1.73	0.89	0.32	0.48	1.61	1.78	1.94	1.67	1.5	1.92
Acc00890	Plant intracellular Ras-group-related LRR protein	0.09	0	0	0	0	0	0.04	0	0	0	0	0
Acc00891	Oligosaccharyltransferase complex subunit like	52.84	55.63	49.96	42.27	42.3	45.96	67.58	76.12	67.82	55.86	58.66	73.01
Acc00892	GDP-fucose protein O-fucosyltransferase protein	3.28	3.18	2.69	0.65	0.64	0.65	0.67	0.46	0.37	5.4	5.55	5.23
Acc00893	Choline monooxygenase	0	0.06	0.13	0.06	0	0.08	0.08	0.19	0.09	0.13	0.13	0.06
Acc00894	Calcium-transporting ATPase	20.38	20.53	20.71	10.83	12.15	10.58	14.88	15.6	15.63	21.74	21.29	24.09
Acc00895	Calcium-transporting ATPase	4.73	5.66	4.05	1.9	2.82	2.97	2.39	3.03	2.14	5.21	5.25	5.56
Acc00896	UPF0307 protein like	0.19	0.12	0.13	0.06	0	0.04	0.09	0.04	0.12	0.11	0.1	0.25
Acc00897	Inactive purple acid phosphatase	2.99	3.24	2.92	4.61	4.21	3.82	2.98	2.82	2.94	3.84	3.51	3.4
Acc00898	Transcription factor bHLH35 like	1.82	2.63	2.46	0.36	0.45	0.35	0.68	0.48	0.27	0.36	0.14	0.13
Acc00899	60S acidic ribosomal protein like	57.49	55.4	56.56	55.54	53.07	59.89	27.01	23.91	29.05	41.32	39.9	36.08
Acc00900	RNA-binding KH domain-containing protein	4.95	5.54	5	1.95	1.98	1.87	13.11	13.37	13.1	6.56	6.68	6.71
Acc00901	Protein CLEC16A like	14.84	12.33	13.33	11.57	11.79	10.7	15.5	14.6	14.7	14.55	13.05	15.68
Acc00902	Protein CHLOROPLAST IMPORT APPARATUS 2 like	0.34	0.4	0.21	0	0	0	1.21	1.31	1.4	0.27	0.2	0.13
Acc00903	Putative protein	4.27	5.09	5.28	2.47	3.03	2.57	4.82	3.78	4.53	4.17	4.71	4.73
Acc00904	PHD and RING finger domain-containing protein	9.56	8.73	11.66	10.82	10.38	10.37	11.74	11.82	11.07	10.16	10.76	11.18
Acc00905	Xylosyltransferase	13.47	14.47	13.89	8.69	9.47	10.03	8.55	10	9.61	9.02	10.99	9.2
Acc00906	Plasma membrane ATPase	20.46	19.96	19.15	295.15	294.99	284.8	36.31	35.53	37.34	10.47	12.48	12.6
Acc00907	Homogentisate phytyltransferase	3.16	4.05	3.87	0.58	0.43	0.96	1.19	1.94	1.45	3.3	4.01	4.28
Acc00908		0	0.07	0	0	0	0	4.03	5.11	4.45	0	0	0.06
Acc00909	3-oxoacyl-[acyl-carrier-protein] synthase	23.2	27.5	24.02	13.77	15.13	13.71	20.31	23.19	21.7	21.28	21.52	21.78
Acc00910	Ethylene-responsive transcription factor	10.13	11.46	16.29	0.83	0.9	1.21	2.58	1.92	2.22	6.12	5.54	4.97
Acc00911	Oligouridylate-binding protein like	22.76	23.08	20.52	12.47	11.73	12.77	19.33	17.13	16.25	21.85	21.53	21.59
Acc00912	RING-box protein like	66.91	75.07	63.86	48.53	51.14	44.41	65.02	61.06	63.54	60.13	78.96	69.14
Acc00913	Transmembrane protein	6.64	7.72	7.24	0.42	0.3	0.24	7.14	9	7.38	6.09	7.47	5.59
Acc00914	Tubulin--tyrosine ligase-like protein	4.18	4.25	4.13	0.56	0.63	0.39	2.53	2.19	3.05	3.56	3.19	3.14
Acc00915	Tyrosine decarboxylase	1.16	0.78	0.52	0.1	0.12	0.09	0.2	0.81	0.7	0.62	0.12	1.08
Acc00916	MOB kinase activator-like 1A	7.18	7.06	7.53	45.82	47.12	44.72	9.11	8.8	8.38	9.34	7.82	6.79
Acc00917	Auxin-binding protein	0	0	0	0	0	0	0.09	0	0.19	0	0	0
Acc00918	12-oxophytodienoate reductase	10.67	12.51	12.33	0.89	0.39	0.47	5.95	5	5.34	6.3	6.54	6.72
Acc00919	Mediator of RNA polymerase II transcription subunit 20a like	18.07	17.15	20.1	7.59	5.95	6.37	4.5	2.73	3.71	10.98	9.59	12.63
Acc00920	Anthocyanin regulatory C1 protein	0.5	0.29	0.37	0	0	0	0	0.07	0	0.07	0	0
Acc00921	Protein ELF4-LIKE like	3.73	4.09	3.17	23.33	23.36	24.76	11.18	11.97	10.92	2.55	3.11	2.87
Acc00922	40S ribosomal protein like	31.93	35.37	30.06	11.72	10.51	12.79	26.65	29.88	26.57	32.84	33.34	33.99
Acc00923	Vacuolar protein sorting-associated protein	78.1	79.5	77.61	60.99	66.51	68.03	79.62	83.41	75.68	108.84	108.73	112.07
Acc00924	Omega-amidase	0.05	0	0	0	0	0	0.05	0	0.05	0.08	0.05	0
Acc00925	Phospholipid:diacylglycerol acyltransferase	5.49	5.21	5.58	3.68	4.14	2.95	18.68	21.45	20.7	8.19	9.36	8.42
Acc00926	WD repeat-containing protein	11.94	13.6	11.45	8.17	8.6	8.55	13.63	13.62	13.88	16.95	15.49	14.62
Acc00927	60S ribosomal protein L18a-like protein	31.2	28.74	28.39	70.04	67.65	68.57	40.04	40.56	40.23	28.97	26.34	26.29
Acc00928	Pre-mRNA cleavage factor Im subunit like	23.54	22.7	20.63	11.28	11.27	11.36	49.32	54.06	54.62	28.96	29.45	30.16
Acc00929	Lycopene epsilon cyclase	2.66	3.2	2.4	0.2	0.14	0.26	1.37	1.93	1.66	3.65	3.99	3.72
Acc00930	THO complex subunit like	0.17	0	0.15	0	0.04	0	0.3	0.15	0	0	0.04	0
Acc00931	Casein kinase 1-like protein	56	53.59	55.59	35.76	33.57	32.82	69.91	65.98	69.03	63.92	66.3	67.67
Acc00932	BTB/POZ domain and ankyrin repeat-containing protein	0.5	0.44	0.17	1.31	2.01	1.3	0.06	0.12	0.39	0.6	0.73	0.42
Acc00933	30S ribosomal protein like	33.17	32.55	29.76	15.33	13.07	9.28	14.96	16.24	13.84	33.41	35.2	31.88
Acc00934	DNA repair protein recA 3 like	4.03	3.94	3.98	1.32	1.36	1.36	7.95	6.97	7.22	3.94	3.96	3.97
Acc00936	Cytokinin dehydrogenase	0	0	0	0	0	0	0	0	0	0	0	0
Acc00937	Ankyrin repeat-containing protein	0.04	0.08	0	0.04	0	0.03	0	0	0.04	0.04	0.04	0
Acc00938	Mitochondrial distribution and morphology protein	0.07	0	0	0	0	0	0	0	0	0	0	0.06
Acc00939	Proline-rich receptor-like protein kinase	0.63	0.61	0.49	2.02	1.54	2.55	0.28	0	0.19	0.22	0.27	0.51
Acc00940	Ankyrin repeat-containing protein	0.66	0.27	0.16	0.77	0.86	0.59	0	0	0	0	0.28	0.34
Acc00941	Receptor-like serine/threonine-protein kinase	0.66	0.79	0.52	0.52	0.79	0.56	0.51	0.81	0.49	0.36	0.42	0.6
Acc00942	Transmembrane protein	79.56	79.41	83.12	62.65	61.98	62.29	104.73	99.72	106.9	107.67	108.72	102.11
Acc00944	Protein of unknown function DUF4228%2c plant protein	0.55	1.49	1.24	5	7.99	7.5	0.24	0	0.26	3.69	3.14	2.99
Acc00945	Pentatricopeptide repeat-containing protein	0.24	0.2	0.24	0.05	0.14	0.03	0.16	0.09	0.09	0.08	0.12	0.03
Acc00946	CASP-like protein	0.12	0	0	0.3	0.65	0.19	0.1	0	0.11	0	0	0.11
Acc00947	Cold-regulated 413 plasma membrane protein	23.7	23.39	24.66	48.65	50.46	50.33	24.63	27.58	31.58	47.74	45.43	47.58
Acc00948	BTB/POZ domain-containing protein	11.67	10.61	12.26	0.91	0.65	0.55	2.41	2.7	3.3	12.78	12.97	12.91
Acc00949	Wall-associated receptor kinase-like	0.43	0.3	0.35	0.24	0.16	0.14	0.32	0.31	0.35	0.37	0.1	0.33
Acc00950	Myosin heavy chain kinase	0	0	0.07	0.1	0.6	0.64	0	0	0	0.04	0.04	0
Acc00951	Extra-large guanine nucleotide-binding protein like	4.23	4.65	4.54	2.36	2.42	2.55	7.81	8.6	9	3.82	4.45	4.73
Acc00952	B3 domain-containing protein	0	0.07	0.25	0.47	0.44	0.79	0.24	0.4	0.13	0.12	0.07	0.06
Acc00953	BTB/POZ domain-containing protein	4.97	5.13	5.46	0.86	0.9	0.9	4.61	4.58	5.14	4.08	4.64	4.37
Acc00954	BEL1-like homeodomain protein 4	0.03	0	0.08	0.36	0.26	0.27	0	0	0.04	0	0	0
Acc00955	Protein DA1-related like	60.13	55.58	57.46	25.51	26.65	23.15	31.96	31.16	33.98	31.56	36.06	33.33
Acc00956	Serine/threonine receptor-like kinase NFP	0	0	0	0.13	0.31	0.16	0.28	0.24	0.18	0.11	0.03	0.23
Acc00957	LysM domain receptor-like kinase	0.11	0.13	0.05	0	0	0.02	0	0.03	0	0.02	0.03	0
Acc00958	Vacuolar amino acid transporter YPQ1	15.69	15.14	19.84	0.68	0.76	0.5	3.34	3.99	2.61	4.88	5.35	5.57
Acc00959	Galacturonosyltransferase-like	2.73	2.94	3.05	0.04	0.16	0.07	5.31	4.75	4.46	1.38	1.68	1.48
Acc00960	Elongation of fatty acids protein like	5.9	7.07	6.76	2.83	3.36	2.79	18.24	19.85	19.58	0.96	1.23	1.9
Acc00961	Calcium uniporter protein	4.04	5.92	5.01	3.02	3.12	2.59	8.03	7.54	8.35	5.56	4.73	4.52
Acc00962	UPF0496 protein	5.47	5.89	6.02	0.46	0.41	0.58	8.85	9.58	10	4.52	4.67	4.23
Acc00963	Dammarenediol 12-hydroxylase	1.5	1.08	0.26	0.16	0	0	1.63	0.77	0.72	0.76	0	0.61
Acc00964	Dammarenediol 12-hydroxylase	5.92	5.2	5.17	0.06	0.28	0.32	1.61	1.81	2.36	2.72	2.65	2.34
Acc00965	Multidrug resistance protein	7.48	7.6	8.72	20.34	18.85	20.46	13.68	13.9	13.78	9.03	9.12	8.8
Acc00966	BES1/BZR1 protein	20.23	21.79	21.82	27.81	24.49	25.92	10.84	12.45	11.86	16.79	15.52	18.96
Acc00967	Xaa-Pro aminopeptidase	165.93	174.61	174.64	86.33	83.27	79.91	160.01	161.97	164	190.85	209.9	200.21
Acc00968	NAD(P)H dehydrogenaseFQR1-like	11.29	9.87	10.19	17.51	20.21	21.2	19.65	15.22	19.34	14.85	12.89	15.98
Acc00969	Homeobox-leucine zipper protein like	0	0	0	0.15	0	0	0	0	0.25	0	0	0.08
Acc00970	Vicilin-like seed storage protein	0.42	0.08	0.16	0.02	1.26	0.04	0.05	0.08	0.1	0.05	0.05	0.23
Acc00971	Protein like	22.01	22.77	21.84	39.12	37.67	38.05	26.39	22.24	25.86	18.68	20.31	19.23
Acc00972	Protein indeterminate-domain like	5.88	6.23	5.31	4.44	3.71	3.12	12.87	13.66	15.09	4.73	4.36	5.26
Acc00973	Small subunit of serine palmitoyltransferase-like protein	15.31	11.76	14.92	25.67	23.78	28.92	14.08	11.2	13.87	20.69	18.41	21.79
Acc00974	Splicing factor U2af large subunit B like	39.68	37.67	38.8	29.09	28.1	26.06	63.98	64.9	65.05	39.18	39.19	42.29
Acc00975	Splicing factor 3B subunit 4 like	23.86	20.11	20.83	15.32	14.13	14.3	32.15	34.55	31.49	28.79	26.11	27.21
Acc00976	Outer envelope pore protein like	0.15	0.31	0.1	0	0	0	0	0	0	0	0	0
Acc00977	Transcription repressor like	0.27	0.31	0.58	0	0	0.04	0.05	0	0	0.09	0.05	0
Acc00978	Plant-specific TFIIB-related protein	9.3	8.87	8.49	6.31	5.73	7.17	9.11	11.63	12.21	13.9	11.91	12.69
Acc00979	F-box protein	12.52	15.28	13.86	8	8.86	9.57	8.41	7.12	5.29	14.22	15.19	15.14
Acc00980	F-box protein	6.22	6.95	6.56	2.65	1.81	1.72	2.21	2.45	2.23	3.72	3.99	3.47
Acc00981	Proline-rich receptor-like protein kinase	0.19	0.18	0.17	0.23	0.17	0.13	0.45	0.29	0.1	0.21	0.39	0.32
Acc00982	U1 small nuclear ribonucleoprotein	124.73	120.7	121.73	61.55	67.39	56.45	153.65	145.46	149.45	116.36	119.21	118.28
Acc00983	ATP-dependent DNA helicase	0.04	0.17	0.14	0	0	0.02	0.04	0.09	0.04	0.08	0.11	0.18
Acc00984	Cytochrome P450 90B1 like	1.35	0.61	1.19	1.28	1.48	1.89	2.78	3.07	1.93	1.15	0.96	1.05
Acc00985	Succinate dehydrogenase [ubiquinone] flavoprotein subunit 1 like	68.4	69.88	69.32	77.76	79.67	70.94	97.1	104.33	99.21	76.4	76.68	76.56
Acc00986	Submandibular gland secretory Glx-rich protein like	0	0	0	0	0	0	0	0	0	0	0	0
Acc00987	30S ribosomal protein	114.37	110.66	121.51	122.31	123.65	109.56	255.55	242	255.36	120.12	117.48	128.52
Acc00989	Protein AE7-like	36.86	36.65	34.61	2.95	2.42	2.95	14.32	13.11	14.87	36.51	36.17	38.31
Acc00990	Exocyst complex component exo84 like	0	0	0	0.36	0	0	0.38	0.43	0	0.37	0	0
Acc00991	Protein-lysine methyltransferase	3.83	1.35	2.06	1.2	1.99	2.47	0.49	1.24	1.67	3.93	3.74	2.28
Acc00992	Maf-like protein	5.11	4.96	6.94	22.9	24.97	20.82	8.83	7.39	10.04	5.83	6.87	6.47
Acc00993	Ribosomal protein L6 protein	19.5	15.5	14.02	4.68	5.28	5.87	12.8	13.43	12.31	23.6	21.14	17.7
Acc00994	ADP-ribosylation factor-like protein	0	0.44	0	0	0	1.44	0.46	0	0	0	0	0
Acc00995	ADP-ribosylation factor-like protein	12.56	11.65	12.18	4.99	4.33	5.31	10.14	9.19	11.18	14.09	13.99	12.12
Acc00996	GATA transcription factor	0	0	0	0	0	0	0	0	0	0	0	0
Acc00997	DNA-3-methyladenine glycosylase	11.16	10.31	9.83	3.08	3.76	3.43	6.6	5.94	5.8	7.23	6.83	6.38
Acc00998	Zinc-finger homeodomain protein	0	0	0	0	0	0	0	0	0	0	0	0
Acc00999	Late embryogenesis abundant protein like	0	0.05	0.05	1.65	1.63	1.9	0	0	0.05	0	0	0.05
Acc01000	Anaphase-promoting complex subunit 10 like	31.17	32.21	32.21	12.44	13.05	12.14	13.95	14.85	16.46	25.41	25.15	27.64
Acc01001	Phosphopantetheine adenylyltransferase	4.86	6.16	4.67	22.29	24.67	23.9	5.79	4.48	3.97	5.64	5.4	5.66
Acc01002	Pheophytinase	8.26	8.62	8.1	4.17	4.47	4.79	19.18	18.76	19.81	10.54	10.39	11.07
Acc01003	Soluble inorganic pyrophosphatase	15.41	14.46	12.48	1.73	1.34	1.84	1.08	1.64	1.79	5.11	4.35	5.22
Acc01004	Gamma carbonic anhydrase	13.52	13.14	11.61	10.04	9.91	8.23	14.48	14.63	13.35	14.94	12.24	14.58
Acc01005	Dihydroflavonol 4-reductase	27.12	28.07	26.84	5.83	6.35	4.81	29.47	29.44	34.19	7.83	4.8	4.34
Acc01006	Sodium/potassium-transporting ATPase subunit alpha-1 like	0.16	0	0	2.28	3.53	3.02	0.56	0.32	0.15	0	0	0
Acc01007	Pre-mRNA-splicing ATP-dependent RNA helicase	22.64	22.13	22.17	17.28	19.88	17	29.43	28.89	29.15	36.35	40.21	39.16
Acc01008	GTPase	16.07	17.34	16.22	2.43	3.04	2.23	12.12	12.18	11.59	14.97	16.6	17.19
Acc01009	Mannan endo-1%2C4-beta-mannosidase	24.03	22.33	20.5	0.1	0.32	0.43	2.2	2.55	2.13	4.73	4.22	4.85
Acc01010	Pentatricopeptide repeat-containing protein	0.64	0.5	0.58	0.21	0.17	0.17	0.49	0.59	0.49	0.38	0.46	0.82
Acc01011	Lipid phosphate phosphatase epsilon 1 like	0.33	0.43	0.2	0	0.05	0	0.2	0.11	0.81	0.34	0.22	0.1
Acc01012	Zinc finger protein	0.06	0.23	0.22	0	0	0	0	0	0	0.05	0	0
Acc01013	Jasmonate O-methyltransferase	0.04	0.05	0.18	0	0	0	0	0	0	0	0	0.11
Acc01014	Salicylate carboxymethyltransferase	0.06	0.95	0.97	0.05	0.66	0.37	0.78	0.51	0.14	0.72	0.11	0.05
Acc01015	Heavy metal-associated isoprenylated plant protein	0	0	0	0.13	0	0	0	0	0	0	0	0
Acc01016	UPF0261 protein like	2.4	2.87	2.45	0.25	0.2	0.22	0.89	1.53	1.08	1.17	1.29	1.31
Acc01017	Abscisic acid 8'-hydroxylase	1.71	0.97	0.75	0.06	0.14	0.21	0.82	0.96	1.11	0.31	0.47	0.82
Acc01018	Protein HYPER-SENSITIVITY-RELATED like	1.3	1.68	0.69	0.15	0.06	0.16	0.93	0.39	0.55	0.55	0	0.44
Acc01019	Protein HYPER-SENSITIVITY-RELATED like	1.56	1.8	2.05	3.93	2.94	3.94	0.68	0.73	0.84	0.52	0.95	0.77
Acc01020	Protein HYPER-SENSITIVITY-RELATED like	0	0	0	0	0	0	0	0	0	0	0	0
Acc01021	Protein HYPER-SENSITIVITY-RELATED like	0.35	0.55	0.32	1.04	0.77	0.82	0.51	0.2	0.44	0.3	0.19	0.11
Acc01022	Protein HYPER-SENSITIVITY-RELATED like	0.59	0.5	1.01	2.41	2.46	1.7	0.33	0.72	1.07	0.52	0.52	0.34
Acc01023	Phosphatidylinositol/phosphatidylcholine transfer protein	0	0	0	0	0.02	0.02	0	0	0	0.02	0	0
Acc01024	Mitogen-activated protein kinase	5.09	4.84	4.8	38.05	38.8	44.22	13.16	13.36	15.26	6.38	6.47	5.62
Acc01025	BZIP transcription factor	7.43	8.96	9.97	34.29	31.26	34.07	13.27	12.37	13.25	7.48	9.51	6.87
Acc01027	Dehydrin like	1.24	1.21	1.86	0.26	6	0.34	0.27	0.51	0.59	0	0	5.59
Acc01028	Pentatricopeptide repeat-containing protein	0.93	0.94	0.95	0.49	0.14	0.36	0.46	0.71	0.79	0.51	0.71	0.55
Acc01029	1-deoxy-D-xylulose-5-phosphate synthase	8.18	6.92	7.42	2.62	1.97	2.16	10.93	10.54	13.14	12.35	11.79	9.17
Acc01030	Lipopolysaccharide core biosynthesis mannosyltransferase	6.74	6.71	7.09	2.34	2.32	2.16	5.77	7.17	5.96	7.84	7.22	8.03
Acc01031	Peroxidase	0	0	0	0	0	0	0	0.05	0	0	0	0
Acc01032	50S ribosomal protein like	11.73	11.67	13.64	8.55	7.98	9.12	6.61	7.58	5.98	13.14	14.41	13.87
Acc01033	Folate transporter like	4.72	3.25	3.51	2.33	1.73	2.85	3.71	2.77	2.02	4.58	3.93	4.03
Acc01034	Lipid-phosphate phosphatase	4.47	3.79	3.23	0.43	0.75	0.47	3.81	5	5.32	4.33	4.89	4.5
Acc01035	Ubiquitin-conjugating enzyme like	0	0	0	0	0	0	0	0	0	0	0	0
Acc01036	Ubiquitin-conjugating enzyme like	60.49	56.62	56.39	38.43	36	36.6	62.17	62.43	63.18	70.59	71.85	71.68
Acc01037	CDK5RAP1-like protein	6.62	5.53	6.21	1.38	1.01	1.1	2.24	2.56	2.81	6.02	5.36	6.88
Acc01038	Beta-galactosidase	180.11	200.27	184.33	61.1	63.82	59.3	84.82	88.02	79.4	76.67	79.79	84.12
Acc01039	Thioredoxin H-type like	7.92	5.91	6.18	32.76	35.24	40.7	18.52	24.02	23.83	11.38	11.57	8.27
Acc01040	Purple acid phosphatase	0	0	0	0	0	0	0	0	0	0	0	0
Acc01041	Protein pelota like	20.23	22.03	21.49	18.84	20.45	19.24	38.72	41.12	41.7	27.29	30.53	30.06
Acc01042	Protein SHI RELATED SEQUENCE like	2.08	1.57	1.12	0.13	0.41	0.21	0.22	0.44	0.14	0.39	0.44	0.59
Acc01043	UPF0651 protein like	14.37	13.69	15.57	18.17	19.98	25.91	8.39	10.82	8.55	11.17	13.59	11.02
Acc01044	Aldehyde dehydrogenase family 3 member like	4.53	5.07	4.91	3.44	3.36	3.08	7.04	6.25	6.92	8.12	7.74	8.33
Acc01045	Floral homeotic protein like	236.57	259.43	246.49	22.44	24.86	22.38	66.68	79.81	75.44	102.08	112.61	102.86
Acc01046	Microspherule protein	7.84	8.02	8.07	2.97	3.15	3.27	7.72	7.68	8.7	9.03	9.95	10.24
Acc01047	LRR receptor-like serine/threonine-protein kinase	0.5	0.62	0.55	0.03	0.07	0.16	0.47	0.64	0.85	0.23	0.38	0.17
Acc01048	LRR receptor-like serine/threonine-protein kinase precursor	0.23	0.15	0.3	0.05	0.03	0	0	0	0.06	0.2	0.11	0.1
Acc01049	LRR receptor-like serine/threonine-protein kinase	0	0.04	0.03	0	0	0	0	0	0	0	0	0
Acc01050	Splicing factor%2C arginine/serine-rich 7	6.76	8.11	8.16	2.98	2.9	3.21	0.21	0.73	0.27	2.42	2.02	2.4
Acc01051	GATA transcription factor	0.24	0.23	0.14	4.56	4.3	4.09	0.13	0.14	0.05	0.08	0.19	0.17
Acc01052	Putative protein	4.69	4.15	4.24	9.61	10.93	8.66	7.47	8.55	7.65	5.02	4.06	4.15
Acc01053	Cell division cycle-associated 7-like protein	0.08	0	0	0.07	0.03	0	0.03	0	0	0.07	0.04	0.03
Acc01054	Zinc finger CCCH domain-containing protein	17.95	19.54	16.63	6.89	7.16	7.27	17.31	16.91	17.8	16.21	15.19	16.26
Acc01055	UPF0183 protein	17.79	18.16	20	34.51	36.82	31.46	16.33	16.12	17.46	13.59	14.25	14.2
Acc01056	Pectinesterase	0.2	0.19	0.14	0.8	0.42	0.5	0.18	0.15	0.05	0	0	0
Acc01057	Pentatricopeptide repeat-containing protein	2.59	2.27	2.41	1.27	1.06	1.19	1.12	1.28	1.46	1.89	1.63	1.94
Acc01058	Lactoylglutathione lyase	3.11	2.72	3.41	0.42	0.14	0.26	0.32	0.1	0.12	0.82	0.4	0.97
Acc01059	Histone like	69.92	84.45	67.67	5.63	4.72	4.63	53.19	56.19	52.1	80.77	86.64	84.64
Acc01060	Protein BASIC like	12.48	11.66	14.49	3.87	4.09	3.72	4.79	5.45	4.91	16.25	15.35	17.31
Acc01061	Peptidyl-prolyl cis-trans isomerase	81.27	76.58	81.41	43.45	42.48	42.84	188.33	210.17	201.8	86.28	101.86	88.77
Acc01062	Peptide methionine sulfoxide reductase	9.48	11.39	10.26	15.13	14.92	14.61	13.32	11.32	14.71	11.16	11.76	12.3
Acc01063	WEB family protein	11.97	9.96	11.21	12.34	13	12.81	27.25	30.32	27.02	14.07	13.49	12.98
Acc01064	Endoglucanase	0.07	0.03	0.1	0.03	0	0.06	0.32	0.39	0.24	0	0	0.19
Acc01065	50S ribosomal protein	17.94	17.59	17.21	8.46	8.47	8.35	20.87	20.33	19.47	20.48	20.52	22
Acc01066	Zinc finger%2c RanBP2-type protein	6.88	8.19	8.94	2.63	2.68	3.74	6.31	5.03	6.04	5.81	4.89	7.13
Acc01067	Monofunctional biosynthetic peptidoglycan transglycosylase	0.63	1.38	2.24	0.65	0.98	0.82	3.82	2.97	3.28	1.22	1.85	1.25
Acc01068	RNA demethylase	6.67	7.63	7.23	3.01	2.24	2.81	8.5	8.22	7.97	7.22	6.02	6.04
Acc01069	Steroid receptor seven-up%2C A like	0	0	0	0	0	0	0	0	0	0	0	0
Acc01070	Naringenin%2C2-oxoglutarate 3-dioxygenase	0.9	1.2	1.58	1.37	0.23	0.88	5.19	5.57	5.75	1.35	1.38	0.73
Acc01071	Calcium-dependent protein kinase	54.02	52.73	54.47	4.96	5.47	5.87	6.56	6.77	6.95	50.11	50.08	50.04
Acc01072	Ferredoxin--NADP reductase%2C leaf isozyme like	0.09	0.17	0.32	0	0	0	0.48	0.58	0.35	0.04	0	0
Acc01073	Cold shock domain-containing protein	8.05	11.66	9.81	8.91	9.35	8.35	5.71	5.66	5.73	8.44	10.58	9.8
Acc01074	Oligopeptide transporter like	0.76	0.79	0.82	0.63	0.64	0.32	0.5	0.8	0.64	0.95	0.83	0.89
Acc01075	MLO-like protein	0	0	0	0.13	0.03	0.15	0	0.06	0.05	0	0	0
Acc01076	Phosphatidate cytidylyltransferase	1.87	1.87	1.94	0.37	0.18	0.43	1.82	2.58	1.88	2.34	2.59	2.12
Acc01077	26S proteasome non-ATPase regulatory subunit like	64.23	66.98	62.94	64.79	62.7	64.16	78.51	83.16	85.2	80.23	81.02	81.56
Acc01079	Serine/threonine-protein kinase	13.37	13.65	13.7	8.26	8.32	7.46	24.75	24.95	18.74	19.72	24.14	26.6
Acc01080	Proteasome subunit alpha type-7 like	64.59	68.09	68.38	67.51	69.59	69.48	83.73	89.03	85.81	85.93	92.79	92.45
Acc01081	Serine/threonine-protein kinase MRCK beta like	0.09	0.04	0.04	0	0	0	0	0	0	0	0	0
Acc01082	3-dehydroquinate synthase	10.58	9.49	10.86	7.27	7.9	5.88	9.94	10.65	9.81	10.7	10.41	9.04
Acc01083	Rac-like GTP-binding protein RHO1 precursor	1.79	1.52	2.15	1.06	0.59	0.37	3.3	3.67	4.65	1.9	1.47	1.89
Acc01084	Heavy metal-associated isoprenylated plant protein	1	0.66	0.24	0	3.14	0.23	0	0.28	0.41	0.37	0.4	3.29
Acc01085	Putative protein	34.72	32.84	33.19	25.9	25.82	26.97	61.16	58.55	60.22	42.47	44.75	43.73
Acc01086	F-box protein	0.1	0.38	0.31	0.47	0.23	0.54	0.09	0.24	0.05	0.17	0.1	0.18
Acc01087	La-related protein like	19.74	20.29	20.9	12.63	12.53	11.53	22.75	22.35	24.13	24.84	22.3	25.27
Acc01089	Methyltransferase-like protein	13.55	11.06	11.25	4.9	5.08	3.66	9.64	9.65	12.06	13	12.89	13.82
Acc01090	Peroxidase	0	0	0	0.21	0.06	0.1	0	0	0.06	0	0.12	0
Acc01091	RING finger protein like	0	0.05	0	0	0	0	0	0	0	0	0	0.05
Acc01092	Aspartyl protease family protein	2.73	2.63	2.74	1.36	1.26	1.98	2.02	1.95	1.73	2.73	2.35	2.71
Acc01093	Aspartyl protease family protein	1.88	2.05	1.9	0.72	0.41	0.6	1.27	1.41	1.77	1.79	1.72	1.99
Acc01094	CSC1-like protein	11.15	10.05	10.85	6.11	4.87	5.79	10.78	11.28	11.5	10.81	10.26	10.33
Acc01095	NEP1-interacting protein	26.08	27.53	23.31	7.99	9.05	6.01	7.18	7.59	8.39	18.23	15.89	18.46
Acc01096	Prolyl 4-hydroxylase	30.94	29.57	30.68	28.98	29.5	28.22	31.76	32.89	32.92	30.79	33.2	32.44
Acc01097	Phospholipase D delta like	1.11	1.54	1.61	0.72	0.67	0.86	0.06	0.08	0.08	2.18	2.38	2.91
Acc01098	Ankyrin repeat domain-containing protein	10.12	9.62	9.8	10.3	10.27	9.83	13.63	14.96	12.84	11.43	10.64	10.99
Acc01099	IST1 like	0	0.04	0.04	0	0	0	0	0	0	0.03	0.04	0.13
Acc01100	NAC domain-containing protein	0	0.14	0.13	0	0	0	0	0.07	0.07	0.06	0	0.06
Acc01101	Protein DETOXIFICATION 45 like	22.82	23.19	25.07	5.36	5.83	5.71	1.12	1.05	1.08	1.45	2	1.96
Acc01102	G2/mitotic-specific cyclin-1 like	0	0	0	0	0	0	0	0	0.04	0	0	0
Acc01103	Ubiquitin domain-containing protein	18.09	17.73	20.65	8.73	8.45	8.77	20.7	22.14	22.34	15.81	17.67	16.64
Acc01104	Zinc finger protein	0	0	0	0	0	0.16	0	0	0	0	0	0
Acc01105	Dehydrodolichyl diphosphate synthase	1.04	1.43	1.56	0	0	0	0.23	0.12	0.25	0.14	0.38	0.11
Acc01106	Serine/threonine-protein kinase	9.48	8.68	9.54	7.47	8.04	8.53	5.89	5.97	5.9	8.14	7.73	8.17
Acc01107	Putative protein	0	0	0.04	0	0	0	0.04	0	0	0.04	0	0.04
Acc01108	Epithelial splicing regulatory protein	20.66	22.08	18.87	6.9	7.26	7.48	11.03	10.73	10.99	17.38	16.24	16.33
Acc01109	High mobility group B protein	282.38	279.69	276.37	119.88	127.56	129.9	526.02	530.15	547.5	344.55	349.76	343.66
Acc01110	Toxin CSTX-10 like	7.54	7.42	7.86	6.37	6.77	6.41	5.74	5.11	5.42	6.16	6.63	5.23
Acc01111	Serine/threonine-protein kinase	43.6	39.94	39.85	121.09	131.71	123.52	52.49	53.01	53.99	59.56	59.78	58.63
Acc01112	54S ribosomal protein	29.69	27.98	27.38	27.22	25.73	25.24	17.19	20.48	16.05	29.51	33.73	29.51
Acc01113	Protein like	0.18	0.06	0.17	1.11	0.88	1.04	0.25	0.33	0.41	0.11	0	0.17
Acc01114	Glutamate receptor 3.6 like	0.35	0.46	0.3	3.22	2.76	2.6	1.38	1.44	0.81	0.92	0.91	1.45
Acc01115	Protein PIN-LIKES like	74.31	79.62	76.47	726.9	696.5	686.45	295.27	286.39	289.95	109.55	110.82	113.19
Acc01116	TRNA (guanine-N(7)-)-methyltransferase	45.98	43.54	44.17	17.87	19.77	21.97	11.93	13.8	13.28	38.92	38.8	35.27
Acc01117	MLO-like protein	4.28	6.16	4.96	2.85	3.01	4.99	6.21	6.39	6.5	5.82	5.23	5.11
Acc01118	Monosaccharide-sensing protein	1.96	1.42	1.59	17.21	19.12	16.7	5.4	5.7	5.48	2.78	2.51	2.57
Acc01119	Eukaryotic translation initiation factor 6-2	47.55	45.15	44.33	23.44	23.83	20.48	84.47	78.27	88.87	53.09	53.73	51.68
Acc01120	RNA polymerase I-specific transcription initiation factor like	103.38	101.93	106.98	13.08	14.67	12.66	43.62	44.65	48.03	103.23	109.38	114.76
Acc01121	WD repeat-containing protein	9.35	8.89	9.99	4.23	4.45	5.15	8.3	9.11	10.82	11.72	10.38	11.56
Acc01122	Trafficking protein particle complex subunit like	6.87	7.48	6.67	4.44	3.95	3.85	8.75	8.37	9.75	6.98	6.89	6.52
Acc01123	3-hydroxy-3-methylglutaryl-coenzyme A reductase	38.78	40.58	32.48	8.32	9.78	8.08	4.41	3.63	3.55	13.57	13.7	13.02
Acc01124	Protein phosphatase	0.24	0	0	0.09	0.22	0.56	0	0	0	0	0.72	0
Acc01125	Myotubularin-related protein	12.98	14.1	14.36	2.68	3.23	2.78	13.81	13.69	14.85	19.6	19.31	21.09
Acc01126	Legume lectin%2C beta chain%2C Mn/Ca-binding site protein	5.62	1.78	4.36	0.36	0.54	0	0.38	0.89	2	0.65	0.67	0.66
Acc01127	Legume lectin%2C beta chain%2C Mn/Ca-binding site protein	12.04	9.53	12.49	0.92	0.53	0.24	0.95	1.27	1.59	2.99	2.05	2.34
Acc01128	Legume lectin%2C beta chain%2C Mn/Ca-binding site protein	4.25	5.8	5.13	0.45	0.55	0.43	1.89	0.91	1.41	1.39	1.26	1.34
Acc01129	Legume lectin%2C beta chain%2C Mn/Ca-binding site protein	11.18	13.21	13.08	16.86	15.28	15.56	16.31	14.32	15.32	9.64	8.82	9.16
Acc01130	Sm-like protein	27.81	27.3	22.31	9.02	10.18	11.52	29.34	30.45	30.09	27.23	33.85	28.57
Acc01131	Transcription factor DIVARICATA like	1	0.87	0.98	0.57	0.68	0.9	0.77	0.97	0.8	0.81	0.73	1.1
Acc01132	SUMO-activating enzyme subunit like	180.43	189.7	180.6	286.3	282.33	297.65	215.8	229.76	215.79	192.08	176.71	171.57
Acc01133	Pentatricopeptide repeat-containing protein	0.27	0.16	0.3	0	0.05	0.05	0	0.05	0.16	0.14	0.16	0
Acc01134	Auxin response factor like	54.22	52.87	53.91	24.92	24.88	23.7	40.95	40.9	43.16	39.23	36.86	40.81
Acc01135	Uroporphyrinogen-III synthase	1.87	2.04	1.82	1.64	1.86	1.43	0.69	0.72	0.73	1.88	1.82	1.74
Acc01136	Microsomal glutathione S-transferase	0	0.11	0	0.39	0.11	0.09	1.01	0.23	0.11	0.2	1.36	0
Acc01137	Ras-related protein RHN1	59.32	63.8	58.57	115.31	114.64	112.8	96.01	97.95	95.33	60.57	61.34	59.44
Acc01138	Butyrate--CoA ligase AAE11%2C peroxisomal like	0.13	0.06	0.72	0.14	0.18	0.19	0.06	0.03	0.03	0.25	0.16	0.14
Acc01139	Vacuolar protein sorting-associated protein like	1.04	0.91	1.22	0.78	0.55	0.5	2.07	1.51	1.16	1.26	1.6	1.52
Acc01140	Protein SET DOMAIN GROUP like	5.73	5.12	5.6	2.95	4.24	2.85	5.05	6.02	4.8	4.8	4.33	4.03
Acc01141	Ultraviolet-B receptor like	0.03	0.08	0.15	0.07	0.06	0	0	0	0.02	0.03	0.02	0.03
Acc01142	Expansin-A13 like	19.92	21.26	23.19	4.8	3.34	3.58	21.7	22.69	23.15	10.42	10.61	8.57
Acc01143	Vacuolar-sorting receptor 4 like	0	0.13	0	0	0	0	0.23	0.4	0.26	0.12	0	0.12
Acc01144	Protein REVEILLE like	2.23	2.16	2.65	0.68	0.72	0.46	16.9	16.88	17.63	2.61	2.44	2.47
Acc01145	UTP--glucose-1-phosphate uridylyltransferase	337.68	350.62	351.15	119.57	128.29	117.26	155.35	161.43	160.92	160.24	161.88	165.91
Acc01146	Isocitrate dehydrogenase NADP-dependent	72.35	72.98	71.21	45.92	44.56	45.55	35.48	34.32	38.9	51.83	54.13	56.41
Acc01147	Transmembrane 9 superfamily member 3 like	24.6	25.9	26.21	19.28	19.66	20.09	14.97	15.76	14.76	23.57	25.65	23.49
Acc01148	Transmembrane 9 superfamily member 3 like	8.36	7.59	8.14	3.7	4.5	5.32	7.2	6.59	7.5	7.36	8.12	8.19
Acc01149	Pre-mRNA-splicing factor 38B like	9.09	9	10.25	8.31	8.37	8.05	8.52	8.82	10.49	10.57	8.39	9.84
Acc01150	Putative protein	0	0	0	0	0	0	0	0	0	0	0	0
Acc01151	Cytochrome c oxidase assembly protein	10.99	10.53	9.49	7.3	8.37	7.34	16.5	16.32	15.07	14.8	16.75	16.67
Acc01152	Putative protein	0.64	1.32	0.53	1.45	3.02	2.62	0.62	0.62	0.73	3.77	4.83	2.3
Acc01153	Eukaryotic translation initiation factor 3 subunit J-A like	8.03	8.31	7.53	4.11	4.15	4.73	7.48	7.91	7.84	8.31	8.11	7.64
Acc01154	Leucine-rich repeat-containing protein	8.19	8.53	8.18	7.6	7.99	8.64	8.72	9.34	7.87	7.44	8.16	6.86
Acc01155	60S ribosomal export protein	14.78	13.78	12.94	9.11	6.26	7.92	10.24	11.18	12.44	13.72	14.22	13.88
Acc01156	Zinc finger protein	0	0.21	0.04	0	0	0	0	0	0	0	0	0
Acc01157	Methyltransferase PMT21	0	0	0	0	0	0	0	0	0	0	0	0
Acc01158		1.64	3.08	3.8	0	0.21	0.57	1.22	0	0.44	1.4	0.46	1.47
Acc01159	Zinc finger protein	12.51	14.28	12.5	1.26	1.99	1.7	20.16	19.75	20.04	9.91	11.7	11.11
Acc01160	NADH dehydrogenase [ubiquinone] iron-sulfur protein like	66.77	69.94	68.63	71.95	69.08	66.27	91.96	90.14	89.01	79.3	77.97	78.48
Acc01161	Centromere protein like	3.21	1.9	3.61	0.24	0	0.13	1.53	1.53	2.11	2.08	1.24	1.05
Acc01162	Regulatory protein	6.08	8.52	5.97	0.36	0.49	0.62	59.21	64.81	61.4	16.07	14.53	16.12
Acc01163	Kinesin light chain like	17.01	11.01	17.79	6.04	2.27	2.56	7.85	4.63	9.95	8.01	5.45	7.38
Acc01164	HSP20-like chaperone protein	131.13	135.29	131.59	72.4	75.26	75.06	34.77	39.28	29.2	98.05	97.96	91.92
Acc01165	Putative protein	0	0	0	0	0.06	0	0	0	0	0	0	0
Acc01166	Glucan endo-1%2C3-beta-glucosidase	0.13	0.1	0.19	0	0.1	0	0	0	0	0	0	0
Acc01168	THO complex subunit 4D like	55.69	50.24	55.16	27.41	28.11	26.99	39.28	41.27	44.29	47.44	49.05	47.16
Acc01169	HMG-Y-related protein like	0	0.46	0.43	0	0.07	0.07	0.14	0.23	0.08	0.07	0.16	0.36
Acc01170	Transcription factor	7.57	6.77	6.05	3.24	4.68	3.94	5.2	4.35	5.52	6.81	9.81	8.01
Acc01171	Pentatricopeptide repeat-containing protein	1.44	1.43	1.82	0.35	0.28	0.4	1.22	0.96	0.82	2.53	1.7	1.73
Acc01172	DELLA protein like	10.64	10.68	10.77	4.94	4.36	4.28	9.32	9.03	10.73	6.1	5.09	5.53
Acc01173	Mannitol dehydrogenase	10.43	11.81	10.75	12.56	9.8	8.79	17.51	15.75	16.65	10.54	9.97	11.08
Acc01174	Legume lectin domain protein	0	0	0	0.04	0	0	0	0	0	0.04	0	0
Acc01175	Receptor-type tyrosine-protein like	0	0.12	0.06	0.05	0	0.16	0	0	0	0	0	0.12
Acc01176	UDP-glycosyltransferase	0.27	0.22	0.28	0.14	0.19	0.11	0	0.12	0	0.73	0.57	0.78
Acc01177	UDP-rhamnose:rhamnosyltransferase	0	0	0	0	0	0	0	0	0	0	0	0
Acc01178	UDP-rhamnose:rhamnosyltransferase	0	0	0	0	0	0	0	0	0	0	0	0.05
Acc01179	AP2-like ethylene-responsive transcription factor	1.18	1.09	1.57	0	0.16	0.02	0.92	1.01	1.08	1.28	1.54	1.58
Acc01180	U-box domain-containing protein	1.31	2.44	2.09	1.01	1.17	0.88	1.07	1.06	0.48	0.94	1.02	2.06
Acc01181	Protein ecdysoneless like	8.84	9.58	9.73	4.56	4.49	4.69	12.83	13.27	12.45	14.19	12.9	12.54
Acc01183	Kinase-interacting protein	0	0	0	0.64	0.48	0.39	0.12	0.05	0.14	0	0	0
Acc01184	Amelogenin%2C X like	7	7.6	7.98	43.34	42.06	44.11	32.99	32.73	33.12	12.3	12.82	12.36
Acc01185	GDP-fucose protein O-fucosyltransferase protein	1.37	1.66	1.74	0.94	0.94	1.39	1.31	1.55	1.18	1.79	1.75	1.58
Acc01186	Very-long-chain (3R)-3-hydroxyacyl-CoA dehydratase	1.02	1.43	1.78	0.75	0.78	0.93	2.46	2.6	3.17	1.27	1.3	1.85
Acc01187	DnaJ domain protein	0	0	0.08	0.08	0.04	0.08	0	0.22	0.17	0	0.04	0
Acc01188	Transcription factor bHLH30 like	0	0.06	0	0	0	0	0.23	0.45	0.19	0.34	0	0
Acc01189	Vegetative cell wall protein gp1-like	0	0	0	0	0	0	0.12	0	0.25	0	0	0
Acc01190	RNA-binding protein like	2.47	2.36	3.31	0.87	0.14	0.2	5.63	4.6	5.42	0.91	1.47	2.11
Acc01191	Bifunctional endo-1%2C4-beta-xylanase	2.74	2.09	3.14	0.64	0.71	0.63	4.5	4.1	3.34	3.04	2.05	3.85
Acc01192	Peroxidase-like protein 2%2C partial	0.58	0.4	0.86	0	0.25	0.85	1.58	1.61	0.74	1.15	0.89	0.84
Acc01193	CAMP-dependent protein kinase catalytic subunit like	0.1	0	0.09	0.09	0.1	0	1.1	0.62	1.1	0.09	0.1	0.09
Acc01194		1.57	2.55	1.69	0.37	0.51	0.32	2.97	2.96	1.56	0.48	1.49	1.3
Acc01195	Cyclin-D2-1 like	0.03	0.03	0.02	0	0	0	0.02	0	0.1	0.09	0.07	0.03
Acc01196	Histone H3.3	174.59	181.93	178.81	122.33	121.43	121.06	170.27	163.91	174.05	218.55	228.48	220.67
Acc01197	39S ribosomal protein like	10	8.66	9.92	1.62	1.32	2.67	8.34	6.22	8.64	9.59	13.74	11.59
Acc01198	3D-(3%2C5/4)-trihydroxycyclohexane-1%2C2-dione hydrolase	35.51	30.27	30.18	27.72	24.12	26.24	3.33	2.02	2.07	30.93	25.67	26.36
Acc01199	GLABRA2 expression modulator like	14.83	13.48	14.19	15.6	14.38	16.15	12.82	12.5	13.32	13.38	13.92	13.39
Acc01200	LanC-like protein	1.68	2.85	2.19	0.06	0.03	0.03	0.34	0.51	0.29	0.39	0.41	0.63
Acc01201	Serine/threonine-protein kinase	1.99	1.45	1.26	0.96	0.85	0.94	1.04	1.09	0.55	1.6	1.74	1.19
Acc01202	Polyadenylate-binding protein	31.94	31.63	32.07	9.14	9.05	8.65	13.28	13.75	13.82	22.12	18.38	17.73
Acc01203	ATP synthase subunit b 1 like	7.29	6.98	6.93	4.98	3.43	3.22	4.77	3.32	3.51	4.73	6.39	6.34
Acc01204	F-box/WD repeat-containing protein	4.21	5.4	4.52	1.32	1.46	0.8	4.81	4.01	3.46	4.53	5.2	4.85
Acc01205	MEPFL1 like	22.25	23.81	19.99	0	0.39	0.86	17.86	17.29	17.83	16.69	16.76	17.31
Acc01206	LRR receptor-like serine/threonine-protein kinase	8.14	7.24	6.74	2.23	1.94	1.91	4.45	4.34	4.11	5.58	5.27	6.31
Acc01207	2-methylbutanal oxime monooxygenase	0	0.06	0	0.23	0.49	0.38	0.18	0.26	0.19	0	0	0.12
Acc01208	Protein SENSITIVE TO PROTON RHIZOTOXICITY like	17.14	16.57	17.58	10.8	8.98	9.98	10.42	11.21	11.15	10.06	9.14	11.42
Acc01209	Tubulin-folding cofactor C like	1.45	0.99	1.47	1.21	1.1	0.74	0.72	0.84	0.49	1.33	0.42	0.91
Acc01210	Ubiquitin carboxyl-terminal hydrolase	3.07	2.73	3.5	0.71	0.89	1.13	1.12	1.26	0.83	1.59	1.62	2.06
Acc01211	Mitochondrial adenine nucleotide transporter like	2.93	2.41	2.67	0.31	0.7	0.17	1.16	0.76	1.25	1.65	1.9	2.2
Acc01212	Trigger factor like	0.45	0.62	0.23	2.47	1.61	2.3	0.11	0.13	0	0.45	0.32	0.29
Acc01213	Ras-related protein RABH1e	0	0.12	0.05	2.21	2.04	1.33	0.42	0.12	0.12	0	0.12	0.11
Acc01214	BTB/POZ domain-containing protein	0.09	0.09	0	0.03	0.03	0.05	0.16	0.15	0.03	0.11	0	0.05
Acc01215	50S ribosomal protein	20.83	18.56	19.12	15.75	16.08	15.28	16.54	16.63	15.25	23.54	21.44	19.92
Acc01216	CMP-sialic acid transporter 5 like	0.11	0.24	0.1	0.13	0.09	0.24	0.26	0.23	0.26	0.22	0.25	0.13
Acc01217	Asparagine synthetase	0.1	0.12	0.09	0.62	0.52	0.54	0.12	0.16	0.06	0.2	0.19	0.09
Acc01218	Rabphilin-1 like	0	0	0	0	0	0	0.1	0	0	0	0	0
Acc01219	VQ motif-containing protein	3.04	2.36	2.05	0.31	0.22	0.2	2.55	2.39	2.23	1.69	1.87	1.63
Acc01220	Protein SCO1 2 like	5.92	6.64	6.09	1.42	2.03	2.46	6.19	6.1	4.7	5.16	7.16	5.84
Acc01221	Trehalose-phosphate phosphatase	1.23	3.06	2.05	2.84	2.46	2.26	0.41	0.97	0.9	4.76	4.48	4.74
Acc01222	Ribosome production factor like	21.66	20.93	17.66	11.57	12.47	11.43	25.43	26.08	26.79	20.46	20.83	18.67
Acc01223	Ethylene-responsive transcription factor	0.16	0.27	0	0	0.08	0	0.04	0.12	0.08	0.14	0.04	0.28
Acc01225	Type I inositol polyphosphate 5-phosphatase	0	0	0	0	0	0	0.03	0	0	0	0	0
Acc01226	Protein UPSTREAM OF FLC like	0	0	0	0	0	0	0	0	0	0	0	0
Acc01227	Putative protein	0	0.27	0	0	0	0	0.09	0	0	0	0	0
Acc01228	Inositol-3-phosphate synthase	0.23	0.53	1.27	1.13	1.15	1.07	0.47	0.5	1.49	4.25	2	3.06
Acc01229	Bifunctional aspartate aminotransferase and glutamate/aspartate-prephenate aminotransferase	15.96	17.41	18.51	2.66	3.11	2.21	10.09	10.81	10.4	15.17	14.62	14.41
Acc01230	Bifunctional aspartate aminotransferase and glutamate/aspartate-prephenate aminotransferase	24.31	24.68	24.96	36.55	38.99	40.27	16.77	16.75	18.44	30.57	33.85	29.55
Acc01231	Agamous-like MADS-box protein	4.61	3.64	4.77	0.3	0.32	0.37	1.63	1.93	1.53	2.83	3.13	2.79
Acc01232	Heavy metal-associated isoprenylated plant protein	0.11	0.49	0.31	0	0.06	0	0.16	0	0	0	0.06	0
Acc01233	Ribosome biogenesis protein	16.28	16.4	14.99	5.42	5.93	5.33	22.28	20.09	24.31	18.51	18.63	19.1
Acc01234	Apoptotic chromatin condensation inducer in the nucleus like	21.81	21.73	21.56	10.83	11.38	10.41	29.96	30.05	31.11	28.61	26.89	29.01
Acc01235	Apoptotic chromatin condensation inducer in the nucleus like	15.2	16.36	14.6	8.19	8.47	7.32	17.9	17.56	17.38	13.49	15.02	16.1
Acc01236	Regulation of nuclear pre-mRNA domain-containing protein	5.1	6.26	4.87	3	2.36	2.36	4.78	5.1	6.24	5.15	5.11	6.28
Acc01237	NADPH-dependent 1-acyldihydroxyacetone phosphate reductase	17.53	17.36	14.38	18.1	19.79	17.55	22.09	17.7	20.14	21.18	22.56	19.56
Acc01239	UBP1-associated protein like	7.25	7.68	7.03	2.98	2.86	2.86	12.18	12.03	12.29	8.35	8.06	7.39
Acc01240	Retrotransposon-like protein	56.29	55.53	48.04	21.88	23.21	22.36	184.61	185.56	184.95	149.05	158.67	153.52
Acc01241	Transcription factor like	0.85	0.53	0.8	0.52	0.49	0.39	0.25	0.36	0.37	0.72	0.85	0.54
Acc01242	Dipeptidase	3.01	2.9	2.26	0.88	0.83	0.14	2.32	1.76	2.51	2.28	2.34	1.94
Acc01243	Subtilisin-like protease	0.36	0.33	0.35	0.04	0.07	0	0.29	0.31	0.52	0.15	0.1	0.29
Acc01244	Inactive receptor kinase	5.68	4.86	4.77	2.19	2.07	1.88	5.19	4.78	5.28	6.35	5.58	6.72
Acc01245	Protein kinase-like domain protein	4.39	5.04	4.98	1.06	1.2	0.88	6.44	6.65	7.5	6.24	5.33	5.46
Acc01246	2-oxoglutarate-dependent dioxygenase DIN11	4.69	4.68	3.95	7.15	8.45	7.22	5.74	6.07	6.64	9	8.99	9.32
Acc01247	U-box domain-containing protein	10.89	10.23	7.57	0.94	1.18	1.38	3.12	6.79	5.35	8.08	9.09	6.99
Acc01248	Classical arabinogalactan protein	3.92	4.09	3.45	5.94	5.37	6.9	2.36	2.17	0.92	2.49	3.4	2.95
Acc01249	Stress enhanced protein	26.69	29.92	30.77	9.69	8.38	10.26	31.98	31.28	34.32	30.78	35.6	35.17
Acc01250	ATP-dependent zinc metalloprotease	1.11	0.7	0.45	0.37	0.1	0.48	0.78	0.47	0.86	0.73	0.54	0.74
Acc01252	Developmentally-regulated G-protein	11.01	13.62	14.86	6.29	6.34	9.8	18.33	20.2	18.01	11.43	14.79	14.97
Acc01253	ATP-dependent RNA helicase	30.64	28.22	32.7	17.97	17.3	16.65	13.66	10.96	10.8	21.05	23.71	26.26
Acc01254	Alkane hydroxylase	0.1	0.07	0	0.09	0.19	0.18	0.09	0.07	0.1	0.12	0.17	0
Acc01255	Alkane hydroxylase	0	0	0.07	0.1	0.2	0.12	0	0	0	0	0	0
Acc01256	Ras-related protein like	0.63	1.14	1.6	101.98	103.74	101.24	1.07	1.46	1.1	1.01	0.73	0.42
Acc01257	Zinc finger A20 and AN1 domain-containing stress-associated protein	8.08	5.84	6.46	7.02	6.86	7.32	15.03	15.98	14.37	8.55	8.57	9.8
Acc01258	Systemin receptor like	0.43	0.61	0.63	0.09	0.1	0.2	0.17	0.08	0.23	0.05	0.06	0
Acc01259	Myb-like protein	15.95	17.67	17.06	7.56	6.34	6.58	15.14	13.06	14.69	18.32	15.95	17.2
Acc01260	Ankyrin repeat domain-containing protein	0	0	0	0	0	0	0	0	0	0	0	0
Acc01261	RNA-binding protein	34.32	32.96	34.66	11.07	10.9	9.86	32	30.67	31.64	27.4	25.26	27.34
Acc01262	SAL1 phosphatase	0.19	0.27	0.26	0.16	0	0.2	0.13	0.33	0.16	0.46	0.42	0.3
Acc01263	U-box domain-containing protein	0	0	0	0.04	0.04	0	0	0	0	0	0	0
Acc01264	Pair-rule protein like	3.56	3.97	4	0.74	1.82	1.44	5.47	5.84	6.7	8.51	8.51	9.47
Acc01265	Putative protein	5.81	5.91	6.43	2.15	1.12	1.32	4.88	4.06	6.31	4.39	4.81	4.67
Acc01266	Pentatricopeptide repeat-containing protein	6.7	6.41	8.24	1.6	1.74	1.92	6.23	4.58	7.48	5.9	5.25	5.17
Acc01269	Glucan endo-1%2C3-beta-glucosidase	0.13	0.12	0.03	1.02	1.1	1	0.14	0.03	0.09	0.06	0.03	0.18
Acc01270	Thylakoid lumenal protein	2.49	1.14	0.89	3.76	3.1	2.54	0.68	0.63	0.68	0.67	0.88	1.15
Acc01272	G-protein beta WD-40 repeat protein	4.96	4.95	4.75	1.67	1.9	1.81	4.79	4.95	4.69	5.65	5.25	5.08
Acc01273	Dof zinc finger protein like	2.16	1.89	2.32	0	0.07	0.07	1.48	1.2	2.6	1.2	0.99	1.51
Acc01274	Pentatricopeptide repeat-containing protein	0.6	0.32	0.2	0.23	0.19	0.37	0.4	0.31	0.63	0.64	0.59	0.63
Acc01275	Protein yippee-like	6.38	4.98	4.2	2.35	2.19	2.23	1.96	2.28	2.19	2.32	2.32	3.37
Acc01276	Molybdate-anion transporter like	100.42	94.79	100.41	46.75	46.97	46.33	70.26	67.1	66.38	102.94	103.58	102.95
Acc01277	ATPase family AAA domain-containing protein	18.56	20.86	19.25	14.63	14.71	11.85	22.48	23.26	21.77	22.09	22.26	20.72
Acc01278	Chaperone protein like	11.73	8.99	8.2	0.19	0	0.16	11.03	8.14	9.91	11.26	15.18	14.09
Acc01279	Cytochrome b5 like	4.42	2.95	2.72	2.4	2.72	2.96	11.6	14.17	12.43	7.76	9.28	7.93
Acc01280	Homeobox-leucine zipper protein like	8.21	5.89	5.86	40.94	42.68	42.73	26.39	26.4	26.55	25.46	26.03	25.13
Acc01281	Beta-D-glucosyl crocetin beta-1%2C6-glucosyltransferase	0	0	0	0	0	0	0	0	0	0	0	0
Acc01282	5-oxoprolinase	8.51	8.36	8.08	9.27	8.75	9.13	9.22	8.16	7.42	7.05	6.72	6.5
Acc01283	Beta-D-glucosyl crocetin beta-1%2C6-glucosyltransferase	0	0	0	0	0	0	0.07	0.04	0.04	0.05	0	0
Acc01285	Structural maintenance of chromosomes protein like	1.52	1.21	0.59	0.96	1	1.29	0.73	1.56	0.88	1.12	0.43	1.73
Acc01286	Beta-D-glucosyl crocetin beta-1%2C6-glucosyltransferase	0	0	0.08	0.03	0	0	0	0	0	0	0	0
Acc01287	50S ribosomal protein	0	0	0	0	0	0	0	0	0	0	0	0
Acc01288	Beta-D-glucosyl crocetin beta-1%2C6-glucosyltransferase	0	0	0	0	0	0	0	0	0	0	0	0
Acc01289	Thaumatin-like protein	4.19	3.05	4.89	0.09	0	0	0.64	0.82	0.2	5.14	1.76	4.75
Acc01290	Beta-D-glucosyl crocetin beta-1%2C6-glucosyltransferase	17.57	15.72	18.74	1.06	1.31	1.5	34.07	32.45	35.08	33.69	32.4	32.99
Acc01291	Kinesin-like protein	0.07	0.19	0	0.22	0.06	0.33	0.12	0.13	0.06	1.36	2.38	0.83
Acc01292	Cytosol aminopeptidase	0.38	0.23	0.74	0.31	0	0.77	0.87	1.07	1.28	1.81	1.24	1.23
Acc01293	Beta-D-glucosyl crocetin beta-1%2C6-glucosyltransferase	0	0.04	0.04	0	0.04	0	0	0.04	0.11	0	0.04	0
Acc01294	Agrin C-terminal fragment like	0.67	0.11	0.3	0.95	1.75	0.83	1.97	1.54	1.29	0.48	0.22	0.61
Acc01295	Stomatin-like protein	0.37	0.44	0.34	0.03	0.07	0.12	0.21	0.05	0.11	0.18	0.26	0.17
Acc01296	60S ribosomal protein	85.51	85.29	84.33	47.7	53.84	46.62	79.5	80.96	79.87	108	111.55	110.56
Acc01297	EF-Hand 1%2C calcium-binding site protein	5.54	6.11	5.17	2.66	2.41	2.04	8.03	7.41	7.97	10.61	11.16	10.53
Acc01298	Nascent polypeptide-associated complex subunit alpha-like protein	77.99	70.3	75.28	34.07	26.9	31.19	91.79	89.01	87.28	92.39	94.74	97.68
Acc01299	Ubiquitin carboxyl-terminal hydrolase	0	0	0	0	0	0	0	0	0	0	0	0
Acc01300	Caffeic acid 3-O-methyltransferase	0.47	0	0.12	0	0.06	0	0	0	0	0.06	0.4	0.12
Acc01301	Protein DOWNY MILDEW RESISTANCE like	0	0	0	0	0	0.13	0	0	0.08	0	0	0.07
Acc01302	Protein DOWNY MILDEW RESISTANCE like	0	0	0	0	0	0	0	0	0.23	0.06	0.12	0
Acc01303	NDR1/HIN1-like protein	0.07	0	0.74	0	0	0	17.97	17.96	20.64	0.39	0.8	0.47
Acc01304	Two-component response regulator-like like	23.08	24.95	22.84	15.81	15.06	16.34	178.18	175.74	182.05	44.31	50.26	49.49
Acc01305	Ribosome-binding factor like	0.5	0.32	0.71	0.1	0	0.05	0.1	0.11	0.05	0.1	0.33	0.41
Acc01306	Transcription termination factor like	1.69	1.58	1.8	0.23	0.35	0.6	1.67	0.78	1.24	1.57	1.26	1.4
Acc01307		32.33	34.43	35.52	44.94	48.23	47.83	19.75	20.54	23.84	16.01	9.97	11.82
Acc01308	Serine/arginine-rich splicing factor SR34A like	26.01	24.01	24.92	15.18	15.67	13.49	19.95	19.77	20.54	26.4	23.49	28.4
Acc01309	Polyadenylate-binding protein	46.23	48.11	46.32	51.74	53.85	54.15	74.14	78.89	85.5	52.23	58.96	58.04
Acc01310	Small heat shock protein	1.09	0.2	0.31	0.42	1.08	0.88	0.61	0.7	0.38	0.75	0.53	0.92
Acc01311	Putative protein	55.23	59.52	58.25	35.38	37.12	39.03	12.41	14.25	14.87	56.11	58.96	61.6
Acc01313	Auxin-responsive protein	0	0	0.09	0.09	0	0	0	0	0	0	0	0
Acc01314	Protein RESPONSE TO LOW SULFUR like	4.6	2.37	3.38	47.51	44.42	40.35	30.69	26.34	31.13	7.19	2.36	4.76
Acc01315	Transmembrane protein	2.84	2.37	2.18	2.4	1.73	1.23	4.22	4.28	3.46	3.93	4.85	5.45
Acc01316	VAN3-binding protein	0	0	0	0	0	0	0	0	0	0	0	0
Acc01317	ATPase family AAA domain-containing protein	18.59	20.09	17.47	10.88	11.47	10.85	21.62	19.39	19.36	22.16	23.46	21.88
Acc01318	Vacuolar protein sorting-associated protein like	24.91	22.78	24.71	19.1	21.08	20.49	25.26	28.14	27.9	26.28	26.16	26
Acc01319	VAN3-binding protein	0.38	0.34	0.44	0.1	0.22	0.38	0.44	0.29	0.23	0.19	0.19	0.15
Acc01321	Xaa-Pro aminopeptidase	70.62	72.61	74.71	1.3	1.34	0.6	17.06	17.44	25.21	39.74	42.57	39.78
Acc01322	Na(+)/H(+) exchange regulatory cofactor NHE-RF3 like	1.76	1	1.16	0.07	0.1	0.1	0.95	0.92	0.54	0.59	0.4	0.47
Acc01323	Low-affinity inorganic phosphate transporter	12.68	13.17	14.19	6.21	5.21	5.91	17.93	17.11	17.96	14.97	14.1	13.77
Acc01324	Cell division cycle 20.1%2C cofactor of APC complex like	0	0	0	0	0	0	0	0	0	0	0.18	0.04
Acc01325	ADP-ribosylation factor like	23.07	20.82	20.4	21.51	20.48	26.16	39.51	37.97	39.96	25.48	27.5	25.57
Acc01326	Protein EXPORTIN 1A like	6.94	7.61	7.3	7.83	8.25	8.25	10.93	11.81	11.45	9.67	8.92	9.77
Acc01327	ERAD-associated E3 ubiquitin-protein like	25.49	25.23	24.58	15.29	15.12	13.35	28.74	29.87	29.32	22.29	23.53	23.42
Acc01328	NADH dehydrogenase [ubiquinone] 1 alpha subcomplex subunit like	19.92	23.92	21.05	39.04	41.72	37.25	23.82	24.6	25.83	21.22	21.7	22.02
Acc01331	4-coumarate--CoA ligase	1.15	1.36	1.31	3.21	2.94	2.73	1.53	1.35	0.99	0.37	0.22	0.61
Acc01332	FAS1 domain-containing protein	0	0	0	11.53	12.5	11.1	0	0	0	0	0	0
Acc01333	TOM1-like protein	9.84	8.94	8.28	13.13	13.5	12.5	13.67	10.32	12.74	13.19	12.65	13.61
Acc01334	Peptidyl-tRNA hydrolase	25.93	24.63	31.16	12.65	12.66	13.32	18.5	19.72	18.6	20.9	20.57	24.76
Acc01335	Transcription factor like	0	0	0	0.09	0.31	0.11	0.04	0.05	0	0	0	0
Acc01336	Dynein heavy chain like	216.52	227.28	218.95	329.94	352.34	333.13	241.91	251.8	242.33	195.33	200.19	210.71
Acc01337	Growth-regulating factor like	0	0	0	0	0	0	0	0	0	0	0	0.04
Acc01338	Tocopherol O-methyltransferase	15.18	13.67	14.73	0.69	0.41	0.53	9.74	8.97	9.72	10.99	10.76	10.96
Acc01339	Glioma tumor suppressor candidate region protein	41.05	45.59	41.1	43.53	45.71	45.92	41.68	40.45	39.99	54.45	57.27	58.02
Acc01340	DNA polymerase delta subunit like	55.93	52.51	56.82	61.38	51.11	64.66	82.63	89.87	88.91	81.45	82.77	85.43
Acc01341	Folate-biopterin transporter like	3.84	4.37	4.89	1.44	1.34	1.25	5.94	5.69	5.33	4.19	4.99	4.61
Acc01342	Maltose excess protein	26.83	23.07	22.79	2.31	2.1	2.38	53.8	54.98	54.25	32.14	32.38	34.33
Acc01343	Serine/threonine-protein kinase yakA	20.6	21.33	21.77	20.03	19.63	17.71	31.12	32.93	32.2	23.38	22.69	24.46
Acc01344	Rust resistance kinase	0.13	0.11	0.25	0.03	0	0	0.25	0.28	0.3	0.1	0.11	0.06
Acc01346	Peptide transport system ATP-binding protein like	0.56	0.23	0	0.14	0	0.07	0	0	0	0	0	0
Acc01347	Rust resistance kinase	1.86	3.15	0.83	0.59	0.47	0.18	0.96	1.87	2.65	1.22	0.8	2.69
Acc01348	RING-H2 finger protein	0.3	0.83	0.52	0	0.07	0	1.26	0.83	1.14	1.61	0.83	0.76
Acc01350	RING-H2 finger protein like	0.23	0.21	0.18	0	0	0	0.07	0.13	0.13	0.29	0.22	0.27
Acc01351	Rust resistance kinase	1.67	2.2	2.06	0.24	0.43	0.31	3.39	2.89	3.6	1.36	2.4	2.38
Acc01352	Rust resistance kinase	15.93	15.83	16.86	0.74	0.96	0.9	5.32	4.54	5.34	10.84	13.15	12.4
Acc01353	Rust resistance kinase	0.47	0.53	0.28	0	0	0.17	0.38	0.52	0.61	0.56	0.2	0.53
Acc01354	Protein like	26.43	28.24	27.48	24.27	24.83	25.03	19.74	19.27	19.54	22.39	21.94	23.16
Acc01355	DnaJ subfamily B member like	4.97	5.37	5.68	6.92	6.81	6.57	5.83	5.88	5.62	4.12	4.98	4.27
Acc01356	Abscisic acid receptor like	8.53	11.15	9.52	11.47	11.87	12.24	14.31	14.26	16.53	12.18	13.51	12.71
Acc01357	Polypyrimidine tract-binding protein	28.68	30.95	28.26	19.95	20.48	20.03	35.73	38.09	36.32	27.86	27.83	30.28
Acc01358	Transcription factor SPEECHLESS like	0	0	0	0	0	0	0	0	0	0	0	0
Acc01359	Arabinogalactan peptide 20 like	1.09	1.33	0.61	1.03	0.75	0.34	0.36	0.67	0.52	2.34	1.07	1.84
Acc01360	Plastid division protein	2.17	3.34	2.01	0.3	0.23	0.45	2.26	2.03	1.37	2.36	2.78	2.75
Acc01361	Histidine protein like	6.54	6.47	5.67	1.81	1.42	1.26	4.07	4.83	3.27	4.74	5.67	5.71
Acc01362	Ethylene-responsive transcription factor	0.54	0.88	0.52	0.03	0.04	0	0	0.04	0	0.3	0.23	0.11
Acc01363	Ubiquitin-conjugating enzyme like	152.19	144.85	149.41	273.55	262.75	267.72	146.42	144.3	141.56	152.03	160.18	164.29
Acc01364	Myosin ID heavy chain like	11.55	10.06	10.26	11.65	12.99	12.88	7.68	7.5	10.43	11.16	9.69	13.91
Acc01365	Ubiquitin-associated protein like	123.13	116.06	106.25	179.54	181.09	181.64	99.85	92.83	92.19	149.86	143.05	151.64
Acc01366	ABC transporter C family member 10 like	1.87	2.65	1.67	0.46	0.66	0.62	1.99	2.3	2.29	2.06	1.64	1.52
Acc01367	ABC transporter C family member 10 like	16.73	15.83	16.08	24	26.44	21.54	29.6	28.23	28.02	26.54	30.79	28.12
Acc01368	ABC transporter C family member 10 like	0.75	2.11	0.71	1.31	1.94	2.27	1.4	1.62	1.54	3.37	2.66	4.38
Acc01369	Lysozyme like	0	0	0	1.93	0.8	0.64	0	0	0	0	0	0
Acc01370	Plastidial pyruvate kinase	46.54	45.91	47.62	39.82	40.72	36.53	46.96	49.02	46.37	55.86	57.84	59.85
Acc01371	Membrane-associated kinase regulator 6	3.31	4.3	3.99	6.14	5.91	6.45	3.47	4.31	3.57	9.1	6.59	7.71
Acc01372	Reticulon-like protein	63.14	61.99	58.86	6.11	5.48	6.67	17.93	20.43	16.7	35.32	40.28	37.42
Acc01373	Membrane-associated kinase regulator 5	0.13	0	0	0	0	0	0.17	0	0	0.05	0.12	0
Acc01374	Late embryogenesis abundant protein	6.27	8.87	9.01	20.25	16.83	20.39	10.84	6.44	8	8.52	8.46	7
Acc01375	Late embryogenesis abundant protein	7.44	9.82	7.68	16.4	13.73	15.46	10.07	4.94	8.17	6.98	6.55	6.25
Acc01376	Late embryogenesis abundant protein	0	0	0	0	0	0	0	0	0	0	0	0
Acc01377	Late embryogenesis abundant protein	17.35	25.8	25.53	26.16	22.07	25.71	9.93	6.97	10.23	11.13	8.48	9.01
Acc01378	Late embryogenesis abundant protein	0.56	0.67	0.19	16.72	14.09	14.06	3.65	1.24	2.02	1.52	1.38	1.39
Acc01379	Late embryogenesis abundant protein	1.31	1.74	1.56	6.37	4.68	5.79	5.44	1.29	5.43	3.63	4.13	3.5
Acc01380	Late embryogenesis abundant protein	0.29	0.28	0.52	2.33	1.66	1.14	2.04	0.99	1.18	0.75	0.43	0.26
Acc01381	Late embryogenesis abundant protein	0	0	0	0	0	0	0	0	0	0	0	0
Acc01382	Late embryogenesis abundant protein	0	0	0.07	0	0	0	0	0	0	0	0	0
Acc01383	Trafficking protein particle complex subunit like	65.66	66.21	64.62	54.87	58.09	52	37.06	44.44	42.04	81.54	84.03	81.73
Acc01384	Protein SGT1 B like	72.52	68.27	72.69	92.48	88.31	88.1	48.07	44.25	47.99	58.41	61.56	61.57
Acc01385	NADH dehydrogenase [ubiquinone] 1 alpha subcomplex subunit 5 like	56.68	57.16	41.96	13.62	11.37	17.64	45.84	55.77	59.95	59.22	76.77	70.96
Acc01386	DnaJ protein like	14.73	14.29	14.61	11.59	12.06	12.36	22.57	23.34	24.94	18.76	19.23	19.01
Acc01387	Histone-lysine N-methyltransferase	6.58	6.57	7.22	4.03	4.57	4.28	4.98	4.78	4.88	6.17	5.5	7.22
Acc01388	DUF21 domain-containing protein	0.08	0.28	0.31	0.05	0.05	0.18	0.52	0.45	0.67	0.16	0.16	0.15
Acc01389	Glutaminyl-peptide cyclotransferase	3.9	3.39	3.95	3.73	3.04	3.04	3.7	3.71	4.31	4.39	3.54	4.76
Acc01390	Septum site-determining protein like	1.94	2.42	1.69	2.08	1.49	1.97	2.2	2.08	1.38	2.27	2.56	2.74
Acc01391	Secreted beta-glucosidase adg3 precursor	14.16	14.91	11.91	17.87	16.92	18.11	37.69	36.12	41.41	13.15	12.15	12.25
Acc01392	DeSI-like protein	3.58	3.75	3.69	2.7	1.65	1.7	4.1	4.76	5.94	4.09	3.27	4.06
Acc01393	Receptor-like protein kinase precursor	0.56	0.65	0.39	0.21	0.11	0.03	0.57	0.67	0.19	0.28	0.71	0.29
Acc01394	Dentin sialoprotein	13.55	12.65	13.34	12.81	12.42	12.37	10.77	10.59	11.23	12.92	12.59	13.5
Acc01395	Proline--tRNA ligase	0.84	0.91	0.67	0.16	0	0.04	0.33	0.37	0.12	0.68	0.54	0.42
Acc01396	Ribonuclease H protein	0	0	0.15	0	0	0	0	0	0.08	0	0	0
Acc01397	Protein NYNRIN like	0	0	0	0	0	0	0	0	0	0	0	0
Acc01398	ATP synthase subunit beta like	0.32	0.29	0.5	0.07	0.05	0.06	0.05	0.1	0.09	0.32	0.24	0.33
Acc01399	Protein DETOXIFICATION like	0.11	0.1	0	0	0	0.03	0	0	0.04	0.16	0	0
Acc01400	Protein DETOXIFICATION like	0	0	0.03	0	0	0	0	0	0	0	0	0.03
Acc01402	Aspartyl/glutamyl-tRNA(Asn/Gln) amidotransferase subunit B like	9.97	11.3	2.5	1.58	2.21	0.88	6.21	5.14	3.43	4.56	5.05	10.6
Acc01403	Alpha-protein kinase	46.74	49.71	46.78	34.18	29.69	31.05	14.86	15.96	15.53	58.54	60.65	55.76
Acc01404	Translocon-associated protein subunit alpha like	0.11	0.11	0.36	0.39	0	0.21	0.56	0.44	0.81	0	0.12	0.22
Acc01405	SKP1-like protein	4.31	4.87	4.29	2.56	3.03	3	4.64	4.34	6.03	4.83	5.1	4.43
Acc01406	Interleukin-16 like	0.54	0.3	0.77	0.07	0.21	0.19	1.36	1.44	1.93	0.54	0.38	0.63
Acc01407	Chaperonin Cpn10 like	4.78	3.94	4.15	0.21	0.16	0.35	2.58	1.46	1.83	2.85	3.06	3.53
Acc01408	Sn1-specific diacylglycerol lipase	7.39	7.16	7.32	1.73	2.09	2.37	4.82	5.07	5.19	4.88	4.95	6.25
Acc01409	60S ribosomal protein like	257.1	259.56	251.89	94.96	93.15	85.34	292.67	305.22	307.77	331.82	345.76	336.68
Acc01410	Signal peptide peptidase-like	8.51	10.12	9.99	4.25	3.54	3.89	11.8	12.4	11.53	10.57	11.13	12.49
Acc01411	Pectin acetylesterase	0.12	0	0	0.08	0.17	0.05	0.05	0	0	0.03	0.06	0.11
Acc01412	Cytokinin hydroxylase	0	0	0	1.02	0.61	0.55	0	0	0	0	0	0
Acc01413	Heavy metal-associated isoprenylated plant protein	2.57	1.72	1.73	0.36	0.59	0	0.74	0.42	0.81	1.47	0.21	0.77
Acc01414	Zinc finger%2c CCHC-type protein	10.42	10.32	12.38	4.33	3.59	3.3	8.15	6.84	6.76	8.09	9.1	8.37
Acc01415	Actin-depolymerizing factor 7 like	0.25	0	0.22	0	0.68	0	0.22	0	0	0	0	0
Acc01416	Leucine-rich repeat-containing protein	0.25	0.71	0.08	0.46	0.02	0.61	0.33	0.02	0.23	0.87	0.24	0.5
Acc01417	NADH-quinone oxidoreductase subunit A like	0	0	0	0	0	0	0	0	0	0	0	0
Acc01418	Membrane steroid-binding protein	39.8	37.18	41.33	11.37	10.4	12	31.15	37.09	38.12	25.7	24.65	25.52
Acc01419	CLE14p like	0	0	0	0.22	0	0.1	0	0	0	0	0	0
Acc01420	Protein phosphatase inhibitor 2 like	42.99	36.48	44.1	20.98	21.2	20.15	55.96	57.41	63.28	44.29	44.71	43.12
Acc01421	Sugar isomerase protein	2.17	1.16	1.27	0.37	0.2	0.45	4.78	5.02	5.83	3.57	3.11	1.67
Acc01422	Homeobox-leucine zipper protein	0	0.02	0	0	0	0	0	0	0	0	0	0
Acc01423	60S ribosomal protein	1.36	0.55	1.53	0.2	0.62	0.66	1.4	0.67	0.45	0.69	1.23	0.52
Acc01424	RHOMBOID-like protein	2.66	1.65	2.19	0.3	0.31	0.78	0.66	0.39	0.46	5.29	4.09	4.66
Acc01425	Protein FAR1-RELATED SEQUENCE like	2.62	2.18	2.27	1.58	1.82	1.49	0.86	0.77	1.05	1.25	1.56	1.84
Acc01426	Stamen-specific protein	0	0	0	0	0	0	0	0	0	0	0	0
Acc01428	DNA-directed RNA polymerases II and V subunit 6B like	233.36	230.02	225.89	117.07	117.47	121.16	307.41	317.11	301.94	276.17	277.8	300.92
Acc01429	Serine/threonine-protein kinase atr1	0	0	0	0	0	0	0	0	0	0	0	0
Acc01430	F-box protein like	0.31	0.16	0.39	2.5	1.94	3.45	1.38	0.97	1.5	0.27	0.17	0.15
Acc01431	F-box protein	6.05	5.19	5.98	13.3	13.44	13.59	20.6	21.16	21.97	5.32	5.75	5.07
Acc01432	Transcriptional regulator SLK2	13.77	12.71	13.94	11.16	11.42	10.6	14.12	16	15.62	7.46	7.43	8.63
Acc01433	BAG family molecular chaperone regulator like	3.02	2.12	2.35	0.27	0.36	0.31	0.27	0.42	0.51	7.64	8.43	7.61
Acc01434	Protein DETOXIFICATION like	0	0	0	0	0.03	0	0.06	0	0	0.09	0	0
Acc01435	Serine/arginine-rich splicing factor like	41.43	45.09	45.27	12.99	13.02	12.64	56.92	53.64	53.75	46.86	47.48	48.34
Acc01436	Ethylene-responsive transcription factor	17.59	23.71	15.95	5.11	5.15	4.38	11.03	6.85	9.93	63.74	74.03	62.2
Acc01437	Sorbitol dehydrogenase	0	0	0	0	0	0	0	0	0	0	0	0
Acc01438	L-idonate 5-dehydrogenase	12.36	10.61	12.02	1.49	1.48	2.01	3.27	3	3.21	3.27	2.49	2.88
Acc01439	Pentatricopeptide repeat-containing protein	0.79	0.72	0.33	0.17	0.31	0.17	0.76	0.68	0.85	0.52	0.85	0.57
Acc01440	Monofunctional biosynthetic peptidoglycan transglycosylase	0	0.21	0	0	0.39	0.17	0.56	0.42	0.81	0.18	0.63	0.96
Acc01441	Spore coat assembly protein like	0	0	0	0	0.2	0.18	0	0	0	0	0	0
Acc01442	Transcription factor like	0.26	0.59	0.28	0.09	0	0	0.05	0.15	0.15	0.04	0.05	0.14
Acc01443	Collagen alpha-1(III) chain like	25.78	26.97	25.78	33.27	33.95	32.7	40.16	40.24	37.42	31.42	31.54	33.71
Acc01444	Fructokinase-7 like	28.92	31	32.17	25.3	27.53	26.64	20.55	17.18	19.08	26.99	29.95	28.66
Acc01445	Carboxylesterase	1.08	1.57	0.79	2.94	2.34	2	2.01	1.98	2.62	2.53	2.27	3.02
Acc01446	Carboxylesterase	0	0	0	0	0	0	0	0	0	0	0	0
Acc01447	Cytochrome P450 704C1 like	0.6	0.81	0.4	0.19	0.12	0.13	0.23	0.59	0.49	0.75	0.42	0.68
Acc01448	Pentatricopeptide repeat-containing protein	0	0	0	0	0	0	0	0	0	0	0	0
Acc01449	DEAD-box ATP-dependent RNA helicase	18.28	16.74	19.11	11.17	11.13	10.09	23.64	24.12	23.97	20.14	18.38	19.92
Acc01450	K(+) efflux antiporter 5 like	8.7	8.25	8.48	3.34	3.49	3.09	24.72	25.19	25.65	10.85	10.2	10.42
Acc01451	Cysteine and histidine-rich domain-containing protein	6.33	6.12	7.03	0.28	0.69	0.48	2.5	2.62	4.17	7.81	9.36	9.03
Acc01452	AT-hook motif nuclear-localized protein	2.38	1.45	2.5	0.59	0.38	0.63	0.88	0.94	1.44	1.81	1.46	1.57
Acc01453	Microtubule-associated protein	0.07	0.04	0.11	0.02	0	0	0.06	0.07	0.18	0.1	0.02	0.09
Acc01454	Protein trichome birefringence-like	0	0	0	0	0	0	0	0	0	0	0	0
Acc01455	Atrophin-1 like	0	0	0	0	0.1	0	0	0	0	0	0.11	0
Acc01456	40S ribosomal protein S13	19.96	18.59	19.59	7.03	9.56	7.91	13.06	14.34	13	23.02	21.51	23.92
Acc01457	40S ribosomal protein S20-2	76.14	73.68	74.9	57.02	48.19	51.39	71.11	72.9	72.79	74.94	73.85	74.29
Acc01458	UMP-CMP kinase	4.78	4.61	5.63	1.47	1.29	1.07	0.89	0.46	1.04	1.7	1.09	1.09
Acc01459	Pectinesterase inhibitor domain protein	0	0	0	0	0	0	0	0	0	0	0	0
Acc01460	Protein jagunal like	18.56	19.97	22.2	12.3	11.45	10.96	27.8	31.52	28.31	26.55	28.3	28.73
Acc01461	Pectinesterase	0	0.11	0	7.66	5.18	4.26	0.1	0.11	0.22	0.1	0.26	0.27
Acc01462	Trehalose-phosphate phosphatase	1.2	0.96	0.9	0.1	0.25	0.06	0.66	0.91	0.58	0.64	0.77	0.71
Acc01463	Pentatricopeptide repeat-containing protein	0	0	0	0	0.01	0	0	0	0.11	0	0	0
Acc01464	Trehalose-phosphate phosphatase	0.16	0	0.07	1.88	1.61	1.73	0	0	0.08	0	0	0
Acc01465	Protein of unknown function DUF4535 protein	5.03	2.69	2.37	2.83	4.59	3.63	4.11	2.34	0.99	7.21	3.14	2.84
Acc01466	Glycerol-3-phosphate transporter 1 like	5.37	7.32	5.83	4.72	4.66	5.29	39.22	42.11	39	6.3	7.07	7.29
Acc01467	Vesicle-associated protein	15.79	16.09	17.64	31.53	29.59	32.76	17.69	17.81	19.23	15.59	17.51	17.09
Acc01468	Conserved oligomeric Golgi complex subunit 7 like	27.66	27.87	31	18.46	18.44	17.83	36.66	39.22	38.71	35.62	35.67	36.67
Acc01469	GDP-mannose transporter like	1.79	2.24	3.21	0.62	0.72	0.87	2.72	2.34	2.62	1.91	1.7	1.36
Acc01470	Ribonuclease H protein	0	0	0	0.06	0.07	0.19	0	0	0	0	0.07	0.05
Acc01471	Luc7-like protein	11	9.9	9.46	4.62	5.13	4.4	5.6	6.38	6.33	8.44	10.09	9.34
Acc01472	Ribonuclease H protein	0	0.08	0	0.07	0.07	0.38	0	0	0.08	0.07	0.16	0.12
Acc01473	GDP-mannose transporter like	0.04	0.04	0.2	0	0.04	0.04	0.08	0.04	0.17	0.12	0	0
Acc01474	2-phosphoglycerate kinase	13.12	12.88	12.61	6.01	6.22	5.21	24.25	27.62	27.15	14.02	13.21	13.21
Acc01475	60S ribosomal protein	12.87	12.82	13.84	3.21	2.33	3.91	9.4	9.9	10.66	14.45	17.96	16.53
Acc01476	Protein deltex like	0.68	0.67	0.54	0.05	0.05	0.22	0.97	0.39	0.56	0.43	0.16	0.33
Acc01477	F-box protein	0	0	0	0	0	0	0	0	0	0	0	0
Acc01478	Ubiquinol-cytochrome-c reductase complex assembly factor 1 like	14.09	13.96	13.87	9.17	10.2	10.31	8.86	8.85	10.54	12.34	14.26	12
Acc01479	Lipase	2.19	1.6	2.19	0.44	0.5	0.39	1	1.06	1	1.2	0.94	1.22
Acc01480	Ethylene-responsive transcription factor	12.73	15.51	14.16	2.65	1.72	2.26	21.83	20.79	25.26	7.48	9.18	8.16
Acc01481	Ethylene-responsive transcription factor 2 like	0	0	0.06	0.06	0.06	0.17	0	0	0	0	0	0
Acc01482	Oleosin like	1.93	1.96	2.68	4.36	8.03	5.77	0.88	1.74	0.83	1.8	2.52	3.14
Acc01483	Ras-related protein RABD2a	32.35	30.17	28.64	98.55	97.42	93.72	29.66	33.21	31.47	22.55	25.14	25.11
Acc01484	TRNA(Ile)-lysidine synthase	0.16	0.16	0	1.34	0.29	0.26	0.28	0	0.3	0	0	0
Acc01485	Blue copper protein	0	0	0	0.11	0	0	0	0	0	0	0	0
Acc01486	Protein mago nashi like	0	0	0	0.29	0.33	0	0	0	0	0	0	0
Acc01487	Peptide methionine sulfoxide reductase	89.26	77.59	90.24	148.55	153.49	158.41	79.35	79.68	90.36	74.57	74.95	80.73
Acc01488	Growth-regulating factor 1-like	1.54	0.92	0.75	5.5	4.78	4.49	3.33	3.03	2.6	1.43	1.28	1.6
Acc01489	Transmembrane protein like	15.73	15.91	15.72	11.37	11.96	11.02	10.68	8.54	10.42	10.78	10.59	10.43
Acc01490	Glutamate dehydrogenase	29.12	30.22	29.33	461.57	451.85	465.78	40.76	41.32	42.79	32.81	35.82	34.2
Acc01491	Mediator of RNA polymerase II transcription subunit like	6.02	5.28	5.2	3.09	3.84	4.99	6.78	6.27	8.72	7.3	4.69	4.58
Acc01492	Polyadenylate-binding protein	6.95	8.92	5.84	4.85	3.79	5.06	9.34	7.96	11.25	8.7	7.58	8.41
Acc01493	Metacaspase-1 like	3.08	3.28	2.81	7.29	8.36	7.3	2.64	3.36	2.73	3.04	3.04	2.65
Acc01494	Translocase of chloroplast like	14.85	13.93	13.41	6.42	6.55	6.4	12.62	12.71	13.04	14.3	13.88	17.75
Acc01495	UDP-N-acetylmuramate--L-alanine ligase	11.14	12.28	11.7	11.29	11.94	9.32	17.6	17.51	20.58	13.31	12.77	12.3
Acc01496	Acyl-CoA N-acyltransferase protein	11.77	9.71	11.72	10.01	9.88	8.48	6.58	5.27	4.76	10.38	8.4	8.05
Acc01497	Sucrose-phosphate synthase	0.58	0	0.11	1.07	1.15	0.65	1.51	1.22	0.79	0	0	0.24
Acc01498	Autophagy-related protein like	7.04	7.98	8.65	0.31	0.47	0.25	4.02	3.61	3.96	5.38	5.97	5.27
Acc01499	RING finger and transmembrane domain-containing protein	9.82	9.62	11.07	8.42	9.48	8.77	17.75	16.75	16.48	12.51	11.72	12.62
Acc01500	Hydroxyacylglutathione hydrolase	16.18	17.43	13.8	3	1.76	2.96	11.94	10.28	11.53	13.87	14.49	15.75
Acc01501	Mitochondrial import inner membrane translocase subunit Tim21 like	2.66	3.15	2.71	0.86	0.94	0.89	4.24	3.66	4.13	3.12	3.16	3.33
Acc01502	Inactive receptor kinase like	0	0	0	0.03	0.06	0	0	0.03	0	0	0	0
Acc01503	Inactive receptor kinase	0.08	0.09	0.19	0	0	0.05	0	0	0.16	0	0.33	0.05
Acc01504	Mediator of RNA polymerase II transcription subunit like	25.92	28.4	27.27	1.95	3.36	2.07	15.48	16.37	13.69	27.17	26.72	27.37
Acc01505	Rhodanese-like domain-containing protein	4.65	4.38	5.28	2.67	2.18	1.84	3.82	3.41	4.82	5.21	3.53	4.33
Acc01506	WRKY transcription factor 70	0.08	0	0.07	0	0	0	0.14	0.08	0	0	0	0.07
Acc01507	Putative aarF domain-containing protein kinase	0.26	0.4	0.4	0.94	0.99	0.78	0.2	0.19	0.28	0.49	0.33	0.41
Acc01508	LRR receptor-like serine/threonine-protein kinase	0.08	0.05	0.09	0	0.02	0.03	0.05	0	0.02	0	0	0
Acc01509	Kinesin-related protein	0	0	0	0.03	0	0.08	0.05	0.03	0	0	0	0.03
Acc01510	GDSL esterase/lipase	12.51	17.53	14.55	8.78	10.27	11.54	2.05	1.34	2.75	16.61	15.41	14.74
Acc01511	RING-H2 finger protein	5.2	6.64	5.44	13.43	12.41	13.15	7.62	7.37	7.52	3.09	3.85	3.22
Acc01512	Transcription factor RF2b like	13.33	13.82	11.75	16.42	14.08	13.62	0.61	0.96	0.91	2.3	2.72	2.28
Acc01513	Expansin-A8 like	3.95	3.77	2.79	286.36	339.03	306.13	3.14	2.68	1.53	0.5	0.3	0.45
Acc01514	Reticulon-like protein	13.03	13.19	10.68	7.16	6.2	5.86	10.91	13.01	12.84	14.05	14.77	15.92
Acc01515	Superoxide dismutase	0	0	0.15	0	0	0	0	0.17	0	0	0.33	0
Acc01516	Alpha-galactosidase	4.51	4.05	3.79	0.68	1.26	1.12	0.65	0.58	0.76	0.75	0.47	1.1
Acc01517	Cytochrome c biosynthesis protein	5.39	12.78	14.57	0.52	0.85	0.25	1.62	1.36	1.47	3.85	3.04	3.75
Acc01518	Potassium transporter like	121.2	121.18	125.29	186.3	198.95	186.89	265.63	278.15	276.72	36.62	39.65	40.14
Acc01519	CBL-interacting protein kinase	42.61	44.1	43.99	35.58	37.56	36.12	49.5	54.28	53.54	24.8	27.69	26.83
Acc01520	Uroporphyrinogen decarboxylase	27.21	27.39	28.6	13.15	12.88	13.22	15.78	15.78	17.78	27.9	27.29	27.64
Acc01521	Fructose-1-phosphate phosphatase	59.94	59.95	58.36	113.11	115.44	116.61	54.94	56.01	54.94	68.03	71.6	68.91
Acc01522	HMG1/2-like protein	0.13	0	0.24	1.45	2.18	2.5	0	0	0	0.23	0.26	0
Acc01523	Mastermind-like protein	0	0	0	2.26	3.99	3.53	0	0	0	0.42	0.24	0.22
Acc01524	LOB domain-containing protein	0	0.08	0	0	0	0	0	0	0	0	0	0
Acc01525	1-phosphatidylinositol 3-phosphate 5-kinase	0.11	0.05	0.24	0.05	0.05	0.14	0.05	0.27	0.1	0	0.05	0.2
Acc01526	HIG1 domain family member 1B like	0	0	0	5.46	6.78	4.91	0	0	0	0	0	0
Acc01527	P60-like protein	21.59	21.48	22.08	16.97	14.72	13.79	29.51	30.55	32.13	33.56	31.34	31.12
Acc01528	Protein PLANT CADMIUM RESISTANCE like	10.02	11.06	8.99	5.45	6.28	6.07	15.95	16.49	18.17	7.63	8.68	9.28
Acc01529	Wound-induced protein	63.72	63.28	56.29	5.87	8.5	9.26	9.87	10.84	9.94	17.23	16.82	16.13
Acc01530	Transmembrane protein	2.62	1.98	2.37	0.32	0.1	0.24	1.12	1.01	1.34	2.68	1.65	1.33
Acc01531	Heavy metal-associated isoprenylated plant protein	1.25	0.3	0	0.22	0.15	0	0.38	0.51	1.33	1.97	0.49	0.42
Acc01532	Cation/H(+) antiporter like	0	0	0	0.06	0	0	0	0	0	0	0	0.04
Acc01533	Arogenate dehydrogenase	18.73	17.41	21.18	6.18	5.78	4.85	19.18	18.26	20.24	41.71	36.12	40.76
Acc01534	Pyruvate carboxylase subunit B like	69.75	65.27	68.28	189.86	196.61	186	77.47	77.76	77.27	83.53	83.77	81.11
Acc01535	PRA1 family protein	54.75	56.46	53.75	87.67	86.16	83.91	61.77	62.93	56.85	53.79	56.96	55.3
Acc01536	Sorting nexin 2B like	9.84	9.08	9.37	7.67	6.46	5.33	6.17	6.55	7.86	12.4	11.61	14.22
Acc01537	Laccase-5 like	0.37	0.16	0.3	0.35	0.53	0.65	2.58	1.29	1.6	1.18	1.05	0.56
Acc01538	Dehydration-responsive element-binding protein like	3.46	4.08	3.41	2.19	1.85	2.23	4.36	4.84	4.02	2.72	3.92	3.85
Acc01539	SNF2 domain-containing protein	0.06	0.11	0.1	0	0.04	0.02	0.24	0.12	0.12	0.09	0.14	0.1
Acc01540	Abscisic acid receptor like	56.27	51.16	46.72	177.97	184.29	177.16	15.34	13.67	14.65	70.75	68.27	70.24
Acc01541	Ferritin-2 like	68.31	67.68	69.12	27	29.06	29.48	31.87	32.46	32.42	59.05	64.43	62.28
Acc01542	Apyrase	1.65	1.44	1.54	0.2	0.08	0.13	0.51	0.55	0.58	0.68	0.78	0.98
Acc01543	Eukaryotic translation initiation factor 2 subunit alpha like	40.71	46.14	42.11	42.47	42.11	39.54	80.13	81.75	83.34	60.46	58.59	58.9
Acc01544	Peptide-N4-(N-acetyl-beta-glucosaminyl)asparagine amidase A heavy chain like	0.39	0.28	0.36	0.24	0.55	0.3	0.67	0.78	0.48	0.24	0.29	0.24
Acc01545	Peptide-N4-(N-acetyl-beta-glucosaminyl)asparagine amidase A heavy chain like	1.64	1.07	1.3	0.22	0.47	0.4	2.01	1.47	1.75	0.91	1.06	0.76
Acc01546	Sister chromatid cohesion 1 protein	3.01	2.54	3.2	2.7	3.02	2.57	4.83	4.82	4.46	3.07	3.11	3.74
Acc01547	Sorting and assembly machinery component like	2.96	2.53	2.82	2.31	2.51	2.71	3.08	3.4	3.13	3.13	3.23	2.96
Acc01548	UTP--glucose-1-phosphate uridylyltransferase	5.08	6.4	6.32	2.17	1.96	1.78	5.38	5.82	5.98	3.88	3.28	3.69
Acc01549	U-box domain-containing protein	0	0	0	0.02	0.05	0	0.05	0	0	0	0	0
Acc01550	LOB domain-containing protein	7.51	10.05	8.23	3.85	4.51	3.85	0.96	1.21	0.65	0.47	0.4	0.74
Acc01551	Trihelix transcription factor	5.19	5.55	5.11	9.99	9.95	10.07	4.99	5.31	5.65	6.78	6.12	6.19
Acc01552	Pentatricopeptide repeat-containing protein	3.02	3.62	4.03	1.4	1.1	0.89	0.89	1.18	0.55	2.68	3.04	2.8
Acc01553	Ethylene-responsive transcription factor	0	0	0	0	0	0	0	0	0	0	0.07	0
Acc01554	RING-H2 finger protein	10.33	13.27	13.71	5.62	6.31	6.84	11.19	10.6	12.52	10.47	10.61	11.88
Acc01555	UPF0481 protein	0.09	0.09	0.12	0.04	0.04	0.07	0.33	0.14	0.19	0.5	0.73	0.97
Acc01556	UPF0481 protein	0	0	0	0	0	0	0	0	0	0	0	0
Acc01557	Protein NRT1/ PTR FAMILY 4.3 like	0	0	0	0	0	0	0	0	0	0	0	0
Acc01558	Transcription factor like	0	0	0	0	0.25	0	0.12	0	0.13	0	0	0
Acc01559	G3BP-like protein	0	0	0	0.05	0.16	0	0	0	0.05	0	0	0
Acc01560	G3BP-like protein	0	0	0	0	0	0.14	0.08	0	0	0	0.25	0
Acc01561	Mucin-16 like	0.08	0.73	0.41	0.19	0	0.06	0.13	0.3	0.36	0	0	0.07
Acc01562	Clathrin heavy chain	53.36	53.95	52.15	38.2	38.79	35.86	65.9	67.57	66.06	54.53	55.6	59.25
Acc01563	Protein like	0.21	0.6	0.09	1.63	1.75	1.71	0.18	0.2	0.25	0.31	0.15	0.71
Acc01564	Anaphase-promoting complex subunit like	1.8	1.94	1.85	0.16	0.17	0.24	2.24	2.17	2.47	2.19	2.16	2.47
Acc01565	Protein ESKIMO like	2.69	3.57	2.99	1.01	1.22	0.96	0.71	0.52	0.89	1.06	0.9	1.17
Acc01566	Gibberellin 2-beta-dioxygenase	1.63	1.56	1.55	0.91	0.75	0.63	0.99	1.04	1.1	1.85	2.49	2.11
Acc01567	Zinc finger CCCH domain-containing protein	46.6	43.15	44.54	19.12	19.24	17.65	29.15	21.35	27.14	9.32	8.29	8.29
Acc01568	Zinc finger CCCH domain-containing protein	153.36	144.12	134.88	50.72	58.1	55.7	92.6	75.09	91.95	33.24	30.59	33.05
Acc01569	PHD finger protein ALFIN-LIKE 1 like	10.9	11.75	11.84	5.26	6.02	5.68	13.05	13.43	12.1	11.59	12.08	10.38
Acc01570	CTD small phosphatase-like protein	3.03	3.8	2.91	0.12	0.09	0.28	1.22	1.39	0.89	1.74	1.83	2.06
Acc01571	Serine/threonine-protein kinase-like protein	0.16	0.24	0.23	0.22	0.21	0.13	0	0	0.07	0.04	0	0.14
Acc01572	Phosphoinositide phospholipase	42.25	42.9	42.01	25.37	27.54	24.65	18.68	19.81	21.49	84.08	83.35	82.25
Acc01573	Protein EARLY FLOWERING like	1.99	1.76	3.43	0.59	0.56	0.5	10.76	11.65	10.47	1.2	1.53	2.19
Acc01574	GDSL esterase/lipase	0	0.16	0.05	0.07	0	0.19	0.07	0	0.12	0	0.17	0
Acc01575	Regulatory protein	42.94	44.77	45.18	352.92	349.53	364.74	47.91	49.76	48.59	76.41	79.69	84.55
Acc01576	NudC domain-containing protein	25.13	28.83	28.19	26.75	25.84	25.22	48	58.05	56.26	36.83	35.62	35.9
Acc01577	Cytochrome P450 90A1 like	0.04	0	0.04	0.03	0.04	0.06	0	0.08	0	0	0.04	0
Acc01578	Protein yippee-like	17.49	20.28	17.57	9.26	7.74	10.38	18.46	17.52	16.59	19.77	16.49	15.84
Acc01579	SH3 domain-containing protein	2.12	2.09	1.88	1.02	1.48	1.33	4.21	4.5	3.78	2.54	1.99	2.6
Acc01580	Clathrin light chain like	157.99	162.63	156.64	60.69	63.07	67.93	108.35	107.47	101.72	250.03	251.11	256.06
Acc01581	30S ribosomal protein	17.8	18.17	11.89	10.76	9.81	14.07	10.09	9.42	9.47	11.31	9.03	12.28
Acc01582	Anthranilate synthase alpha subunit 1 like	0	0	0	0	0	0	0.03	0	0	0	0	0
Acc01583	Inactive histone-lysine N-methyltransferase	1.24	0.67	1.26	0	0	0.15	0.47	0.46	0.53	0.08	0.23	0.77
Acc01584	DNA polymerase	0.14	0.28	0.19	0	0	0	0.13	0.28	0.14	1.43	1.06	1.23
Acc01585	Auxin transporter-like protein	0.15	0.06	0.25	0	0	0	0.14	0.15	0.03	0	0.03	0
Acc01586	Syntaxin-31 like	7.01	6.69	6.88	6.68	5.45	5.47	5.77	6.25	6.11	7.15	5.39	7.73
Acc01587	Eukaryotic translation initiation factor 3 subunit F like	9.18	9	8.09	4.56	5.45	3.99	6.31	6.05	6.1	5.88	7.88	6.89
Acc01588	26S proteasome non-ATPase regulatory subunit 7 A like	39.44	40.63	35.2	44.06	42.92	44.05	65.04	74.81	65.54	58.24	55.62	55.67
Acc01589	FAS1 domain protein	2.68	3.18	2.36	2.76	2.79	2.34	3.47	4.2	4.37	2.63	2.4	3.06
Acc01590	Signal peptidase complex subunit like	23.05	19.78	23.76	13.05	9.32	10.24	22.43	21.51	23.48	20.27	21.04	20.71
Acc01591	Coronatine-insensitive protein	7.73	9.06	7.65	12.78	12.96	14.25	10.69	10.84	10.81	5.81	5.13	5.04
Acc01592	Coronatine-insensitive protein	11.48	11.75	11.92	12.35	12.77	12.48	11.04	13.49	14.64	6.98	7.8	8.77
Acc01593	Transcription factor DIVARICATA like	0.09	0	0	0.56	0.3	0.15	0.21	0	0.09	0.16	0	0
Acc01594	Sedoheptulose-1%2C7-bisphosphatase	0.03	0	0	0.07	0.11	0	0.04	0.04	0	0	0	0.04
Acc01595	Adenylosuccinate lyase	7.75	7.88	7.31	2.51	3.44	2.83	8.83	9.77	9.2	6.25	5.87	7.23
Acc01596	Armadillo-type fold protein	3.26	3.23	4.32	1.46	1.37	1.19	4.58	4.89	4.79	4.19	3.08	2.52
Acc01597	LIM domain-containing protein	35.34	35.61	33.48	30.01	30.94	28.89	65.66	63.12	68.68	28.93	29.87	29.35
Acc01598	Sugar phosphate/phosphate translocator	6.11	5.66	5.91	10.97	10.06	11.12	5.54	5.26	5.75	6.44	8.33	7.69
Acc01599	60S ribosomal protein L35a-1	136.7	140.25	139.6	98.86	92.61	93.76	178.14	173.45	182.23	192.34	203.61	199.73
Acc01600	GDP-fucose protein O-fucosyltransferase protein	0.03	0	0.02	0.36	0.38	0.16	0	0.06	0	0.02	0	0
Acc01601	Syntaxin-81 like	9.41	9.21	10.31	41.93	44.19	39.06	6.24	7	6.43	7.54	9.23	7.68
Acc01602	Protein transport protein like	10.69	11.95	12.53	23.48	22.21	22.55	17.23	18.89	16.41	11.69	14.12	13.65
Acc01603	Proline transporter like	17.68	18.47	20.09	8.55	8.09	8.99	26.79	29.26	28.34	24.41	23.7	24.47
Acc01604	Transcription factor like	3.22	3.35	3.01	1.33	1.84	1.62	3.79	3.13	3.16	3.56	2.76	3.06
Acc01605	DNA gyrase subunit A like	1.77	0.05	1.61	1.98	0.89	0.63	2.29	3.34	2.42	1.81	2.4	2.38
Acc01606	E3 ubiquitin-protein like	80.55	82.09	71.95	33.56	34.34	32.49	76.29	83.44	80.04	111.79	118.13	120.07
Acc01607	7-deoxyloganetic acid glucosyltransferase like	4.07	2.31	2.58	0.67	0.88	1.02	7.73	2.19	4.09	0.84	1.46	3.21
Acc01608	7-deoxyloganetic acid glucosyltransferase	0	0	0	0.06	0	0	0	0	0	0	0	0
Acc01610	7-deoxyloganetic acid glucosyltransferase	0.84	2.13	1.22	0.44	0.45	1.43	7.13	6.54	6.01	0.34	0.09	0.52
Acc01611	7-deoxyloganetic acid glucosyltransferase	0.44	0.03	0	0	0.04	0.02	0	1.19	1.23	0.29	0.21	0
Acc01612	Non-specific lipid-transfer protein 2precursor	0.22	0	0.39	0.09	0.2	0.18	0.28	0	0.42	0.19	0.53	0.29
Acc01613	Putative protein	9.8	11.4	12.66	12.99	13.37	10.21	9.84	10.38	9.87	9.55	9.16	9.18
Acc01614		0	0	0	0	0.05	0	0	0	0	0	0	0
Acc01615	UDP-glycosyltransferase	193.98	208.38	188.61	2.73	4.99	11.2	557.24	589.58	497.55	241.76	211.25	282.39
Acc01616	UDP-glycosyltransferase	0.18	0.45	0	0.77	0.46	0.61	1.55	1.62	2.35	0.92	0.98	1.66
Acc01618	UDP-glycosyltransferase	0.49	1.07	0.61	0.32	0.45	0.22	2.83	2.69	1.93	2.13	1.19	1.99
Acc01619	Mitochondrial substrate carrier family protein like	17.61	18.7	16.83	13.12	12.06	15.55	15.47	18.63	16.77	9.2	9.82	9.8
Acc01620	Glycosyltransferase	0.28	0.31	0.21	5.4	3.52	4.74	0.25	0.41	0.23	0.41	0.28	0.55
Acc01622	Gamma-glutamyl phosphate reductase	18.95	17.15	18.56	12.89	13.41	11.71	12.22	13.26	12.02	16.35	18.61	17.99
Acc01623	Mitochondrial glycoprotein	8.81	9.1	7.33	1.36	0.93	1.79	7.8	7.8	9.16	10.09	9.93	9.32
Acc01624	Mannose-1-phosphate guanylyltransferase	4.32	5.36	3.7	14.4	14.46	14.85	4.82	5.94	4.83	3.16	3.56	3.22
Acc01625	DNA-directed RNA polymerase	0	0	0	0	0	0	0	0	0	0	0	0
Acc01626	Protein phosphatase	111.52	108.73	111.07	212.97	230.35	219.8	115.59	114.19	106.32	78.38	76.95	78.78
Acc01627	LOB domain-containing protein	0	0	0	0	0	0	0	0	0	0	0	0
Acc01628	Pumilio 2 like	15.6	15.09	14.46	1.53	1.42	1.45	16.61	17.22	16.17	16.18	16.55	17.8
Acc01629	Glycerol-3-phosphate acyltransferase	0	0	0	0	0	0.03	0	0	0	0	0	0
Acc01630	E3 ubiquitin-protein like	28.18	28.3	29.21	32.05	33.23	31.69	36.09	34.82	35.09	22.75	23.16	21.94
Acc01631	Telomere repeat-binding protein	5.34	4.43	5.66	19.49	19.07	17.02	11.6	12.58	11.53	5.72	5.67	5.37
Acc01632	Expansin-A6 like	0	0	0	0	0	0	0	0	0	0	0	0
Acc01633	AP3-complex subunit beta-A like	4.4	4.26	4.69	2.48	2.08	2.07	5.68	5.87	5.93	3.14	3.43	4.07
Acc01634	Serine/arginine-rich SC35-like splicing factor	34.1	33.36	36.63	22.73	23.24	21.14	35.7	32.56	35.07	31.88	33.33	36.3
Acc01635	Triosephosphate isomerase	150.21	159.47	146.38	139.25	135.4	137.21	166.87	176.4	177.37	159.39	167.3	161.62
Acc01636	DNA replication complex GINS protein	0.67	0.33	1.21	0.57	0.21	1.2	1.08	1.21	2.57	0.97	0.77	1.21
Acc01637	Signal transduction histidine-protein kinase	2.12	1.84	2.28	0.35	0.64	0.44	14.5	14.33	14.3	1.86	1.89	1.9
Acc01638	Glucan endo-1%2C3-beta-glucosidase	4.22	3.29	2.27	0.16	0.14	0.09	4.6	5.39	4.33	6.8	4.97	6.08
Acc01639	Dolichyl-phosphate beta-glucosyltransferase	5.81	4.87	4.69	8.27	6.92	6.91	8.97	9.45	9.54	6	6.87	6.86
Acc01640	Actin-97 like	226.86	235.17	221.29	184.47	184.99	186.99	187.87	190.83	186.83	260.54	275.83	277.05
Acc01641	Receptor-like protein kinase	0.13	0	0	0	0	0.05	0.06	0	0.13	0.12	0.14	0
Acc01642	Nucleoredoxin 3	1.54	0	1.28	0	0	0	0	0	0	0.57	1.94	0
Acc01643	Hemagglutinin-esterase-fusion glycoprotein chain 2 like	0.37	0.69	0.61	0.1	0.32	0.08	0.21	0.2	0.56	0.14	0.28	0.34
Acc01644	ATP-dependent RNA helicase	0.06	0	0	0	0	0	0.05	0.11	0.11	0	0	0
Acc01645	ATP-dependent 6-phosphofructokinase	13.72	12.38	13.97	10.45	10.18	10.14	28.37	27.79	26.43	13.87	13.94	13.8
Acc01646	Ubiquitin-conjugating enzyme like	97.86	98.99	97.28	59.71	61.49	61.47	187.12	188.57	183.72	109.48	100.7	112.94
Acc01647	CASP-like protein	19.28	21.91	23.03	7.96	9.79	8.86	16.35	14.46	12.81	19.73	19.82	20.98
Acc01648	Histone H4 variant like	3.82	5.12	6.43	3.01	1.17	2.2	8.95	9.9	11.21	10.23	7.8	5.87
Acc01649	DNA-binding protein like	5.82	4.53	5.07	2.34	2.87	2.31	4.74	4.78	4.67	4.41	5.95	6.44
Acc01650	Enoyl-CoA delta isomerase 1%2C peroxisomal like	24.64	22.66	25.68	11.24	14.96	15.78	11.99	13.16	11.1	25.64	27.73	25.19
Acc01651	Vacuolar protein sorting/targeting protein like	3.93	4.17	4.97	3.03	2.83	2.75	4.6	4.44	4.35	5.26	5.26	5.24
Acc01652	40S ribosomal protein S15a-1	25.88	24.46	26.18	16	19.15	19.51	27.82	34.21	29.68	34.99	31.95	36.07
Acc01653	2-oxoglutarate dehydrogenase like	19.85	20.05	20.24	25.98	24.43	22.79	28.29	27.14	26.33	19.46	18.92	19.8
Acc01655	Protein UPSTREAM OF FLC like	0	0.54	0	0	0	0	0	0	0	0	0.41	0
Acc01656	Protein of unknown function DUF966 protein	0.73	0.32	1.13	0.09	0	0	0	0.1	0	0.45	0.24	0.57
Acc01657	Zinc finger protein	0	0	0	1.15	0.58	0.35	0.18	0	0	0	0	0
Acc01658	Polygalacturonase non-catalytic subunit like	1.36	0.92	0.89	0.31	0.11	0.13	0.21	0.18	0.25	0.63	0.46	0.37
Acc01659	WAT1-related protein	0	0	0	0	0	0	0	0	0	0.04	0	0
Acc01660	60S ribosomal protein like	59.88	65.15	63.68	32.84	36.79	39.84	62.25	58.29	62.79	68.75	71.04	73.32
Acc01661	Sulfate transporter 4.1 like	12.19	11.82	11.98	11.99	15.23	10.88	8.86	10.7	17.67	13.72	14.05	14.84
Acc01662	Dirigent protein	0	0	0	0	0	0	0	0	0	0	0	0
Acc01663	Splicing factor 3B subunit like	7.53	6.91	7.27	0.57	0.62	0.85	7.43	8.28	8.7	6.87	8	8
Acc01664	Caffeoylshikimate esterase	0	0	0.1	0	0	0.05	0.07	0.08	0	0.05	0	0.05
Acc01665	60S ribosomal protein L35	62.22	64.9	62.05	25.45	24.9	23.82	49.39	45.67	47.66	69.76	76.29	73.08
Acc01666	Pectate lyase 4 precursor	3.25	3.79	3.45	0.4	0.51	0.56	5.72	5.54	5.37	4.1	3.13	3.34
Acc01667	3-ketoacyl-CoA synthase	0.08	0.07	0.1	0	0	0	0	0	0	0	0	0
Acc01668	Importin subunit beta-3 like	0	0	0	0	0	0	0	0	0	0	0	0
Acc01669	SAC3 family protein like	12.06	13.1	12.79	7.07	6.97	6.62	13.21	12.81	14.14	16.61	17.02	18.76
Acc01670	Serine-rich adhesin for platelets like	4.41	4.54	4.93	4.62	4.44	4.31	7.74	7.28	7.74	5.45	5.58	5.45
Acc01671	Serine/arginine-rich splicing factor like	88.02	80.99	85.42	15.3	13.75	14.14	32.36	31.32	32.99	182.43	180.05	190.26
Acc01672	Macrophage erythroblast attacher like	33.31	33.87	34.49	25.73	24.68	27.02	38.77	37.52	41.11	40.87	37.77	38.63
Acc01673	CDP-diacylglycerol--glycerol-3-phosphate 3-phosphatidyltransferase	6.33	9.31	7.9	5.03	5.04	4.21	14.69	16.37	15.74	11.34	10.56	11.61
Acc01674	Two-component response regulator-like like	16.45	16.27	16.4	3.23	3.32	3.07	7.94	8.41	8.15	9.38	9.15	9.62
Acc01675	Adenylate kinase	6.95	7.53	7.44	7.57	7.92	7.71	8.22	8.27	7.51	6.22	6.65	6.69
Acc01676	Protein TONNEAU 1a like	10.53	9.23	11.12	4.56	4.57	3.96	13.81	15.22	12.67	8.76	8.63	7.41
Acc01677	Crocetin glucosyltransferase	49.43	45.29	53.29	24.93	22.97	26.35	34.64	38.3	38.75	37.94	41.19	44.97
Acc01678	Crocetin glucosyltransferase	133.39	136.05	123.53	69.94	72.85	70.8	101.23	101.99	92.36	128.18	124.37	125.86
Acc01679	Putative protein	1.04	0.32	0.21	1.1	3.93	1.53	0.59	1.19	0.35	1.06	1.19	0.32
Acc01680	Protein transport protein	52.23	58.97	54.19	61.7	60.92	55.58	80.9	86.67	86.96	64.94	69.46	70.09
Acc01681	Kinesin-like protein	3.53	0.87	0.92	0.16	0.09	0.15	5.51	1.93	1.32	0.77	0.99	1.4
Acc01682	Transcription factor bHLH77 like	14.41	12.89	12.42	0.91	0.83	0.69	1.64	2.09	1.87	7.45	7.25	7.02
Acc01683	Ras-related protein like	2.76	1.78	2.36	0.13	0.07	0.19	0.2	0.23	0.22	1.13	2.2	1.39
Acc01684	Oil body-associated protein like	0	0.14	0	0	0.86	0	0	0	0	0	0	0.59
Acc01685	Aldo-keto reductase	114.56	107.21	105.97	26.21	25.55	25.47	43.83	50.53	48.25	109.22	115.64	105.86
Acc01686	Uracil phosphoribosyltransferase	10.04	8.38	6.73	2.79	2.22	2.26	10.6	13.22	11.19	8.69	8.72	9.76
Acc01687	PRA1 family protein	31.19	31.86	31.2	28.08	32.42	32.56	41.6	45.77	49.19	43.98	43.04	43.38
Acc01688	Serine/threonine-protein kinase	9.01	8.59	8.33	7.46	8.33	7.62	13.08	14.17	13.09	8.75	9.58	9.35
Acc01689	Protein MIZU-KUSSEI like	0	0	0	0	0	0	0	0	0	0	0	0
Acc01690	Mitochondrial substrate carrier family protein like	0.45	0.4	0.51	0.98	0.71	0.69	0.18	0.23	0.52	0.45	0.56	0.26
Acc01691	BEL1-like homeodomain protein 9	17.37	16.22	16.84	5.75	6.95	7.14	54.72	52.76	54.3	17.72	17.38	18.22
Acc01692	Aldehyde oxidase	0.28	0.18	0.28	0.03	0	0.03	0.19	0.12	0.09	0.19	0.03	0.11
Acc01693	Protein NRT1/ PTR FAMILY 5.6 like	2.56	2.32	2.47	4.79	4.7	4.33	1.29	1.26	1.29	2.22	2.94	2.39
Acc01694	DEAD-box ATP-dependent RNA helicase	5.25	5.14	4.25	11.32	11.57	14.67	1.89	2.71	2.75	6.31	6.71	5.68
Acc01695	Proteasome inhibitor like	14.6	10.98	13.32	11.94	8.73	9.64	18.49	19.05	21.48	16.55	17.11	15.67
Acc01696	Helicase	186.59	187.09	190.31	103.52	113.62	104.3	62.09	58.21	55.86	113.13	112.3	116.89
Acc01697	Rop guanine nucleotide exchange factor like	0.08	0.03	0	0.05	0	0	0.12	0	0.05	0	0	0.1
Acc01698	Glutathione S-transferase	0.24	0.39	0.22	5.82	5.32	6.14	0.21	0.24	0.31	0.56	1.03	0.36
Acc01699	Universal stress protein	2.49	1.92	2.43	2.12	1.86	2.37	13.46	10.33	14.16	6.8	4.44	4.53
Acc01700	Sushi%2C nidogen and EGF-like domain-containing protein	44.03	40.99	41.59	11.55	12.58	10.7	22.7	21.03	25.84	68	66.15	68.49
Acc01701	Peptidyl-prolyl cis-trans isomerase	0.73	0.33	0.29	0.67	0.57	0.27	1.2	1.39	1.84	0.81	1.02	1.43
Acc01702	Peptidyl-prolyl cis-trans isomerase	14.29	13.76	13.7	7.84	7.23	7.58	20.08	19.2	19.67	17.37	15.52	18.19
Acc01703	HSP20-like chaperone protein	2.26	1.61	0.71	2.24	1.87	1.4	0.57	0.86	0.56	0.33	0.51	0.21
Acc01704	7-deoxyloganetic acid glucosyltransferase	0.45	0.59	0.49	0.14	0.34	0.24	0.18	0.61	0.52	0.25	0.16	0.45
Acc01705	7-deoxyloganetic acid glucosyltransferase	0	0	0	0	0	0	0	0	0	0	0	0
Acc01706	Mucin-21 like	0	0	0	0	0	0	0	0.03	0	0	0	0
Acc01707	F-box protein	6.95	6.99	6.12	4.92	5.11	5.25	4.83	4.35	4.74	7.54	8.35	8.76
Acc01708	Phosphatidylinositol:ceramide inositolphosphotransferase	0	0	0	0	0	0	0	0	0	0	0	0
Acc01709	UPF0481 protein	4.73	5.53	5.38	0.1	0.06	0.1	0.68	0.44	0.56	2.46	2.26	2.38
Acc01710	Vegetative cell wall protein like	0.79	0.66	0.72	0.16	0.12	0.2	0.77	0.93	0.69	0.42	0.13	1.2
Acc01711	Ankycorbin like	13.86	13.2	14	0.37	0.23	0.25	7.57	7.02	6.97	8.59	8.25	9.54
Acc01712	E3 ubiquitin-protein like	0.16	0.09	0.04	0.14	0.07	0.05	0.1	0	0	0.04	0.14	0.05
Acc01713	Transcription factor like	1.64	2.31	1.8	1.09	1.55	1.02	1.05	1.37	1.18	2.55	2.79	2.07
Acc01714	Zinc finger protein	18.8	27.15	19.07	21.76	21.96	21	3.48	3.11	3.23	24.41	22.71	21.46
Acc01715	Protein FIZZY-RELATED like	6.65	6.88	6.38	5.56	5.13	6.11	5.72	6.56	5.99	3.93	4.55	4.98
Acc01716	Legume lectin domain protein	4.94	3.55	4.15	0.67	0.4	0.7	5.45	5.82	5.93	3.72	4.15	4.72
Acc01717	Tubulin beta-8 chain	2.75	2.09	1.97	0.95	0.6	1.17	0.43	1.1	0.95	1.54	2.18	2.41
Acc01718	Heme-binding-like protein	35.7	35.58	34.92	14.27	11.32	12.68	590.42	591.64	596.17	98.04	88.56	85.56
Acc01719	GDP-fucose protein O-fucosyltransferase protein	15.12	15.1	16.72	0.1	0.21	0.22	1.87	1.65	1.41	25.86	25.78	25.37
Acc01720	Putative protein	74.46	75.16	74.82	9.51	10.38	8.8	24.39	22.95	27.17	87.68	90.08	89.89
Acc01721	60S ribosomal protein L35a-1	52.7	43.4	42.85	24.4	23.7	23.26	38.19	40.94	37.43	60.6	59.35	51.24
Acc01722	Neutral ceramidase	13.92	12.87	13.44	5.45	5.51	5.38	10.88	11.26	12.74	18.35	17.97	16.92
Acc01723	Sugar phosphate/phosphate translocator like	48.48	48.59	51.69	15.97	15.9	17.6	16.81	15.71	15.18	41.25	42.35	39.71
Acc01725	E3 ubiquitin-protein like	8.28	7.73	7.66	5.99	6.81	5.67	8.06	7.99	8.26	7.03	6.1	6.87
Acc01726	Reticulon-like protein	7.95	8.47	7.29	11.37	11.93	12.24	14.73	15.92	19.93	11.63	9.55	12.9
Acc01727	Ataxin-3 like	6.67	4.96	5.14	4.37	4.7	4.93	6.33	6.43	5.55	6.07	7.55	7.01
Acc01728	OTU domain-containing protein	19.98	20.28	18.69	7.19	6.89	6.86	14.55	15.79	12.49	18.66	19.66	23.4
Acc01729	Acetyl-coenzyme A carboxylase carboxyl transferase subunit alpha like	19.98	20.38	19.1	21.78	26.21	24.2	15.12	15.75	17.07	15.63	17.82	18.48
Acc01730	Potassium channel subfamily U member 1 like	0	0.15	0	0.28	0.31	0.24	0.05	0	0.1	0.07	0.05	0
Acc01731	Steroid 5-alpha-reductase	0.78	0.3	0.64	0.2	0.43	0.39	0.14	0.23	0.08	0.89	0.62	1.21
Acc01732	F-box protein	3.97	3.27	4.29	10.44	13.66	10.92	4.45	4.41	5.43	6.34	7.5	5.21
Acc01733	MRNA guanylyltransferase	8.52	8.86	8.12	9.04	10.54	9.53	6.05	5.75	6.34	8.94	8.33	8.48
Acc01734	Protein DEFECTIVE IN EXINE FORMATION 1 like	21.06	21.22	20.43	16.03	15.76	15.54	29.31	29.81	30.89	23.62	25.69	23.1
Acc01735	Leucine-rich repeat extensin-like protein	2.02	1.14	1.84	1.45	0.99	1.03	1.05	0.95	1.47	0.92	0.82	1.18
Acc01736	UPF0503 protein	0.1	0.07	0.15	0.04	0.07	0.02	0.04	0	0.14	0.09	0.05	0
Acc01737	Protein NRT1/ PTR FAMILY 8.2 like	0	0	0	0	0	0	0	0	0	0	0	0
Acc01738	Protein NRT1/ PTR FAMILY 8.1 like	0	0	0	0	0.03	0	0	0	0	0	0	0
Acc01739	Laccase-4 like	0	0	0	0.48	0.26	0.44	0	0	0	0	0.06	0
Acc01740	Transcription factor DIVARICATA like	1.03	0.65	1.16	0.48	0.24	0.18	1.86	1.1	0.62	0.37	0.72	0.35
Acc01741	BAHD acyltransferase	28.36	44.49	37.92	467.28	436.01	464.09	24.78	30.6	30.71	13.31	14.04	16.35
Acc01742	Sulfoquinovosyl transferase	9.14	8.83	7.55	4.52	4.56	4	26.29	28.16	25.01	4.16	4.01	3.88
Acc01743	Sulfoquinovosyl transferase	0	0	0	0	0	0	0.32	0.52	0.38	0	0	0
Acc01744	Glycerol-3-phosphate 2-O-acyltransferase	0	0	0	0	0	0	0	0	0	0	0	0
Acc01745	GDSL esterase/lipase	2.05	1.5	1.92	0.14	0.26	0.34	0.02	0.1	0.44	0.29	0.48	0.22
Acc01746	BTB/POZ domain-containing protein	9.47	8.63	8.26	10.02	10.51	10.05	5.2	5.54	5.91	9.16	10.72	10.51
Acc01747	Glycerol-3-phosphate 2-O-acyltransferase	0	0	0	0	0	0	0	0	0	0	0	0
Acc01748	Auxin transporter-like protein	0.4	0.85	0.31	1.91	1.28	0.92	0.49	0.63	0.69	0.29	0.04	0.31
Acc01749	UPF0481 protein	0	0	0	0	0.06	0.07	0	0	0	0	0	0
Acc01750	L-ornithine N(5)-monooxygenase	0	0	0	0.17	0	0	0.18	0	0	0	0	0
Acc01751	UPF0481 protein	0.04	0	0	0.03	0.03	0	0	0	0.12	0	0	0
Acc01753	UPF0481 protein	0	0	0	0	0	0	0	0	0	0	0	0
Acc01754	UPF0481 protein	0.56	1.2	0.63	2.04	0.19	1.39	0.7	0.53	1.44	2.07	4.21	2.41
Acc01755	UPF0481 protein	0	0	0	0	0	0	0	0.04	0.08	0	0	0
Acc01756	ATP-dependent Clp protease proteolytic subunit like	0	0.08	0	0.07	0.32	0.14	0	0	0	0.07	0	0.23
Acc01757	Alpha 1%2c4-glycosyltransferase domain protein	0.34	0.28	0.42	1.19	0.97	1.02	0.37	0.21	0.16	0.48	0.46	0.27
Acc01758	Clathrin light chain like	52.7	56.78	53.63	49.94	48.33	47.19	122.25	121.15	116.72	64.78	64.64	66.98
Acc01760	LRR receptor-like serine/threonine-protein kinase	0	0	0	0	0	0	0	0	0	0	0	0
Acc01761		0.25	0.55	0.19	21.95	24.77	27.17	0.03	0.04	0	0.56	0.63	0.49
Acc01762	Protein yippee-like	0.58	0.63	0.55	0.09	0.24	0.14	0.5	0.23	0.26	0.49	0.18	0.43
Acc01763	Mitochondrial inner membrane protease	6.75	8.1	6.1	5.53	5.96	3.74	8.45	8.28	7.91	8.19	7.82	7.29
Acc01764	Chlorophyll a-b binding protein	66.22	70.69	75.07	2.34	2.46	2.22	3.08	2.51	2.58	14.75	15.54	11.22
Acc01765	High mobility group B protein	46.62	50.64	50.55	9.62	8.47	9.01	48.47	46.26	43.12	47.32	42.18	44.3
Acc01766	RING finger protein	29.05	31.57	32.01	46.49	48.31	45.45	35.44	37.92	35.33	19.81	18.08	18.94
Acc01767	Protein root UVB sensitive like	2.26	1.9	1.84	0.78	0.56	0.4	3.29	3.36	3.61	2.12	1.52	1.62
Acc01768	Thylakoid ADP%2CATP carrier protein	17.5	16.57	16.82	3.37	3.74	3.24	14.46	13.8	14.04	12.51	10.67	14.95
Acc01769	Serpin-ZX like	0	0	0	0	0	0	0	0.07	0.13	0	0	0
Acc01770	Vacuolar cation/proton exchanger like	136.44	160.31	147.9	13.92	16.5	13.76	145.74	156.43	153.33	4.26	4.44	5.91
Acc01771	Protein N-methyltransferase	7.31	7.16	6.25	1.64	2.15	3.04	5.51	4.96	6.1	6.15	5.63	4.52
Acc01772	GDSL esterase/lipase	32.3	35.51	34.26	27.92	26.09	26.08	26.29	25.36	25	33.85	34.01	32.71
Acc01773	LIMR family protein	1.86	1.92	1.98	2.01	1.33	1.16	1.43	1.25	1.63	2.25	2.43	2.71
Acc01774	Phosphoinositide phospholipase	0.27	0.1	0.24	0	0	0	0.03	0	0.06	0.15	0.2	0.03
Acc01775	Rhodanese-like domain-containing protein	0	0	0	0	0	0	0	0	0.19	0	0	0
Acc01776	Symplekin like	8.35	8.57	8.32	4.53	5.02	4.29	10.91	10.71	10.34	8.34	8.3	9.21
Acc01777	LRR receptor-like serine/threonine-protein kinase	1.02	1.03	1.06	0.07	0.04	0.04	0.42	0.08	0.34	0.48	0.3	0.54
Acc01778	Zonadhesin like	0	0	0	0	0	0	0	0	0	0	0	0
Acc01779	Protein yippee-like	2.43	1.42	1.31	1.13	2.3	1.03	2.24	2.23	3.02	1.26	1.44	1.43
Acc01780	Mitochondrial inner membrane protease	5.67	4.4	7.3	1.11	1.35	1.47	3.96	4.7	6.87	6.93	5.59	6.19
Acc01781	Chlorophyll a-b binding protein like	35.54	38.6	38.94	1.32	2	1.6	8.43	9.87	8.58	9.44	8.27	7.59
Acc01782	High mobility group B protein	29.92	31.86	34.75	2.46	3.57	2.5	13.23	13.66	11.37	21.45	19.74	23.83
Acc01783	RING finger protein	14.44	16.93	14.9	14.34	14.05	14.15	15.52	15.43	14.73	5.55	8.4	7.42
Acc01784	Envelope ADP%2CATP carrier protein	3.64	2.89	3.72	0.99	1.24	0.71	2.36	2.73	2.95	2.62	2.39	2.06
Acc01785	Vacuolar cation/proton exchanger like	0.19	0.25	0.1	0	0	0	0	0.04	0	0	0	0
Acc01786	LIMR family protein	6.1	5.57	6.37	3.86	3.74	4.06	6.95	7.1	7.97	6.36	6.74	7.04
Acc01787	Phosphoinositide phospholipase	3.33	2.31	2.96	0	0.08	0.02	3.66	4.05	4.45	0.8	0.75	1.3
Acc01788	Rhodanese-like domain-containing protein	0.06	0.11	0	0	0	0	0	0.06	0.06	0.1	0.12	0.05
Acc01789	DnaJ subfamily B member 1 like	13.57	12.06	11.73	0.35	0.62	0.22	2.86	2.04	1.64	20.53	21.78	21.3
Acc01790	PHD finger protein ALFIN-LIKE 1 like	57.45	62.06	58.67	62.47	62.13	64.54	61.92	61.28	65.35	62.58	63.01	70.68
Acc01792	Myb family transcription factor	5.03	5.18	4.95	6.04	5.79	6.25	8.21	8.26	8.91	6.24	6.44	6.57
Acc01793	Putative protein	0	0	0	1.02	0.4	0.84	0.08	0	0	0	0	0
Acc01794	Calcium-dependent protein kinase	13.47	13.01	13.11	6.07	7.07	6.98	15.13	15.84	16.94	12.79	14.89	14.16
Acc01795	Trihelix transcription factor GT-3b like	0.47	0.83	0.43	0.54	1.01	0.46	0.21	0.15	0.08	1.84	1.16	1.14
Acc01796	Mitogen-activated protein kinase kinase kinase kinase	0.27	0.03	0.14	0.03	0.03	0	0	0.06	0	0.2	0	0.2
Acc01797	SelT-like protein	57.52	53.85	55.87	65.32	74.08	71.13	86.17	83.34	93.79	72.64	69.29	67.77
Acc01798	Syntaxin-binding protein 5-like	4.86	4.43	4.35	2.62	3.18	2.98	2.92	2.54	2.67	8.1	7.52	8.52
Acc01799	Phosphoinositide phosphatase	3.42	3.48	2.83	3.36	4.06	3.04	7.13	7.53	7.13	3.85	2.9	3.73
Acc01800	Protein trichome birefringence-like	0	0	0	0	0	0	0	0	0	0	0	0
Acc01801	Phycobilisome rod-core linker polypeptide like	74.38	72.46	68.96	47.21	40.57	40.03	86.13	87.81	83.24	81.63	82.68	84.93
Acc01802	Putative protein	0.15	0.3	0.27	0	0.56	0.25	0.27	0.15	0	0	0	0
Acc01803	Mitochondrial succinate-fumarate transporter like	27.52	28.8	27.88	3.93	3.31	3.18	6.51	6.04	4.92	32	33.3	32.81
Acc01804	ERBB-3 BINDING PROTEIN 1 like	26.4	22.62	25.05	9.8	11.47	10.19	32.22	31.5	35.13	32.26	32.35	29.75
Acc01805	Importin-11 like	6.7	6.47	6.95	4.58	4.91	4.83	8.34	8.69	9.21	6.13	6.34	7.27
Acc01806	DnaJ protein like	11.68	11.65	10.5	40.73	41.19	42.26	12.88	12.98	12.28	14.68	14.18	14.95
Acc01807	Pyruvate decarboxylase	787.29	827.15	797.82	4886.3	4754.67	4849.15	1025.95	1025.02	1009.32	306.23	297.32	316.69
Acc01808	Transcription factor bHLH140 like	0.45	0.87	0.82	0.45	0.25	0.46	0.36	0.22	0.14	0.16	0.61	0.12
Acc01809	Receptor-like protein	0.05	0.11	0.18	0.08	0.06	0.2	0.02	0.02	0.05	0.02	0.09	0
Acc01810	Receptor-like protein	17.9	9.95	12.55	3.15	4.38	3.39	4.62	6.99	6.03	9.34	5.85	4.19
Acc01811	inactive leucine-rich repeat receptor-like protein kinase	4.75	5.82	5.08	1.55	1.31	1.25	1.38	1.74	1.33	2.56	2.4	3.19
Acc01812	Transcription factor bHLH140 like	1.22	0.88	1.21	0	0.22	0	0	0	0	0.21	0	0.11
Acc01813	Transcription factor bHLH140 like	0.51	0.21	0	0.11	0	0	0	0	0	0	0.13	0
Acc01814	Nudix hydrolase	0.17	0	0	0	0	0	0	0	0	0	0	0
Acc01815	Myb family transcription factor	0	0	0	0	0	0	0	0	0	0	0	0
Acc01816	Ethylene-overproduction protein like	0.6	0.48	0.48	0.98	0.94	0.87	2.67	2.38	2.39	0.68	0.72	0.71
Acc01817	Importin subunit beta-1 like	5.08	6.16	5.45	3.38	2.94	3.28	3.81	4.42	3.75	5.29	4.85	5.26
Acc01818	Lectin-domain containing receptor kinase	0	0.13	0.03	0.44	0.18	0.12	0.08	0.03	0.14	0.02	0.03	0
Acc01819	Clathrin heavy chain linker domain-containing protein	5.37	6.45	6.38	3.12	2.96	2.54	3.76	3.42	4.83	5.66	5.67	5.54
Acc01820	40S ribosomal protein like	121.53	125.9	123.11	71.49	77.56	71.14	166.83	176.54	173.39	145.7	152.25	145.56
Acc01821	Ferritin-3 like	17.49	17.28	16.28	52.07	51.47	50.41	25.31	31.27	25.34	38.94	37.64	38.42
Acc01822	Mitoferrin like	0.23	0.06	0	0	0	0	0.05	0.11	0	0.05	0.06	0.05
Acc01823	Protein of unknown function DUF538 protein	39.71	42.43	40.77	38.57	38.66	38.45	26.24	28.23	26.47	38.86	41.43	40.79
Acc01824	Protein trichome birefringence-like	0	0	0	0	0	0	0	0	0	0	0	0
Acc01825	Protein trichome birefringence-like	0.81	0.4	0.74	0.07	0.08	0	0.2	0	0.18	0.26	0.42	0.17
Acc01826	Protein trichome birefringence-like	0.8	0.87	0.37	0.29	0.09	0.37	0.28	0.45	0.38	0.25	0.19	0.22
Acc01827	Protein BREAST CANCER SUSCEPTIBILITY 2 B like	0.26	0.19	0.24	0.18	0.15	0.06	0.41	0.43	0.63	0.61	0.39	0.36
Acc01828	BRCA1-A complex subunit Abraxas like	11.2	11.27	11.11	18.02	15.27	16.52	17.55	20.48	17.42	11.35	11.33	11.51
Acc01829	PRA1 family protein	47.33	43.46	41.16	19.76	18.08	17.46	17.15	16.53	17.09	37.51	34.19	39.13
Acc01830	Macrophage migration inhibitory factor like	102.83	106.39	102.29	12.63	11.52	13.72	59.77	58.39	52.92	89.06	92.93	89.68
Acc01831	Protein SIEL like	3.8	3.41	3.53	0.74	0.81	0.48	2.74	2.76	2.45	2.56	2.48	3.28
Acc01832	Kelch-like protein	9.15	7.95	8.82	1.66	1.22	2.11	12.29	11.46	11.52	13.05	14.05	15.18
Acc01833	Replication protein like	0.1	0.09	0.4	0	0.13	0.17	0	0	0	0.07	0	0.08
Acc01834	Patellin-6 like	24.31	22.35	26.99	0.51	0.47	0.37	19.01	20.85	17.08	11.43	9.18	10.61
Acc01835	Protein phosphatase 2C 73	0	0	0	0	0	0.03	0	0	0	0	0	0
Acc01836	Serine/threonine-protein kinase	12.07	11.03	11.82	23.96	22.36	21.61	9.65	8.97	11.59	20.62	19.44	21.42
Acc01837	CASP-like protein	11.77	11.52	8.03	35.88	41.52	38.54	3.72	4.24	4.23	9.54	9.54	9.53
Acc01838	WRKY transcription factor 33	1.04	2.52	2.05	2.27	1.52	1.32	1.58	1.34	1.6	0.99	0.85	0.95
Acc01839	F-box/LRR-repeat protein	0.94	0.99	1.13	0.28	0.18	0.19	1.94	1.9	2.47	1.2	1.39	0.79
Acc01840	Sel1-like repeat-containing protein	48.54	44.35	49.97	83.01	83.44	78.11	23.58	26.42	23.3	41.48	40.09	39.39
Acc01841	Putative protein	3.01	2.97	3	1.22	1.3	1.04	4.09	4.09	4.12	1.99	2.62	2.63
Acc01842	Wound-induced protein	0	0.11	0.1	0	0	0.19	0	0	0	0	0	0
Acc01843	D-alanine--D-alanine ligase	27.54	28.6	28.7	11.34	11.38	10.92	17.21	17.16	15.94	19	20.75	21.91
Acc01845	Beta-D-glucosyl crocetin beta-1%2C6-glucosyltransferase	0.04	0	0.16	0.07	0.1	0.13	0.21	0.32	0.27	0.04	0	0.02
Acc01846	Protein LURP-one-related like	0.27	0.27	0.49	0	0	0.11	0.71	1.2	1.3	0.35	0.94	0.74
Acc01847	TOM1-like protein	19.18	19.03	18.07	14.54	13.03	13.54	29.84	30.77	30.33	19.67	18.41	20.05
Acc01848	Regulatory-associated protein of TOR like	9.9	11.35	10.55	12.53	13.19	12.67	16.55	17.03	16.77	13.13	13.88	15.43
Acc01849	Transcription factor bHLH61 like	0	0	0	0	0	0	0	0	0	0	0	0
Acc01850	Cationic peroxidase	0.12	0.06	0	0.26	0	0.2	0	0	0.12	0.11	0.12	0.17
Acc01851	Cationic peroxidase	0	0	0	0.8	0.69	0.65	0	0	0	0	0	0
Acc01852	Cationic peroxidase	0	0	0	0	0	0	0	0	0	0	0	0
Acc01853	Cationic peroxidase	0	0	0	0	0.14	0	0	0	0	0	0	0.11
Acc01854	Aspartate aminotransferase	0	0	0	0	0	0	0.03	0.03	0	0.07	0	0
Acc01855	MPN domain-containing protein	14.48	13.89	15.37	11.07	10.89	15.35	53.15	50.1	49.63	15.19	17.59	18.48
Acc01856	WEB family protein	0.34	0.24	0.44	0.2	0.03	0	0.12	0.04	0.03	0.07	0	0.09
Acc01857	F-box/kelch-repeat protein	4.56	3.87	3.77	0.91	0.69	0.58	2.65	2.21	2.97	2.52	2.62	2.92
Acc01858	Saposin-D like	0	0	0	2.71	1.95	1.88	0	0	0	0	0	0
Acc01859	Saposin-D like	0	0	0	0	0	0	0	0	0	0	0	0
Acc01860	Receptor-like protein kinase	1.87	1.75	1.8	0.08	0.06	0.22	0.19	0.34	0.41	0.33	0.38	0.1
Acc01861	Putative protein	5.85	5.61	5.73	7.69	8.12	7.79	9.92	9.8	10.61	5.5	5.28	6.03
Acc01862	CBL-interacting serine/threonine-protein kinase	12.07	12.93	12.39	5.68	5.56	4.12	9.51	9.38	10.78	5.65	5.5	7.45
Acc01863	U-box domain-containing protein	2.11	2.28	1.66	14.79	12.9	12.09	11.37	9.66	11.38	4.21	4.5	3.44
Acc01864	Transcription repressor like	7.84	9.53	7.62	15.34	12.28	13.13	2.62	2.49	2.96	4.4	5.56	5.47
Acc01865	Gibberellin 2-beta-dioxygenase	68.1	75.09	72.72	212.93	218.03	216.57	47.81	50.52	55.38	93.64	96.53	98.63
Acc01866	Serine/threonine-protein kinase	0	0	0	0	0	0.07	6.07	4.33	5.28	0.22	0.09	0.15
Acc01867	Putative protein	9.27	10.61	9.6	9.79	10.37	9.33	12.24	11.86	12.09	9.4	9.09	9.02
Acc01868	Protein DETOXIFICATION like	0	0	0	0	0	0	0	0	0	0	0	0
Acc01869	MACPF domain-containing protein	9	8.27	8.03	6.36	5.94	6.19	8.93	9.08	9.33	9.1	7.88	9.39
Acc01870	Expansin-A10 like	0	0	0	0	0	0	0	0	0	0	0	0
Acc01871	Non-specific lipid-transfer protein like	0	0	0	0	0	0	0	0	0	0	0	0.11
Acc01872	Receptor-like protein kinase	8.68	8.96	9.32	133.87	140.18	136.9	17.74	16.34	17.7	10.53	11.55	11.43
Acc01873	Protein Wnt-3a like	0	0.11	0	0	0	0	0.38	0.53	1.14	0.19	0	0
Acc01874	Protein FATTY ACID EXPORT 3 like	46.18	42.37	39.81	7.36	6.84	7.98	32.19	30.54	31.12	53.63	53.94	49.46
Acc01875	Vacuolar-sorting receptor 1 like	234.86	229.55	236.61	305.16	311.36	316.63	191.89	188.98	190.73	208.8	225.49	215.14
Acc01876	Vacuolar-sorting receptor 1 like	161.54	166.21	173.68	180.28	199.68	178.41	134.77	135.63	131.57	134.51	169.32	155.48
Acc01877	Protein arginine N-methyltransferase like	1.1	1.73	1.26	0.1	0.15	0	0.2	0.22	0.61	0.92	0.52	0.88
Acc01878	Extensin like	2.29	2.37	2.36	0.91	0.68	1.22	1.08	1.13	0.55	1.49	1.21	1.41
Acc01879	WRKY transcription factor 70	1.02	0.98	0.71	0	0	0.19	0	0	0.09	0.04	0	0.13
Acc01880	Phospholipid-transporting ATPase	6.2	5.77	6.2	5.13	4.63	3.98	3.32	3.09	3.75	4.32	4.9	4.75
Acc01881	Transcription elongation factor TFIIS like	9.14	9.95	9.81	9.03	9.97	9.77	5	4.7	6.91	10.8	8.53	8.9
Acc01882	Serine/threonine-protein kinase	4.19	5.33	4.79	27.63	29.44	28.89	8.23	7.91	9.45	4.6	4.39	5.73
Acc01884	Mannan endo-1%2C4-beta-mannosidase	0	0	0	0	0	0.06	0	0	0	0	0	0
Acc01885	Eukaryotic translation initiation factor 2 subunit beta like	1.21	1.03	0.64	0.54	0.6	0.53	1.34	1.39	1.56	1.05	1	0.81
Acc01886	Receptor-like protein kinase	44.89	40.59	40.67	41.21	41.03	46.62	8.69	8.81	7.78	42.97	42.99	43.31
Acc01887	Thioredoxin H-type like	27.09	23.04	27.23	21.46	23.69	22.08	38.69	38.93	38.12	18.44	20.26	20.78
Acc01888	Ubiquitin-conjugating enzyme E2 protein	177.36	186.24	178.16	89	84.66	92.3	164.09	174.25	160.75	161.63	164.15	168.84
Acc01889	Golgin subfamily B member 1 like	6.02	6.94	6.34	4.53	4.78	4.42	5.38	6.02	6.76	7.96	9.82	8.85
Acc01890	Inactive receptor kinase	0.05	0	0.05	0.17	0.02	0.02	0	0.02	0.02	0.09	0	0
Acc01891	Mucin-2 like	1.43	1.98	1.98	1.1	0.9	0.82	0.17	0.27	0.21	0.35	0.43	0.91
Acc01892	26S protease regulatory subunit 6B	12.21	14.56	13.31	26.94	27.89	26.38	14.78	14.97	14.06	15.83	17.39	17.19
Acc01893	Acid phosphatase	0	0	0	0	0.06	0	0	0	0	0	0	0
Acc01894	V-type proton ATPase subunit E like	4.66	5.46	4.15	10.34	11.51	10.4	4.55	4.39	4.24	6.23	7.66	7.48
Acc01895	BTB/POZ domain-containing protein	11.16	10.38	9.87	1.13	1.12	1.18	2.1	1.95	2.27	5.83	6.77	5.91
Acc01896	Acetyltransferase	7.43	7.21	7.91	1.74	1.63	0.93	3.22	3.05	3.46	6.42	6.72	6.07
Acc01897	LRR receptor-like serine/threonine-protein kinase	0	0	0	0	0	0	0	0	0	0	0.02	0
Acc01898	LRR receptor-like serine/threonine-protein kinase	2.1	1.61	1.7	0.15	0.16	0.32	2.2	2.41	2.13	0.93	1.09	0.88
Acc01899	Protein RETICULATA-RELATED 3 like	12.45	12.65	11.21	19.89	19.18	20.03	6.45	6.6	5.62	18.49	20.32	20.12
Acc01900	KH domain-containing protein	9.24	7.56	10.32	8.88	7.83	7.05	5.57	4.84	5.69	20.93	20.34	21.11
Acc01902	Potassium transport system protein kup	2.83	2.47	3.22	0.07	0.24	0.21	0.68	0.34	0.4	1.55	2.04	1.62
Acc01903	Potassium transport system protein kup	2.85	2.49	2.42	0	0.17	0	0.21	0.34	0.38	1.25	0.75	1.42
Acc01904	RING finger and transmembrane domain-containing protein	32.21	32.46	29.11	18.8	20.2	18.69	26.3	22.93	25.17	40.99	43	44.16
Acc01905	Developmental and secondary metabolism regulator veA like	0.89	0.78	0.84	9.79	7.96	8.86	0.06	0.09	0.11	0.54	0.51	0.55
Acc01906	Bromodomain and PHD finger-containing protein	0	0	0	0	0	0	0	0	0	0	0	0
Acc01907	E3 ubiquitin-protein like	4.21	3.82	4.03	2.14	2.53	2.21	1.84	2.61	2.37	2.89	3.66	2.99
Acc01908	Protein PIN-LIKES like	29.49	28.01	28.79	5.82	5.16	5.22	22.73	20.94	23.94	24.2	26.94	25.76
Acc01909	U3 small nucleolar RNA-associated protein like	0.31	0.39	0.28	0.44	0.9	0.86	0.23	0.05	0.2	0.09	0.4	0.14
Acc01910	Calcium-binding protein like	247.94	254.33	243.46	291.33	306.88	310.7	115.82	116.15	116.86	304.33	297.35	286.25
Acc01911	Ras guanine nucleotide exchange factor G like	1.29	1.69	1.59	0.23	0.12	0.23	9.95	9.81	10.84	1.41	1.6	1.04
Acc01912	Mediator of RNA polymerase II transcription subunit 33A like	1.65	2.02	2.04	0.09	0.14	0.1	2.56	2.92	2.76	2.52	2.61	2.83
Acc01913	Cell division control protein 2 C like	0	0	0	0	0	0	0	0.04	0	0	0	0
Acc01914	2%2C3-bisphosphoglycerate-independent phosphoglycerate mutase	0.25	0.23	0.54	2.22	2.33	2.06	5.74	7.46	6	0.05	0.08	0.1
Acc01915	Glutamate--tRNA ligase	0	0	0	0	0	0	0	0	0	0	0	0
Acc01916	Methenyltetrahydrofolate cyclohydrolase	12.08	12.42	11.53	2.42	3.08	2.16	8.29	6.65	6.86	9.18	12.72	13.26
Acc01917	Protein SCARECROW like	3.9	4.34	3.34	0.81	0.89	0.62	1	1.26	1.17	2.9	3.48	3.08
Acc01918	Galacturonosyltransferase	7.31	7.26	7.85	4	3.64	3.83	9.53	9.66	10.42	8.93	8.36	9.62
Acc01919	Crocetin glucosyltransferase	24.8	27.88	26.7	8.69	7.31	7.02	30.26	29.58	29.36	23.46	20.24	21.58
Acc01920	Receptor-like kinase	10.02	9.25	9.2	0.93	0.84	0.97	2.58	2.8	3.11	5.83	5.11	5.36
Acc01921	Receptor-like protein kinase	0.71	0.76	0.83	0.05	0.1	0.05	0.89	0.65	1	0.26	0.12	0.24
Acc01922	Receptor-like protein kinase	0.45	0.52	0.62	0	0.03	0.07	0.25	0.4	0.27	0.33	0.11	0
Acc01923	Receptor-like protein kinase	0.01	0	0.03	0	0	0	0	0	0.02	0	0	0.02
Acc01924	Receptor-like protein kinase	2.35	1.46	1.35	0.13	0.15	0.25	1.17	0.25	0.48	0.13	0.25	0.79
Acc01925	Receptor-like protein kinase	0.88	0.33	0.36	0.07	0.09	0.08	0.16	0.2	0.45	0.06	0.31	0.16
Acc01927	Heat stress transcription factor A-5 like	5.47	5.48	4.64	5.35	6.8	6.6	8.68	8.84	8.66	5.83	4.43	6.98
Acc01928	Protein RALF-like	3.7	1.79	3.2	0.07	0	0	0.92	2.09	1	0.92	0.33	0.42
Acc01929	Receptor-like protein kinase	0.04	0	0	0	0.09	0	0	0.04	0	0.08	0	0
Acc01930	Receptor-like protein kinase	15.58	13.82	14.97	2.06	2.83	1.88	5.9	6.15	5.73	7.33	6.85	8.85
Acc01931	Receptor-like protein kinase	0.75	0.61	0.32	0.19	0.08	0.19	0.17	0.51	0.7	0.3	0.48	0.17
Acc01932	DNA repair protein	6.06	5.5	6.27	5.5	4.1	3.54	4.81	4.32	4.81	4.63	4.48	6.03
Acc01933	Glycine-rich RNA-binding protein	4.27	2.55	3.35	0.5	1.09	1.04	3.83	3.86	5.15	4.85	3.43	4.58
Acc01934	Protein like	4.27	4.75	5.34	0.9	1.2	0.89	5.56	5.14	4.97	3.34	3.27	3.23
Acc01935	Protein ECERIFERUM 26 like	0	0	0	0	0	0	0	0	0	0	0	0
Acc01936	Pentatricopeptide repeat-containing protein	0.24	0.25	0.26	0.11	0.14	0.13	0.23	0.13	0.27	0.4	0.32	0.28
Acc01937	SH3 and multiple ankyrin repeat domains protein like	4.66	4.78	4.49	0.18	0.26	0.31	2.93	2.35	2.69	3.92	4.14	4.58
Acc01938	E3 ubiquitin-protein like	4.04	3.29	4.73	0.98	0.8	0.59	3.19	2.79	2.71	3.89	4.57	3.17
Acc01939	Alkaline ceramidase	1.37	1.23	1.34	1.21	0.84	0.92	0.93	0.78	1.14	1.05	0.84	1.05
Acc01940	TBC1 domain family member protein	15.34	16.76	16.9	17.4	18.78	15.13	14.5	15.19	15.13	16.68	18.92	17.79
Acc01941	TLD domain-containing protein	0	0	0	0	0	0	0	0	0	0	0	0
Acc01942	Signal recognition particle protein	29.6	29.89	32.56	8.22	8.34	8.86	35.39	31.01	32.8	34.72	34.43	39.14
Acc01943	Protein FAR1-RELATED SEQUENCE like	0.16	0.35	0.28	0	0.15	0	0.28	0.26	0.3	0.27	0.21	0.05
Acc01944	Sas10 C-terminal domain protein	27.32	25.96	26.2	21.5	21.56	19.26	37.94	39.14	40.71	34.35	34.35	33.93
Acc01945	BAG-associated GRAM protein	5.17	4.57	5.05	5.64	5.96	5.94	6.35	5.47	5.79	7.06	6.85	6.28
Acc01946	BAG-associated GRAM protein	4.02	6.68	4.74	3.87	5.08	3.3	1.84	3.07	6.51	4.89	6.47	5.22
Acc01947	Protein IQ-DOMAIN like	2.5	2.59	2.43	3.06	3.64	3.05	1.91	1.92	2.21	1.63	1.15	1.39
Acc01948	Stearoyl-[acyl-carrier-protein] 9-desaturase	52.56	52.7	55.6	50.82	47.95	48.96	49.11	47.35	53.66	48.15	47.83	46.23
Acc01949	4-nitrophenylphosphatase	6.39	6.48	6.36	5.93	4.35	5.4	6.66	6.97	6.36	7.37	6.85	7.29
Acc01950	Zinc transporter like	0.85	0.69	0.76	0	0	0	0	0	0	0	0	0
Acc01951	Syntaxin-61 like	21.07	20.73	19.73	24.33	22.78	23.38	12.96	13.64	14.01	18.03	20.62	18.08
Acc01952	Ion channel CASTOR like	7.67	8.41	8.84	2.81	3.08	2.74	6.68	7.43	7.28	7.54	7.46	7.41
Acc01953	Mitogen-activated protein kinase NTF4	23.71	24.45	23.78	43.87	45.86	44.41	20.02	20.57	20.37	29.26	26.17	27.22
Acc01954	Leucine-rich repeat-containing protein	3.99	2.21	3.46	1.8	2.59	2.29	3.26	2.97	2.38	3.74	2.93	3.73
Acc01955	Sm-like protein	24.34	22.84	23.51	8.67	7.04	7.33	39.56	36.7	40.09	30.78	32.99	31.23
Acc01956	IMP cyclohydrolase	4.13	3.7	3.96	0.35	0.19	0.15	2.65	2.42	1.98	3.72	3.31	4.17
Acc01957	2-alkenal reductase	0	0	0	0	0	0	0	0	0.05	0	0	0
Acc01958	2-alkenal reductase	48.42	48.77	50.25	37.99	39.47	36.25	72.1	72.81	75.81	41.19	41.5	44.29
Acc01959	PLASMODESMATA CALLOSE-BINDING PROTEIN 2 like	0	0	0	0	0	0	0	0	0	0	0	0
Acc01960	Outer envelope pore protein like	8.82	9.25	9.8	1.58	1.87	1.76	9.1	8.16	10.29	9.35	7.92	8.75
Acc01961	Polygalacturonase	0	0	0	0	0	0	0	0	0	0	0	0
Acc01962	Uridine nucleosidase	26.48	27.17	28.52	72.45	71.72	71.69	62.08	60.81	54.55	24.17	27.27	24.24
Acc01963	Protein DEK like	3.44	3.05	3.11	0.17	0.36	0.45	1.21	1.86	1.41	2.69	3.16	2.95
Acc01964	4-hydroxy-tetrahydrodipicolinate reductase	7.9	9.01	8.16	9.65	10.87	10.79	12.86	13.1	13.94	14.37	13.23	13.53
Acc01965	Microneme antigen like	14.13	14.34	15.95	147.23	154	152.11	24.8	27.84	25.83	16.89	13.73	19.38
Acc01966	Guanosine nucleotide diphosphate dissociation inhibitor like	81.01	84.2	83.24	89.12	84.39	76.47	82.07	86.35	82.38	76.77	82.17	78.94
Acc01967	Guanosine nucleotide diphosphate dissociation inhibitor like	65.99	68.26	64.08	70.63	85.4	77.26	87.38	87.87	90.98	73.19	73.72	73.92
Acc01968	NAC domain-containing protein	0	0	0	0	0	0	0	0	0	0.03	0	0
Acc01969	Blue copper protein	0.06	0	0	0	0	0	0	0	0	0	0.06	0.05
Acc01970	Ubiquitin carboxyl-terminal hydrolase	96.92	92.44	92.05	42.38	42.07	38.08	90.64	87.81	94.61	83.71	84.4	78.3
Acc01971	Elongation factor 1-alpha like	82.11	89.66	86.22	11.04	11.74	12.27	95.53	103.48	107.41	81.8	90.59	84.42
Acc01972	UV radiation resistance-associated protein	8.63	7.58	8.74	6.43	6.37	6.73	10.44	14.19	11.93	9.34	8.77	8.48
Acc01973	ER lumen protein-retaining receptor like	14.1	13.5	11.87	18.96	18.64	16.85	14.69	14.82	16.06	14.64	17.17	13.91
Acc01974	Ubiquitin carboxyl-terminal hydrolase like	6.69	5.16	7.17	1.6	1.62	1.91	8.57	7.61	8.11	6.85	6.41	7.45
Acc01975	UPF0481 protein	7.15	7.45	7.85	2.53	3.24	2.64	7.47	6.6	5.55	5.57	6.24	6.54
Acc01976	UPF0481 protein	4.75	7.24	6.54	2.55	4.28	2.86	6	8.74	10.1	2.24	3.66	1.37
Acc01977	Chitin synthase	31.16	32.51	33.08	19.98	20.67	20.1	25.95	26.88	26.33	32.78	32.06	31.1
Acc01978	Myosin-binding protein	6.27	5.72	6.51	5.08	5.8	5.28	6.46	7.35	7.02	5.87	6.01	5.27
Acc01979	Protein PHR1-LIKE like	13.28	12.83	13.47	3.35	3.83	2.72	8.49	7.62	9.93	10.03	10.42	10.44
Acc01980	26S proteasome non-ATPase regulatory subunit 1 A like	24.87	27.2	25.63	10.61	10.96	9.84	42.5	42.62	41.68	27.52	28.42	29.61
Acc01981	Cytochrome b5 like	0	0	0.11	0	0	0	0	0	0	0	0	0
Acc01982	Cyclin-dependent kinase	6.34	7.08	5.87	0.68	0.53	0.97	11.26	13.07	11.47	6.22	6.15	6.91
Acc01983		0.08	0.04	0.31	0.34	0.85	0.2	0	0	0.03	1.69	0.88	1.07
Acc01987	Myosin-binding protein	6.24	6.75	7.23	5.09	4.94	5.46	3.32	3.55	4.22	6.58	5.65	6.51
Acc01988	Protein PHR1-LIKE like	7.59	9.5	7.53	2.3	1.74	1.96	6.28	7.27	6.47	3.87	3.78	4.37
Acc01989	Pectinesterase	0	0	0	0	0	0.05	0	0	0	0	0	0
Acc01990	26S proteasome non-ATPase regulatory subunit 1 A like	13.03	14.73	14.56	8.12	8.2	7.28	28.5	28.69	30.05	15.98	16.32	16.32
Acc01991	Cyclin-dependent kinase	1.16	0.93	1.44	0.59	0.72	0.48	2.77	1.78	3.41	0.9	0.74	1.36
Acc01992	Glutathione reductase	77.97	79.66	79.11	54.12	56.09	55.43	88.93	86.54	93.73	66.21	66.24	63.83
Acc01993	F-box protein like	2.85	3.16	3.37	1.39	1.74	3.4	0.41	4.4	4.55	0.59	0.55	0.92
Acc01996	F-box protein	2.69	1.86	2	0.88	0.71	0.69	1.3	0.42	0.83	0.48	0.82	0.58
Acc01997	F-box protein	3.87	6.28	3.98	2.41	2.82	2.85	2.68	1.22	1.64	2.81	2.57	2.58
Acc01998	F-box protein	0.52	1.04	1.53	0.96	0.5	0.3	0.46	0.19	0.25	0	0	0.16
Acc01999	F-box protein	0.03	0	0.02	0	0	0.04	0.01	0.03	0	0.05	0	0.02
Acc02000	Cellulose synthase-like protein	0	0.02	0.02	0.03	0.08	0.03	0	0.02	0.02	0.03	0	0
Acc02001	Vesicle-associated membrane protein	10.43	10.01	10.87	16.18	16.48	15.3	5.68	5.53	5.85	13.62	13.24	14.13
Acc02002	UbiB domain protein	6.43	5.83	5.79	2.35	2.39	1.94	13.97	12.2	12.64	10.78	10.61	11.74
Acc02003	Myb-like protein	0	0	0	0	0	0.06	0	0	0	0	0	0
Acc02004	Chalcone synthase	130	131.67	121.3	133.88	149	134.73	366.32	376.33	374.64	168.96	181.34	166.67
Acc02005	E3 ubiquitin-protein like	12.47	13.41	12.64	3.7	4.1	3.85	12.82	12.99	13.54	7.54	9.1	7.64
Acc02006	3-ketoacyl-CoA thiolase 2%2C peroxisomal like	175.55	178.37	177.14	235.73	243.15	236.22	288.12	291.42	297.37	196.8	197.85	196.08
Acc02007	Serine/threonine-protein kinase	0.12	0.16	0.08	0.09	0.11	0.07	0.16	0.21	0.23	0.18	0.19	0.09
Acc02008	Pectate lyase	0	0	0.12	0.06	0	0.05	0	0	0	0	0.03	0
Acc02010	GATA transcription factor	8.21	8.46	9	13.39	15.73	14.7	2.64	2.1	1.81	2.81	3.38	2.99
Acc02011	GDT1-like protein	14.36	15.17	15.48	15.62	15.78	15.26	12.91	14.2	16.98	16.48	15.97	16.38
Acc02012	Beta-glucuronosyltransferase	0	0	0	0	0	0	0	0	0	0	0	0
Acc02013	Disease resistance RPP8-like protein	9.01	7.99	7.81	0.8	0.91	0.52	2.94	3.52	3.61	6.95	7.06	6.93
Acc02014	Nuclear pore complex protein like	0	0	0	0	0	0	0	0	0	0	0	0
Acc02015	Late blight resistance protein like	3.39	2.85	4.14	0.87	0.66	0.9	1.74	1.44	2.16	2.87	1.95	2.74
Acc02016	Disease resistance RPP8-like protein	0.26	0.38	0.12	0.22	0	0	0.23	0.25	0.26	0.11	0.13	0.31
Acc02017	Histone-lysine N-methyltransferase	6.82	6.17	5.85	0.19	0.23	0.17	3.16	3.77	3.74	6.08	5.57	5.39
Acc02018	Extensin like	2.44	3.2	3.8	0.23	0.21	0.49	1.24	1.43	1.01	1.76	1.89	1.5
Acc02019	Pre-mRNA-splicing factor like	0	0	0	0	0	0	0	0	0	0	0	0
Acc02020	50S ribosomal protein like	3.39	4.93	5.26	13.84	14.81	13.49	5.42	3.8	4.88	7.83	6.91	6.22
Acc02021	Alpha-L-arabinofuranosidase	4.08	4.2	4.64	4.52	4.3	5.22	3.89	3.79	3.92	4.76	5.1	4.65
Acc02022	RuvB-like	0.66	0.75	0.48	0.14	0.29	0.28	1.25	1.18	1.42	0.87	0.57	0.62
Acc02023	Elongator complex protein	9.54	10.58	9.13	8.6	8.87	9.12	6.03	6.64	7.95	6.23	6	6.25
Acc02024	Mediator of RNA polymerase II transcription subunit 26b	10.73	10.58	11.39	11.32	11.45	11.19	15.9	15.55	19.14	9.18	10	9.1
Acc02025	Tubulin beta-4 chain	32.86	34.41	35.72	2.58	2.56	2.88	5.48	6.48	5.36	9.01	8.23	8.96
Acc02026	Caltractin like	0	0	0	0	0	0	0	0	0	0	0	0
Acc02027	RAS guanyl-releasing protein like	0	0	0	0	0	0	0	0	0	0	0.17	0
Acc02028	Transmembrane and TPR repeat-containing protein	12.88	13.24	13.41	2.91	3.38	3.23	16.11	16.23	15.99	13.99	13.88	15.13
Acc02029	G3BP-like protein	7.58	6.87	7.91	2.74	3.31	3.37	7.41	7.27	7.73	9.32	9.45	9.31
Acc02030	Futsch light chain LC(f) like	0.89	0.9	0.67	2.14	2.46	2.16	0.61	0.65	0.62	0.96	1.23	1.22
Acc02031	Mitochondrial import receptor subunit TOM9-2 like	16.24	12.57	13.44	9.37	7.78	9.07	13.29	10.58	12.64	11.44	10.47	11.25
Acc02032	Cysteine-rich repeat secretory protein like	0.28	0.57	0.61	0	0	0	0.06	0.07	0.03	0.03	0	0.06
Acc02033	Pre-mRNA-processing factor 19 1 like	31.17	29.31	27.82	10.64	10.84	9.1	65.81	60.7	68.37	42.77	41.97	47.18
Acc02034	Hydroxylamine reductase	0.17	0.21	0.25	0.12	0.21	0.26	0.05	0.08	0.16	0.15	0.25	0.13
Acc02035	Zinc finger protein like	0	0	0	0.04	0	0	0	0	0	0	0	0
Acc02036	60S ribosomal protein L23	154.23	158.16	149.48	68.52	70.16	64.96	164.04	162.35	167.81	186.2	175.11	172.53
Acc02037	Peroxygenase	19.53	19.42	19.25	142.45	144.3	144.59	6.91	8.42	6.37	38.47	37.97	35.28
Acc02038	Eukaryotic translation initiation factor 4E-2 like	45.97	47.25	49.94	28.49	28.3	28.24	32.97	36.29	33.98	42.29	45.86	43.51
Acc02039	Protein PROTON GRADIENT REGULATION 5 like	5.76	3.6	6.82	1.33	0.97	2.15	1.49	0.7	2.25	1.14	0.65	0.48
Acc02040	GTPase	2.24	2.02	2.62	1.32	1.5	0.88	8.43	7.97	10.16	2.22	2.55	2.96
Acc02041	Protein NRT1/ PTR FAMILY 5.2 like	0	0	0	0	0	0.03	0	0	0	0	0	0
Acc02042	Guanine nucleotide-releasing factor 2 like	0	0	0	0	0	0	0	0	0	0	0	0
Acc02043	Heterogeneous nuclear ribonucleoprotein like	0	0	0	0	0	0	0	0	0	0	0	0
Acc02044	Cyanate hydratase	39.23	43.53	40.56	54.33	53.17	50.89	109.2	112.51	115.64	59.78	67.04	64.36
Acc02045	Splicing factor U2AF like	4.94	4.32	5.11	0.9	0.91	1.08	6.72	6.69	5.97	3.49	5.42	4.33
Acc02046	Translation initiation factor eIF-2B subunit beta like	3.64	3.06	2.99	1.23	1.14	0.98	1.62	1.6	2.28	2.14	2.79	1.84
Acc02047	None	0.44	0	0.14	0.13	0	0	0	0	0	0	0	0.25
Acc02048		3.93	4.97	3.71	0.88	1.05	1.76	3.48	2.69	2.42	4.61	5.78	5.53
Acc02049	Plastid-lipid-associated protein like	16.04	15.24	16.14	8.73	8.87	7.31	6.22	7.29	7.01	12.7	13.92	11.54
Acc02050	60S ribosomal protein	5.99	4.64	4.26	1.21	0.34	0.64	4.04	6.2	6.09	5.53	7.5	5.64
Acc02051	CRIB domain-containing protein	0	0.7	0.65	1.27	0.61	2.8	0.31	0	0.16	0	0.09	0
Acc02052	60S ribosomal protein like	141.59	137.2	151.82	57.29	52.4	57.66	101.85	106.61	101.53	125.6	136.21	132.65
Acc02053	Protein phosphatase 2C-like protein	14.98	14.41	11.55	7.33	8.07	6.8	1.41	0.47	0.73	9.49	11.09	9.1
Acc02054	Casein kinase 1-like protein	22.52	22.76	21.01	21.49	19.63	18.29	26.43	27.76	28.11	18.57	18.27	17.55
Acc02056	Methyltransferase	65.09	62.47	61.88	35.18	36.43	36.49	72.21	71.52	70.67	75.39	81.72	80.49
Acc02057	Protein Brevis radix-like	0.14	0.23	0	0.24	0.43	0.28	0.54	0.46	0.36	0.41	0.42	0.64
Acc02058	Transcriptional regulator like	0	0	0	0	0	0	0	0	0	0	0	0
Acc02059	AT-hook motif nuclear-localized protein	0	0	0	0	0	0	0	0	0.05	0	0	0
Acc02060	Tetraacyldisaccharide 4'-kinase	0.73	0.1	0.38	0.27	0.1	0	0	0.4	0.2	0.27	0.1	0.46
Acc02061	Eukaryotic translation initiation factor 2A like	15.28	14.5	15.03	0.99	0.79	0.75	17.84	15.45	16.25	24.42	24.66	22.62
Acc02062	Laccase-17 like	0.19	0	0.02	0	0	0.16	0.05	0.06	0.11	0.1	0	0.3
Acc02065	Transmembrane protein	0	0.08	0	0	0	0	0.28	0	0.22	0	0	0
Acc02066	CASP-like protein	0.75	1.03	0.95	2.66	3.19	3.59	0.93	0.48	0.75	0.5	0.52	0.48
Acc02067	Transcription factor bHLH104 like	7.49	8.99	8.55	16.89	18.64	15.33	7.37	7.93	6.89	4.09	5.77	4.37
Acc02068	Electron transfer flavoprotein subunit beta like	9.34	8.26	9.52	9.5	10.38	9.29	8.87	8.02	10.79	6.4	7.53	8.06
Acc02069	Ethylene-responsive transcription factor	0	0.35	0.16	5.59	6.29	4.75	0	0.17	0	0	0	0
Acc02070	Ethylene-responsive transcription factor	0	0	0.26	0	0	0	0.38	0	0	0	0	0
Acc02071	Serine/threonine-protein like	23.84	26.39	26.69	10.88	12.91	13.04	26.39	24.66	28.26	20.87	22.55	23.67
Acc02072	GDP-fucose protein O-fucosyltransferase protein	6.99	6.03	6.28	4.2	4.25	3.65	9.03	9.4	9.17	7.53	9.17	8.37
Acc02073	Cryptochrome-2 like	41.94	41.56	43.03	25.98	25.87	25.92	68.75	71.35	71.72	39.72	41.97	44.51
Acc02074	Actin-depolymerizing factor like	168.05	158.27	163.24	73.03	70.82	74.86	211.52	211.75	219.25	205.25	206.16	205.89
Acc02076	Myb-related protein like	0	0.09	0	0.16	0.35	0	0	0	0	0.17	0	0
Acc02077	Malate dehydrogenase	56.43	64.29	60.02	55.28	54.82	55.2	114.52	114.78	108.19	71.67	72.82	69.76
Acc02078	11S globulin delta chain like	0.08	0	0.11	0.03	0	0	0	0	0	0	0	0
Acc02079	Protein tas like	0.27	0.04	0.04	0.04	0	0	0.04	0	0	0	0	0
Acc02080	E3 ubiquitin-protein ligase HERC1	0.29	0.35	0.54	0.32	0.36	0.36	0.58	0.55	0.65	0.46	0.56	0.51
Acc02081	Methyltransferase	79.77	79.87	79.94	49.57	53.51	48.83	76.98	81.28	74.92	96.74	92.23	97.59
Acc02082	Splicing factor 3B%2c subunit 5 protein	15.69	14.15	16.53	4.25	4.77	4.51	11.7	10.76	12.55	17.2	12.88	17.11
Acc02083	Casein kinase 1-like protein	12.65	13.79	12.77	14.43	12.77	12.86	14.91	15.06	14.82	11.47	11.83	11.32
Acc02084	Protein phosphatase 2C-like protein	0.06	0.05	0	0	0.1	0	0	0	0.11	0.1	0	0
Acc02085	60S ribosomal protein like	153.89	150.31	146.05	23.13	23.76	26.02	39.78	43.38	45.82	112.99	109.81	118.23
[truncated: 31,046 more rows]
